# Supplementary material for: Biotinylation of the Neospora caninum parasitophorous vacuole reveals novel dense granule proteins
Source: Parasit Vectors. 2021 Oct 9;14:521. doi: 10.1186/s13071-021-05023-7 (PMC8501707; doi:10.1186/s13071-021-05023-7)
Supplement: Supplementary file 4 — Additional file 4: Table S2. Mass spectrometry results for the identification of proteins from NcGRA17-BirA* based biotinylation. [file 13071_2021_5023_MOESM4_ESM.xlsx]

## Sheet: NcGRA17-BioID hits
	Accession	Description	ΣCoverage	Σ# Proteins	Σ# Unique Peptides	Σ# Peptides	Σ# PSMs	Score R20180100142_BIRA	Coverage R20180100142_BIRA	# Peptides R20180100142_BIRA	# PSM R20180100142_BIRA	Score R20180100142_NC1	Coverage R20180100142_NC1	# Peptides R20180100142_NC1	# PSM R20180100142_NC1	# AAs	MW [kDa]	calc. pI
	F0V7L8	Rhoptry protein 4 OS=Neospora caninum (strain Liverpool) OX=572307 GN=BN1204_001970 PE=4 SV=1 - [F0V7L8_NEOCL]	46.3	1	22	22	69	1239.54	40.57	18	33	960.657	40.91	19	36	594	66.7813	7.40088
	F0VQ49	40S ribosomal protein S8 OS=Neospora caninum (strain Liverpool) OX=572307 GN=BN1204_062720 PE=3 SV=1 - [F0VQ49_NEOCL]	42.44	1	7	7	11	164.539	24.39	4	4	270.051	37.07	6	7	205	23.4285	10.6382
	F0VQP7	Ribosomal protein L18, related OS=Neospora caninum (strain Liverpool) OX=572307 GN=BN1204_064700 PE=4 SV=1 - [F0VQP7_NEOCL]	36.36	1	6	6	11	130.009	16.04	2	3	227.764	36.36	6	8	187	21.0556	11.312
	A0A0F7ULU7	Polyribonucleotide nucleotidyltransferase OS=Neospora caninum (strain Liverpool) OX=572307 GN=BN1204_065730 PE=4 SV=1 - [A0A0F7ULU7_NEOCL]	32.54	2	9	9	18	463.805	32.54	9	11	391.936	26.04	5	7	338	38.9043	10.3452
	F0VCD1	Uncharacterized protein OS=Neospora caninum (strain Liverpool) OX=572307 GN=NCLIV_043330 PE=3 SV=1 - [F0VCD1_NEOCL]	32.02	2	5	5	6	89.6275	19.7	3	3	106.719	21.18	3	3	203	23.6759	11.0923
	F0VL60	40S ribosomal protein S24 OS=Neospora caninum (strain Liverpool) OX=572307 GN=BN1204_052380 PE=3 SV=1 - [F0VL60_NEOCL]	28.89	1	3	3	8	135.56	28.89	3	4	123.781	17.78	2	4	135	15.1274	10.8872
	F0VLM0	60S ribosomal protein L3, related OS=Neospora caninum (strain Liverpool) OX=572307 GN=BN1204_045800 PE=3 SV=1 - [F0VLM0_NEOCL]	28.64	1	11	11	23	391.794	24.37	8	11	256.681	28.39	9	12	398	44.9808	10.272
	F0VDH7	60S ribosomal protein L36 OS=Neospora caninum (strain Liverpool) OX=572307 GN=BN1204_015620 PE=3 SV=1 - [F0VDH7_NEOCL]	27.72	1	3	3	4	61.22	10.89	1	1	137.21	27.72	3	3	101	11.4586	11.9712
	F0VBQ9	60S ribosomal protein L10, related OS=Neospora caninum (strain Liverpool) OX=572307 GN=BN1204_041180 PE=4 SV=1 - [F0VBQ9_NEOCL]	27.6	1	4	4	5	49.31	5.43	1	1	113.037	27.6	4	4	221	24.742	10.1841
	F0VDK7	Histone H4 OS=Neospora caninum (strain Liverpool) OX=572307 GN=BN1204_015920 PE=3 SV=1 - [F0VDK7_NEOCL]	27.18	1	3	3	4	85.9506	17.48	2	2	105.247	19.42	2	2	103	11.4324	11.356
	F0VMX8	Uncharacterized protein OS=Neospora caninum (strain Liverpool) OX=572307 GN=NCLIV_054990 PE=4 SV=1 - [F0VMX8_NEOCL]	25.97	2	4	4	5	145.966	25.97	4	5					181	20.8165	9.90576
	F0VAU5	60S ribosomal protein L32, related OS=Neospora caninum (strain Liverpool) OX=572307 GN=BN1204_038780 PE=4 SV=1 - [F0VAU5_NEOCL]	25.37	1	3	3	6	88.2333	25.37	3	3	81.6567	25.37	3	3	134	15.6595	11.1802
	F0V7C2	Histone H2B OS=Neospora caninum (strain Liverpool) OX=572307 GN=BN1204_001070 PE=3 SV=1 - [F0V7C2_NEOCL]	25	1	3	3	6	112.581	17.24	2	3	109.822	16.38	2	3	116	12.5938	10.0962
	F0VF26	60S ribosomal protein L8 OS=Neospora caninum (strain Liverpool) OX=572307 GN=BN1204_021080 PE=3 SV=1 - [F0VF26_NEOCL]	24.23	1	5	5	7	86.9732	11.92	2	2	149.657	24.23	5	5	260	28.223	10.7993
	F0VR29	ADP/ATP translocase OS=Neospora caninum (strain Liverpool) OX=572307 GN=BN1204_066020 PE=3 SV=1 - [F0VR29_NEOCL]	23.73	1	6	6	8	67.2629	7.28	2	2	169.233	23.73	6	6	316	34.9309	9.75928
	A0A0F7UDS0	60S ribosomal protein L7a OS=Neospora caninum (strain Liverpool) OX=572307 GN=BN1204_025920 PE=4 SV=1 - [A0A0F7UDS0_NEOCL]	22.83	2	5	5	7	52.3584	8.7	2	2	112.58	22.83	5	5	276	31.0721	10.3892
	F0VQL3	50S ribosomal protein L24P, related OS=Neospora caninum (strain Liverpool) OX=572307 GN=BN1204_064360 PE=4 SV=1 - [F0VQL3_NEOCL]	21.28	1	4	4	5	45	6.38	2	2	100.613	20.57	3	3	141	16.327	10.7261
	A0A0F7UAW5	Ribosomal protein L22, related OS=Neospora caninum (strain Liverpool) OX=572307 GN=BN1204_016380 PE=4 SV=1 - [A0A0F7UAW5_NEOCL]	21.05	2	2	2	2	0	12.78	1	1	60.75	8.27	1	1	133	15.064	9.89111
	Q9TVP5	SRS2 surface antigen (Fragment) OS=Neospora caninum OX=29176 GN=srs2 PE=4 SV=1 - [Q9TVP5_NEOCA]	19.64	6	4	4	4	197.669	19.64	4	4					336	35.2819	4.91943
	F0VEJ7	Putative zinc knuckle domain-containing protein OS=Neospora caninum (strain Liverpool) OX=572307 GN=BN1204_019300 PE=4 SV=1 - [F0VEJ7_NEOCL]	19.27	1	2	2	2	28.98	19.27	2	2					218	24.1233	10.1548
	F0VMT6	60S ribosomal protein Ll28B 27a, related OS=Neospora caninum (strain Liverpool) OX=572307 GN=BN1204_054570 PE=3 SV=1 - [F0VMT6_NEOCL]	19.05	1	3	3	4	41.27	8.16	1	1	64.2179	19.05	3	3	147	16.3009	10.5942
	F0VDL4	Ribosomal protein L37 OS=Neospora caninum (strain Liverpool) OX=572307 GN=BN1204_015990 PE=3 SV=1 - [F0VDL4_NEOCL]	18.56	1	2	2	3	43	11.34	1	1	75.1497	18.56	2	2	97	11.0939	11.1216
	F0V9Y3	40S ribosomal protein S6 OS=Neospora caninum (strain Liverpool) OX=572307 GN=BN1204_012120 PE=3 SV=1 - [F0V9Y3_NEOCL]	18.39	1	3	3	5	71.9071	12.64	2	2	89.1749	18.39	3	3	261	29.4526	10.7993
	F0VNE8	60S ribosomal protein L6 OS=Neospora caninum (strain Liverpool) OX=572307 GN=BN1204_056680 PE=3 SV=1 - [F0VNE8_NEOCL]	18.13	1	2	2	2	0	10.36	1	1	90.5	7.77	1	1	193	21.446	11.019
	A0A0F7U675	Uncharacterized protein OS=Neospora caninum (strain Liverpool) OX=572307 GN=BN1204_011700 PE=4 SV=1 - [A0A0F7U675_NEOCL]	17.78	2	4	4	6	85.73	7.94	2	2	162.43	17.78	4	4	315	34.632	8.49951
	F0VML1	Rhoptry protein ROP1 OS=Neospora caninum (strain Liverpool) OX=572307 GN=BN1204_053840 PE=4 SV=1 - [F0VML1_NEOCL]	17.75	2	5	5	12	203.294	14.93	4	7	199.284	6.2	3	5	355	38.7974	6.15088
	F0VLD9	Ribosomal protein L15 OS=Neospora caninum (strain Liverpool) OX=572307 GN=BN1204_045010 PE=3 SV=1 - [F0VLD9_NEOCL]	17.56	1	3	3	6	81.629	14.15	2	3	78.7197	17.56	3	3	205	24.3104	11.1802
	A0A0F7UCJ7	Uncharacterized protein OS=Neospora caninum (strain Liverpool) OX=572307 GN=BN1204_021670 PE=4 SV=1 - [A0A0F7UCJ7_NEOCL]	17.41	2	3	3	5	123.575	17.41	3	3	115.65	11.44	2	2	201	23.1048	9.96436
	A0A0F7UN39	Uncharacterized protein OS=Neospora caninum (strain Liverpool) OX=572307 GN=BN1204_056030 PE=4 SV=1 - [A0A0F7UN39_NEOCL]	16.94	2	8	8	10	150.006	11.6	5	5	129.202	11.37	5	5	431	48.1301	11.0337
NcGRA23	F0V912	Dense granule protein DG32 OS=Neospora caninum (strain Liverpool) OX=572307 GN=BN1204_006780 PE=4 SV=1 - [F0V912_NEOCL]	16.33	1	2	2	2	93.57	16.33	2	2					196	22.4016	7.15186
	A0A0F7UA69	S1 RNA-binding domain containing protein,putative OS=Neospora caninum (strain Liverpool) OX=572307 GN=BN1204_011420 PE=4 SV=1 - [A0A0F7UA69_NEOCL]	16.27	2	5	5	6	174.26	16.27	5	6					375	41.9215	9.62744
	F0VGX9	Uncharacterized protein OS=Neospora caninum (strain Liverpool) OX=572307 GN=BN1204_027620 PE=4 SV=1 - [F0VGX9_NEOCL]	16.22	1	5	5	7	141.51	12.5	4	4	94.9264	11.82	3	3	296	34.4747	9.70068
	F0V9P9	60S ribosomal protein L17, related OS=Neospora caninum (strain Liverpool) OX=572307 GN=BN1204_009450 PE=3 SV=1 - [F0V9P9_NEOCL]	15.9	1	2	2	3					76.3	15.9	2	3	195	22.3389	10.1694
	F0V891	Histone H2B OS=Neospora caninum (strain Liverpool) OX=572307 GN=BN1204_004160 PE=3 SV=1 - [F0V891_NEOCL]	15.45	1	2	2	2	46.03	7.32	1	1	45.16	8.13	1	1	123	13.7235	10.5503
	F0V7S3	40S ribosomal protein S4 OS=Neospora caninum (strain Liverpool) OX=572307 GN=BN1204_002520 PE=3 SV=1 - [F0V7S3_NEOCL]	14.83	1	4	4	6	89.3095	8.37	2	2	156.163	14.83	4	4	263	29.9982	10.3159
	F0VI74	50S ribosomal protein L30e, related OS=Neospora caninum (strain Liverpool) OX=572307 GN=BN1204_032220 PE=3 SV=1 - [F0VI74_NEOCL]	14.81	1	1	1	1					43.65	14.81	1	1	108	11.654	9.33447
	F0VBW9	Lsu ribosomal protein L19E, related OS=Neospora caninum (strain Liverpool) OX=572307 GN=BN1204_041780 PE=4 SV=1 - [F0VBW9_NEOCL]	14.52	1	2	2	3	45.13	5.38	1	1	60.258	14.52	2	2	186	22.1163	11.1509
	F0VQ66	Ubiquitin-40S ribosomal protein S27a OS=Neospora caninum (strain Liverpool) OX=572307 GN=BN1204_062890 PE=4 SV=1 - [F0VQ66_NEOCL]	14.29	1	2	2	6	30.05	14.29	2	2	93.778	8.44	1	4	154	17.3101	8.99756
	F0VEF6	60S ribosomal protein L24, related OS=Neospora caninum (strain Liverpool) OX=572307 GN=BN1204_018890 PE=4 SV=1 - [F0VEF6_NEOCL]	14.29	1	3	3	4	60.59	7.14	1	1	139.74	14.29	3	3	154	17.5298	11.2974
	A0A0F7UPJ2	60S ribosomal protein L7-3 OS=Neospora caninum (strain Liverpool) OX=572307 GN=BN1204_057700 PE=4 SV=1 - [A0A0F7UPJ2_NEOCL]	13.95	2	3	3	4	63.3316	8.91	2	2	48.39	8.91	2	2	258	30.1096	10.3745
	F0VFZ3	40S ribosomal protein OS=Neospora caninum (strain Liverpool) OX=572307 GN=BN1204_024250 PE=3 SV=1 - [F0VFZ3_NEOCL]	13.29	1	2	2	3	69.18	6.96	1	1	60.0343	13.29	2	2	158	16.4356	10.3599
	F0VHZ6	60S ribosomal protein L38, related OS=Neospora caninum (strain Liverpool) OX=572307 GN=BN1204_031440 PE=3 SV=1 - [F0VHZ6_NEOCL]	13.1	1	1	1	1					48.71	13.1	1	1	84	9.53342	10.7114
	A0A0F7U775	PRP38 family protein OS=Neospora caninum (strain Liverpool) OX=572307 GN=BN1204_014960 PE=4 SV=1 - [A0A0F7U775_NEOCL]	12.08	2	7	7	8	45.2289	2.91	2	2	155.286	10.55	6	6	654	72.5176	9.5835
	F0VLP4	40S ribosomal protein S11 OS=Neospora caninum (strain Liverpool) OX=572307 GN=BN1204_046040 PE=3 SV=1 - [F0VLP4_NEOCL]	11.8	1	2	2	2					104.701	11.8	2	2	161	18.637	10.6089
	F0VPK9	Ubiquitin, related OS=Neospora caninum (strain Liverpool) OX=572307 GN=BN1204_060800 PE=4 SV=1 - [F0VPK9_NEOCL]	11.78	2	1	1	2	54.97	11.78	1	1	50.25	11.78	1	1	535	60.0253	8.07471
	F0VQV4	Nucleolar protein 56 OS=Neospora caninum (strain Liverpool) OX=572307 GN=BN1204_065270 PE=4 SV=1 - [F0VQV4_NEOCL]	11.58	1	4	4	4	30.4	3.13	1	1	55.6267	8.46	3	3	544	60.2932	8.42627
	F0VKJ2	Putative KH domain-containing protein OS=Neospora caninum (strain Liverpool) OX=572307 GN=NCLIV_050210 PE=4 SV=1 - [F0VKJ2_NEOCL]	11.04	2	6	6	8	61.1142	5.36	3	3	130.12	9.25	5	5	616	68.6806	9.5249
	F0VN50	60S ribosomal protein L23, putative OS=Neospora caninum (strain Liverpool) OX=572307 GN=BN1204_055710 PE=3 SV=1 - [F0VN50_NEOCL]	10.79	1	1	1	1	95.82	10.79	1	1					139	14.8078	9.90576
	A0A0F7U818	TGF-beta-inducible nuclear protein 1, putative OS=Neospora caninum (strain Liverpool) OX=572307 GN=BN1204_017790 PE=4 SV=1 - [A0A0F7U818_NEOCL]	10.77	2	2	2	2	22.72	3.46	1	1	25.46	7.31	1	1	260	30.2767	10.3599
	F0V8J8	Tubulin beta chain OS=Neospora caninum (strain Liverpool) OX=572307 GN=BN1204_005150 PE=3 SV=1 - [F0V8J8_NEOCL]	10.02	3	3	3	5	110.483	6.68	2	2	64.65	10.02	3	3	449	50.0331	4.80518
	F0VQS8	Ras-related protein Rab-7a OS=Neospora caninum (strain Liverpool) OX=572307 GN=BN1204_065010 PE=4 SV=1 - [F0VQS8_NEOCL]	10	1	2	2	3	40.6891	10	2	2	43.9	5.24	1	1	210	23.3858	5.75732
	F0VA90	Uncharacterized protein OS=Neospora caninum (strain Liverpool) OX=572307 GN=NCLIV_010480 PE=4 SV=1 - [F0VA90_NEOCL]	10	2	2	2	4	91.4074	10	2	2	76.75	10	2	2	210	24.096	7.40088
	F0VI81	SSU ribosomal protein S3P, related OS=Neospora caninum (strain Liverpool) OX=572307 GN=BN1204_032290 PE=4 SV=1 - [F0VI81_NEOCL]	9.79	1	2	2	4	83.4544	9.79	2	2	91.3451	9.79	2	2	235	26.0187	9.43701
	F0VQ12	Ribosomal protein S27, related OS=Neospora caninum (strain Liverpool) OX=572307 GN=BN1204_062350 PE=3 SV=1 - [F0VQ12_NEOCL]	9.76	1	1	1	1					39.58	9.76	1	1	82	9.07658	8.39697
	F0VDY5	KH domain-containing protein, putative OS=Neospora caninum (strain Liverpool) OX=572307 GN=BN1204_017200 PE=4 SV=1 - [F0VDY5_NEOCL]	9.69	1	8	8	13	269.401	8.39	6	6	302.319	8.48	7	7	1073	117.582	9.36377
	F0VMI5	50S ribosomal protein L4P, related OS=Neospora caninum (strain Liverpool) OX=572307 GN=BN1204_053580 PE=4 SV=1 - [F0VMI5_NEOCL]	9.62	1	3	3	4	22.8	3.37	1	1	100.813	9.62	3	3	416	45.6497	11.019
	F0VIB8	40S ribosomal protein S3a OS=Neospora caninum (strain Liverpool) OX=572307 GN=BN1204_032660 PE=3 SV=1 - [F0VIB8_NEOCL]	9.27	1	2	2	3	35.64	5.02	1	1	57.0932	9.27	2	2	259	29.3524	9.56885
	F0VD30	U6 snRNA-associated Sm-like protein LSm6 OS=Neospora caninum (strain Liverpool) OX=572307 GN=BN1204_013380 PE=3 SV=1 - [F0VD30_NEOCL]	9.2	1	1	1	2	34.97	9.2	1	1	53.07	9.2	1	1	87	10.076	4.97021
	F0VLK7	60S ribosomal protein L34 OS=Neospora caninum (strain Liverpool) OX=572307 GN=BN1204_045670 PE=4 SV=1 - [F0VLK7_NEOCL]	8.96	1	1	1	2	40.27	8.96	1	1	42.2	8.96	1	1	134	15.3555	11.1802
	F0VQ72	50S ribosomal protein L21e, related OS=Neospora caninum (strain Liverpool) OX=572307 GN=BN1204_062950 PE=4 SV=1 - [F0VQ72_NEOCL]	8.92	1	2	2	4	31.2	7.64	1	1	81.8476	8.92	2	3	157	17.9395	10.2427
	F0VMG1	Uncharacterized protein OS=Neospora caninum (strain Liverpool) OX=572307 GN=BN1204_053330 PE=4 SV=1 - [F0VMG1_NEOCL]	8.64	1	4	4	5	152.426	8.64	4	4	52.17	3.03	1	1	660	70.5175	9.68604
	F0V7I8	Elongation factor 1-alpha OS=Neospora caninum (strain Liverpool) OX=572307 GN=BN1204_001670 PE=3 SV=1 - [F0V7I8_NEOCL]	8.48	1	3	3	3	25.31	2.68	1	1	45.78	5.8	2	2	448	49.0184	8.90967
	F0JB86	Uncharacterized protein OS=Neospora caninum (strain Liverpool) OX=572307 GN=BN1204_069980 PE=4 SV=1 - [F0JB86_NEOCL]	8.48	1	3	3	3	121.156	8.48	3	3					448	50.8419	9.14404
	F0V8U0	30s ribosomal protein S10P, related OS=Neospora caninum (strain Liverpool) OX=572307 GN=NCLIV_006070 PE=3 SV=1 - [F0V8U0_NEOCL]	8.47	2	1	1	1	21.85	8.47	1	1					118	13.3553	9.20264
	F0VHQ1	30S ribosomal protein S12, related OS=Neospora caninum (strain Liverpool) OX=572307 GN=BN1204_030490 PE=3 SV=1 - [F0VHQ1_NEOCL]	8.39	1	1	1	1					29.73	8.39	1	1	143	15.7918	10.8286
NcGRA61	F0VNL4	Uncharacterized protein OS=Neospora caninum (strain Liverpool) OX=572307 GN=BN1204_057330 PE=4 SV=1 - [F0VNL4_NEOCL]	8.37	1	2	2	3	47.41	3.72	1	1	94.3553	8.37	2	2	215	24.3921	9.93506
	F0VKW7	Centromere/microtubule binding protein, putative OS=Neospora caninum (strain Liverpool) OX=572307 GN=BN1204_051450 PE=4 SV=1 - [F0VKW7_NEOCL]	8.35	1	5	5	6	36.16	2.39	1	1	133.496	8.35	5	5	503	56.4484	8.99756
	A0A0F7UFE4	40S ribosomal protein S25-4 OS=Neospora caninum (strain Liverpool) OX=572307 GN=BN1204_031510 PE=4 SV=1 - [A0A0F7UFE4_NEOCL]	8.33	2	1	1	1					38.31	8.33	1	1	108	12.1977	10.1548
	F0VAI6	Protein disulfide-isomerase OS=Neospora caninum (strain Liverpool) OX=572307 GN=BN1204_011410 PE=3 SV=1 - [F0VAI6_NEOCL]	8.28	1	2	2	2	23.48	8.28	2	2					471	52.8799	5.26221
	F0VIH4	SRS domain-containing protein OS=Neospora caninum (strain Liverpool) OX=572307 GN=BN1204_033230 PE=4 SV=1 - [F0VIH4_NEOCL]	8.15	4	2	2	3	45.98	5.02	1	1	58.22	8.15	2	2	319	33.0586	7.66455
	A0A0F7ULK0	Signal peptide peptidase domain-containing protein, putative OS=Neospora caninum (strain Liverpool) OX=572307 GN=BN1204_051010 PE=4 SV=1 - [A0A0F7ULK0_NEOCL]	8.11	2	3	3	3					38.5382	8.11	3	3	407	45.0244	6.03662
	F0VLL1	Transcription elongation factor TFIIS,putative OS=Neospora caninum (strain Liverpool) OX=572307 GN=BN1204_045710 PE=4 SV=1 - [F0VLL1_NEOCL]	8.05	1	3	3	5	68.0041	8.05	3	3	34.32	5.43	2	2	497	56.4979	5.68115
	F0VPP5	Acid phosphatase, putative OS=Neospora caninum (strain Liverpool) OX=572307 GN=BN1204_061160 PE=4 SV=1 - [F0VPP5_NEOCL]	8.03	1	2	2	5	112.807	8.03	2	2	160.11	8.03	2	3	436	46.9106	6.44287
	F0VF56	Putative ribosomal protein L41 OS=Neospora caninum (strain Liverpool) OX=572307 GN=BN1204_021390 PE=3 SV=1 - [F0VF56_NEOCL]	7.62	1	1	1	1					49.76	7.62	1	1	105	12.0548	10.5649
	F0VGH1	FACT complex subunit SSRP1 OS=Neospora caninum (strain Liverpool) OX=572307 GN=BN1204_026040 PE=3 SV=1 - [F0VGH1_NEOCL]	7.62	1	3	3	3					135.024	7.62	3	3	538	60.6554	5.47803
	Q71G51	Tubulin alpha chain OS=Neospora caninum OX=29176 GN=TUBA PE=2 SV=1 - [TBA_NEOCA]	7.51	1	3	3	4	23.4	3.09	1	1	56.3971	7.51	3	3	453	50.0815	5.09717
	F0VAA2	Microneme protein MIC3, putative OS=Neospora caninum (strain Liverpool) OX=572307 GN=BN1204_010600 PE=4 SV=1 - [F0VAA2_NEOCL]	6.91	2	2	2	2	71.3548	6.91	2	2					362	38.0878	5.56689
	F0VG55	30S ribosomal protein S9P, related OS=Neospora caninum (strain Liverpool) OX=572307 GN=BN1204_024880 PE=3 SV=1 - [F0VG55_NEOCL]	6.76	1	1	1	1	37.29	6.76	1	1					148	16.6543	10.3013
	F0VA62	60S ribosomal protein L5 OS=Neospora caninum (strain Liverpool) OX=572307 GN=BN1204_010200 PE=3 SV=1 - [F0VA62_NEOCL]	6.75	1	2	2	3	62.9	3.86	1	1	81.4858	6.75	2	2	311	35.3126	9.89111
	F0VIP7	Heat shock protein 70, related OS=Neospora caninum (strain Liverpool) OX=572307 GN=BN1204_033950 PE=3 SV=1 - [F0VIP7_NEOCL]	6.71	2	2	3	5	139.227	6.71	3	4	32.77	1.94	1	1	671	72.6134	5.19873
	F0VQN0	Histone H2A OS=Neospora caninum (strain Liverpool) OX=572307 GN=BN1204_064530 PE=3 SV=1 - [F0VQN0_NEOCL]	6.45	1	1	1	1					61.11	6.45	1	1	155	15.9098	10.6235
	A0A0F7UGS8	30S ribosomal protein S8P, related OS=Neospora caninum (strain Liverpool) OX=572307 GN=BN1204_049600 PE=4 SV=1 - [A0A0F7UGS8_NEOCL]	6.3	2	1	1	2	49.26	6.3	1	1	55.61	6.3	1	1	127	14.5518	9.68604
NcGRA2	F0VLK5	28 kDa antigen, putative OS=Neospora caninum (strain Liverpool) OX=572307 GN=BN1204_045650 PE=4 SV=1 - [F0VLK5_NEOCL]	6.16	1	1	1	1	24.38	6.16	1	1					211	22.4044	8.67529
	F0VPK2	Rhoptry protein ROP5 OS=Neospora caninum (strain Liverpool) OX=572307 GN=BN1204_060730 PE=4 SV=1 - [F0VPK2_NEOCL]	6.01	2	3	3	3	53.54	4.19	2	2	29.8	1.82	1	1	549	61.2558	9.77393
	F0VD24	40S ribosomal protein S15 OS=Neospora caninum (strain Liverpool) OX=572307 GN=BN1204_013320 PE=3 SV=1 - [F0VD24_NEOCL]	6	1	1	1	2	55.1	6	1	1	64.79	6	1	1	150	17.1762	10.1401
	A0A0F7UCB4	Small heat shock protein 20, putative OS=Neospora caninum (strain Liverpool) OX=572307 GN=BN1204_032780 PE=3 SV=1 - [A0A0F7UCB4_NEOCL]	5.95	2	1	1	1	27.27	5.95	1	1					185	20.1784	5.42725
	F0VM54	40S ribosomal protein S18, putative OS=Neospora caninum (strain Liverpool) OX=572307 GN=BN1204_047630 PE=3 SV=1 - [F0VM54_NEOCL]	5.77	1	1	1	1	51.64	5.77	1	1					156	17.7537	10.7114
	F0VMV4	Serine/threonine-protein phosphatase OS=Neospora caninum (strain Liverpool) OX=572307 GN=BN1204_054750 PE=3 SV=1 - [F0VMV4_NEOCL]	5.56	1	1	1	2	20.36	5.56	1	1	45.03	5.56	1	1	306	34.9846	5.71924
	F0VGI1	Histone H2A OS=Neospora caninum (strain Liverpool) OX=572307 GN=BN1204_026140 PE=3 SV=1 - [F0VGI1_NEOCL]	5.56	2	1	1	1					31.59	5.56	1	1	126	13.4194	10.6821
	F0V9R4	ADP-ribosylation factor 4, related OS=Neospora caninum (strain Liverpool) OX=572307 GN=BN1204_007000 PE=3 SV=1 - [F0V9R4_NEOCL]	5.46	1	1	1	2	48.47	5.46	1	1	49.79	5.46	1	1	183	21.0489	6.80029
	F0VL04	Ras-related protein ORAB-1 OS=Neospora caninum (strain Liverpool) OX=572307 GN=BN1204_051820 PE=4 SV=1 - [F0VL04_NEOCL]	5.45	2	1	1	2	45.06	5.45	1	1	20.02	5.45	1	1	202	22.8464	7.72314
	F0JAV2	WGS project CADU00000000 data, contig 00001328 OS=Neospora caninum (strain Liverpool) OX=572307 GN=BN1204_068850 PE=4 SV=1 - [F0JAV2_NEOCL]	5.39	3	3	3	4	25.28	1.8	1	1	55.12	5.39	3	3	557	62.681	9.80322
	F0VG54	60S ribosomal protein L13 OS=Neospora caninum (strain Liverpool) OX=572307 GN=BN1204_024870 PE=3 SV=1 - [F0VG54_NEOCL]	5.19	1	1	1	1	0	5.19	1	1					212	23.9784	11.4438
	F0VGI2	Histone H3 OS=Neospora caninum (strain Liverpool) OX=572307 GN=BN1204_026150 PE=3 SV=1 - [F0VGI2_NEOCL]	5.15	2	1	1	1					61.01	5.15	1	1	136	15.3925	11.2681
	A0A0F7UI98	Nuclear NF-kB activating protein, putative OS=Neospora caninum (strain Liverpool) OX=572307 GN=BN1204_040850 PE=4 SV=1 - [A0A0F7UI98_NEOCL]	5.08	2	4	4	5	157.67	5.08	4	5					945	106.616	8.77783
	F0VGX7	Uncharacterized protein OS=Neospora caninum (strain Liverpool) OX=572307 GN=NCLIV_027600 PE=4 SV=1 - [F0VGX7_NEOCL]	4.9	2	2	2	3	34.3	2.03	1	1	58.52	4.9	2	2	592	63.2012	4.729
	F0VR58	DEAD-box ATP-dependent RNA helicase 34, related OS=Neospora caninum (strain Liverpool) OX=572307 GN=BN1204_066310 PE=3 SV=1 - [F0VR58_NEOCL]	4.87	1	2	2	3	34.45	2.43	1	1	30.42	4.87	2	2	411	46.5147	5.66846
	Q6YDA6	Putative dense granule protein 3 OS=Neospora caninum OX=29176 PE=2 SV=1 - [Q6YDA6_NEOCA]	4.83	1	1	1	2	36.99	4.83	1	1	47.75	4.83	1	1	207	22.7159	9.62744
	F0VFU3	Cwf21 protein OS=Neospora caninum (strain Liverpool) OX=572307 GN=BN1204_023760 PE=4 SV=1 - [F0VFU3_NEOCL]	4.69	1	3	3	4	48.17	1.72	1	1	114.111	4.69	3	3	640	75.2977	9.90576
	F0VE15	40S ribosomal protein S5 OS=Neospora caninum (strain Liverpool) OX=572307 GN=BN1204_017500 PE=3 SV=1 - [F0VE15_NEOCL]	4.69	1	1	1	2	58.1	4.69	1	1	52.2	4.69	1	1	192	21.6472	9.67139
NcGRA17	F0V8N9	Dense-granule antigen DG32, putative OS=Neospora caninum (strain Liverpool) OX=572307 GN=BN1204_005560 PE=4 SV=1 - [F0V8N9_NEOCL]	4.51	1	1	1	1	62.63	4.51	1	1					244	27.5814	8.99756
	F0VAS7	40S ribosomal protein S2 OS=Neospora caninum (strain Liverpool) OX=572307 GN=BN1204_044000 PE=3 SV=1 - [F0VAS7_NEOCL]	4.48	1	1	1	1					39.98	4.48	1	1	268	29.2004	10.1987
	F0VEH8	HSP90-like protein, related OS=Neospora caninum (strain Liverpool) OX=572307 GN=BN1204_019110 PE=3 SV=1 - [F0VEH8_NEOCL]	4.35	1	3	3	3	84.67	3.17	2	2	27.97	1.18	1	1	851	96.9964	4.99561
	F0VN59	Serine/threonine protein phosphatase 5, related OS=Neospora caninum (strain Liverpool) OX=572307 GN=BN1204_055800 PE=4 SV=1 - [F0VN59_NEOCL]	4.35	1	1	1	1					18.25	4.35	1	1	598	66.7109	5.52881
	F0VK97	Uncharacterized protein OS=Neospora caninum (strain Liverpool) OX=572307 GN=BN1204_049270 PE=4 SV=1 - [F0VK97_NEOCL]	4.2	1	3	3	6	153.64	4.2	3	4	49.5616	1.3	1	2	691	76.6271	9.59814
	F0VR24	GDP-fucose transporter 1 OS=Neospora caninum (strain Liverpool) OX=572307 GN=BN1204_065970 PE=4 SV=1 - [F0VR24_NEOCL]	4.15	1	2	2	2					67.41	4.15	2	2	386	43.1226	6.43018
	F0VI49	Pre-mRNA-processing-splicing factor 8 OS=Neospora caninum (strain Liverpool) OX=572307 GN=BN1204_031970 PE=4 SV=1 - [F0VI49_NEOCL]	4.11	1	8	8	10	93.1077	2.78	5	5	143.174	2.04	5	5	2552	293.339	9.0415
	F0VLU3	Reticulon-like protein OS=Neospora caninum (strain Liverpool) OX=572307 GN=BN1204_046530 PE=4 SV=1 - [F0VLU3_NEOCL]	4.06	1	1	1	2					63.5716	4.06	1	2	197	21.864	8.26514
	F0VG02	Uncharacterized protein OS=Neospora caninum (strain Liverpool) OX=572307 GN=NCLIV_024340 PE=4 SV=1 - [F0VG02_NEOCL]	3.94	2	1	1	1					45.31	3.94	1	1	279	31.9963	6.22705
	F0VN28	Heat shock protein 70 (Precursor), related OS=Neospora caninum (strain Liverpool) OX=572307 GN=BN1204_055490 PE=3 SV=1 - [F0VN28_NEOCL]	3.9	1	1	2	3	127.143	3.9	2	3					666	72.9329	5.2876
	F0VKG0	Myosin C OS=Neospora caninum (strain Liverpool) OX=572307 GN=BN1204_049900 PE=3 SV=1 - [F0VKG0_NEOCL]	3.85	1	3	3	3					44.8693	3.85	3	3	831	93.0419	8.1333
	F0VCC5	Microneme protein MIC1, putative OS=Neospora caninum (strain Liverpool) OX=572307 GN=BN1204_043270 PE=4 SV=1 - [F0VCC5_NEOCL]	3.7	1	1	1	1	25.47	3.7	1	1					460	49.1275	4.95752
	F0VBM9	HSP90, related OS=Neospora caninum (strain Liverpool) OX=572307 GN=BN1204_040880 PE=3 SV=1 - [F0VBM9_NEOCL]	3.68	1	2	2	3	128.83	3.68	2	2	60.19	1.98	1	1	706	81.7135	5.05908
	F0VMZ1	Uncharacterized protein OS=Neospora caninum (strain Liverpool) OX=572307 GN=NCLIV_055120 PE=4 SV=1 - [F0VMZ1_NEOCL]	3.66	2	1	1	1					25.14	3.66	1	1	273	31.204	10.2866
	F0VRC8	Mitochondrial phosphate carrier protein, related OS=Neospora caninum (strain Liverpool) OX=572307 GN=BN1204_067010 PE=3 SV=1 - [F0VRC8_NEOCL]	3.59	1	1	1	1					47.19	3.59	1	1	334	36.4423	9.33447
	F0VCQ6	Uncharacterized protein OS=Neospora caninum (strain Liverpool) OX=572307 GN=NCLIV_015380 PE=4 SV=1 - [F0VCQ6_NEOCL]	3.55	2	1	1	2	30.48	3.55	1	1	40.4	3.55	1	1	338	37.8394	8.77783
	F0VLJ8	Rhoptry kinase family protein ROP11 (Incomplete catalytic triad) OS=Neospora caninum (strain Liverpool) OX=572307 GN=BN1204_045585 PE=4 SV=1 - [F0VLJ8_NEOCL]	3.51	1	1	1	1					37.92	3.51	1	1	513	57.2338	8.52881
	F0VFD2	Uncharacterized protein OS=Neospora caninum (strain Liverpool) OX=572307 GN=BN1204_022150 PE=4 SV=1 - [F0VFD2_NEOCL]	3.49	1	1	1	1					44.9	3.49	1	1	372	39.6333	8.74854
	F0VNC3	Uncharacterized protein OS=Neospora caninum (strain Liverpool) OX=572307 GN=BN1204_056430 PE=4 SV=1 - [F0VNC3_NEOCL]	3.2	1	1	1	1	27.52	3.2	1	1					438	47.2647	8.99756
	F0VFM7	Uncharacterized protein OS=Neospora caninum (strain Liverpool) OX=572307 GN=NCLIV_023090 PE=4 SV=1 - [F0VFM7_NEOCL]	3.19	2	1	1	2	23.29	3.19	1	1	28.76	3.19	1	1	376	41.7942	9.68604
	F0VG31	Porin, putative OS=Neospora caninum (strain Liverpool) OX=572307 GN=BN1204_024630 PE=4 SV=1 - [F0VG31_NEOCL]	3.1	1	1	1	1	45.07	3.1	1	1					290	31.2849	8.71924
	F0VEW7	Uncharacterized protein OS=Neospora caninum (strain Liverpool) OX=572307 GN=NCLIV_020480 PE=4 SV=1 - [F0VEW7_NEOCL]	3.08	2	1	1	1	35.69	3.08	1	1					260	30.3534	10.5356
	F0VH78	Tetratricopeptide repeat-containing protein OS=Neospora caninum (strain Liverpool) OX=572307 GN=BN1204_028610 PE=4 SV=1 - [F0VH78_NEOCL]	2.97	1	4	4	4	51.1	0.89	1	1	53.6167	2.08	3	3	1684	182.829	6.65381
	F0V818	Actin, related OS=Neospora caninum (strain Liverpool) OX=572307 GN=BN1204_003440 PE=3 SV=1 - [F0V818_NEOCL]	2.93	1	1	1	1	41.58	2.93	1	1					376	41.8809	5.16064
	A0A0F7UDP3	Uncharacterized protein OS=Neospora caninum (strain Liverpool) OX=572307 GN=BN1204_022690 PE=4 SV=1 - [A0A0F7UDP3_NEOCL]	2.79	1	2	2	2					43.0646	2.79	2	2	754	82.992	8.44092
	F0VG63	U1 snRNP-associated protein Usp106, putative OS=Neospora caninum (strain Liverpool) OX=572307 GN=BN1204_024960 PE=4 SV=1 - [F0VG63_NEOCL]	2.77	1	1	1	1	67.46	2.77	1	1					397	44.7184	9.87646
	F0VIH9	ATP-dependent RNA helicase OS=Neospora caninum (strain Liverpool) OX=572307 GN=BN1204_033275_1 PE=4 SV=1 - [F0VIH9_NEOCL]	2.73	1	1	1	1	0	2.73	1	1					805	89.3437	7.84033
	F0V7Z2	Putative mitochondrial carrier domain-containing protein OS=Neospora caninum (strain Liverpool) OX=572307 GN=NCLIV_003190 PE=4 SV=1 - [F0V7Z2_NEOCL]	2.73	2	1	1	1					59.25	2.73	1	1	476	51.5959	9.67139
	F0VLX0	AGC kinase, putative OS=Neospora caninum (strain Liverpool) OX=572307 GN=BN1204_046800 PE=3 SV=1 - [F0VLX0_NEOCL]	2.62	1	1	1	1	41.58	2.62	1	1					343	39.4434	9.26123
	F0VGD5	ATP synthase subunit beta OS=Neospora caninum (strain Liverpool) OX=572307 GN=BN1204_025670 PE=3 SV=1 - [F0VGD5_NEOCL]	2.5	1	1	1	1	92.94	2.5	1	1					561	59.9882	6.87354
	A0A0F7U9E5	Sin3-associated polypeptide SAP18 OS=Neospora caninum (strain Liverpool) OX=572307 GN=BN1204_023100 PE=4 SV=1 - [A0A0F7U9E5_NEOCL]	2.46	1	2	2	3	36.08	1.17	1	1	57.1283	2.46	2	2	852	94.0451	10.6235
	F0VEI7	Eukaryotic translation initiation factor 5,related OS=Neospora caninum (strain Liverpool) OX=572307 GN=BN1204_019200 PE=4 SV=1 - [F0VEI7_NEOCL]	2.42	1	1	1	2	43.92	2.42	1	1	62.24	2.42	1	1	413	46.8201	5.68115
	F0VKH4	Uncharacterized protein OS=Neospora caninum (strain Liverpool) OX=572307 GN=BN1204_050030 PE=4 SV=1 - [F0VKH4_NEOCL]	2.32	1	1	1	2	43.75	2.32	1	1	26.79	2.32	1	1	475	52.692	8.30908
	A2A114	Apical membrane antigen 1 OS=Neospora caninum OX=29176 GN=AMA1 PE=1 SV=1 - [A2A114_NEOCA]	2.3	2	1	1	1					45.29	2.3	1	1	564	62.7732	5.65576
	F0VF03	ATP synthase subunit alpha OS=Neospora caninum (strain Liverpool) OX=572307 GN=BN1204_020840 PE=3 SV=1 - [F0VF03_NEOCL]	2.29	1	1	1	1	30.02	2.29	1	1					568	61.4612	8.66064
	F0VQT1	Putative zinc knuckle domain-containing protein OS=Neospora caninum (strain Liverpool) OX=572307 GN=BN1204_065040 PE=4 SV=1 - [F0VQT1_NEOCL]	2.18	1	1	1	1					33.28	2.18	1	1	504	59.6894	9.979
	F0VJG8	Protein transport protein Sec61 subunit alpha OS=Neospora caninum (strain Liverpool) OX=572307 GN=BN1204_036610 PE=3 SV=1 - [F0VJG8_NEOCL]	2.11	1	1	1	2	57.51	2.11	1	1	57.58	2.11	1	1	473	52.1309	8.80713
	F0VI10	GA19392, related OS=Neospora caninum (strain Liverpool) OX=572307 GN=BN1204_031580 PE=3 SV=1 - [F0VI10_NEOCL]	2.06	1	1	1	1	26.34	2.06	1	1					582	65.1216	6.68311
	F0VBI1	Probable uridylyltransferase SA1974 OS=Neospora caninum (strain Liverpool) OX=572307 GN=BN1204_040400 PE=4 SV=1 - [F0VBI1_NEOCL]	2.03	1	1	1	1					19.92	2.03	1	1	837	89.4866	6.01123
	F0VCN8	ATP-dependent helicase, putaive, putative OS=Neospora caninum (strain Liverpool) OX=572307 GN=BN1204_015210 PE=3 SV=1 - [F0VCN8_NEOCL]	2.03	1	1	1	1					27.08	2.03	1	1	395	45.113	6.37939
	A0A0F7UJY2	ATP-dependent RNA helicase DBP2 OS=Neospora caninum (strain Liverpool) OX=572307 GN=BN1204_050680 PE=3 SV=1 - [A0A0F7UJY2_NEOCL]	2.01	2	1	1	2	28.45	2.01	1	1	38.3	2.01	1	1	548	59.7061	8.93896
	F0JB93	Uncharacterized protein OS=Neospora caninum (strain Liverpool) OX=572307 GN=BN1204_070050 PE=4 SV=1 - [F0JB93_NEOCL]	1.98	1	1	1	2	88.97	1.98	1	1	56.59	1.98	1	1	656	74.5315	9.86182
	A0A0F7UKV0	TAF7-like RNA polymerase II TAF7L OS=Neospora caninum (strain Liverpool) OX=572307 GN=BN1204_053610 PE=4 SV=1 - [A0A0F7UKV0_NEOCL]	1.98	2	1	1	1					0	1.98	1	1	706	74.462	5.59229
	F0VDW2	Putative transporter, major facilitator family domain containing protein OS=Neospora caninum (strain Liverpool) OX=572307 GN=BN1204_016970 PE=4 SV=1 - [F0VDW2_NEOCL]	1.9	1	1	1	1					44.4	1.9	1	1	579	62.8684	5.50342
	A0A0F7UIN6	Dual specificity phosphatase, catalytic domain-containing protein OS=Neospora caninum (strain Liverpool) OX=572307 GN=BN1204_037580 PE=4 SV=1 - [A0A0F7UIN6_NEOCL]	1.88	1	1	1	1					41.51	1.88	1	1	903	99.3996	10.77
	F0VLJ4	Putative RNA recognition motif-containing protein OS=Neospora caninum (strain Liverpool) OX=572307 GN=NCLIV_045550 PE=4 SV=1 - [F0VLJ4_NEOCL]	1.82	2	1	1	2	48.68	1.82	1	1	42.18	1.82	1	1	604	65.5934	5.78271
	F0VIN9	Hypothetical low complexity protein, related OS=Neospora caninum (strain Liverpool) OX=572307 GN=BN1204_033870 PE=4 SV=1 - [F0VIN9_NEOCL]	1.76	1	1	1	1					33.43	1.76	1	1	797	74.2286	6.58057
	F0V923	Dead-box helicase family protein, related OS=Neospora caninum (strain Liverpool) OX=572307 GN=NCLIV_006890 PE=4 SV=1 - [F0V923_NEOCL]	1.75	2	1	1	1					0	1.75	1	1	856	97.6893	7.73779
	A0A0F7U4X5	Chaperone protein ClpB, related OS=Neospora caninum (strain Liverpool) OX=572307 GN=BN1204_007220 PE=4 SV=1 - [A0A0F7U4X5_NEOCL]	1.68	1	1	1	2	71.64	1.68	1	1	39.25	1.68	1	1	1014	112.966	8.23584
	F0VH10	Rhoptry kinase family protein ROP17, putative OS=Neospora caninum (strain Liverpool) OX=572307 GN=BN1204_027930 PE=4 SV=1 - [F0VH10_NEOCL]	1.63	1	1	1	1					79.85	1.63	1	1	615	68.4657	9.96436
	F0JB35	Uncharacterized protein OS=Neospora caninum (strain Liverpool) OX=572307 GN=BN1204_069590 PE=4 SV=1 - [F0JB35_NEOCL]	1.62	1	1	1	1					50.22	1.62	1	1	557	62.6189	9.5835
	A0A0F7UK98	ATP-dependent RNA helicase, putative OS=Neospora caninum (strain Liverpool) OX=572307 GN=BN1204_046690 PE=3 SV=1 - [A0A0F7UK98_NEOCL]	1.62	2	1	1	1					28.47	1.62	1	1	743	79.1699	9.14404
	F0VF19	Uncharacterized protein OS=Neospora caninum (strain Liverpool) OX=572307 GN=NCLIV_021000 PE=4 SV=1 - [F0VF19_NEOCL]	1.61	2	1	1	1					34.37	1.61	1	1	496	56.1223	10.0376
	F0V8K2	Putative transcription elongation factor FACT 140 kDa OS=Neospora caninum (strain Liverpool) OX=572307 GN=NCLIV_005190 PE=4 SV=1 - [F0V8K2_NEOCL]	1.6	2	1	1	1					30.69	1.6	1	1	811	91.9142	5.21143
	F0VIS1	Eukaryotic translation initiation factor 3 subunit L OS=Neospora caninum (strain Liverpool) OX=572307 GN=BN1204_034190 PE=3 SV=1 - [F0VIS1_NEOCL]	1.56	1	1	1	1					47.59	1.56	1	1	643	75.2433	5.85889
	F0V9C2	Uncharacterized protein OS=Neospora caninum (strain Liverpool) OX=572307 GN=BN1204_008180 PE=4 SV=1 - [F0V9C2_NEOCL]	1.51	1	1	1	1					50.9	1.51	1	1	598	64.7635	9.5835
	F0VJ90	Uncharacterized protein OS=Neospora caninum (strain Liverpool) OX=572307 GN=BN1204_035820 PE=4 SV=1 - [F0VJ90_NEOCL]	1.46	1	2	2	2	0	0.69	1	1	67.91	0.77	1	1	1297	143.569	5.16064
	F0VH54	ATP-dependent Clp protease, Hsp 100, ATP-binding subunit ClpB, putative OS=Neospora caninum (strain Liverpool) OX=572307 GN=BN1204_028370 PE=3 SV=1 - [F0VH54_NEOCL]	1.4	1	1	1	2	38.08	1.4	1	1	37.26	1.4	1	1	928	104.235	6.63916
	F0VPQ7	DEAD/DEAH box RNA helicase, putative OS=Neospora caninum (strain Liverpool) OX=572307 GN=BN1204_061290 PE=4 SV=1 - [F0VPQ7_NEOCL]	1.34	1	1	1	5	66.3132	1.34	1	3	44.4581	1.34	1	2	969	108.13	6.26514
	F0VEY4	Putative splicing factor 3B subunit 1 OS=Neospora caninum (strain Liverpool) OX=572307 GN=BN1204_020650 PE=4 SV=1 - [F0VEY4_NEOCL]	1.22	1	1	1	1	28.02	1.22	1	1					1392	151.471	6.04932
	F0VQ65	Uncharacterized protein OS=Neospora caninum (strain Liverpool) OX=572307 GN=BN1204_062880 PE=4 SV=1 - [F0VQ65_NEOCL]	1.12	1	1	1	1					43.52	1.12	1	1	805	86.5877	6.78564
	A0A0F7U9Y2	Subtilase family serine protease, putative OS=Neospora caninum (strain Liverpool) OX=572307 GN=BN1204_016510 PE=4 SV=1 - [A0A0F7U9Y2_NEOCL]	1	1	1	1	2	41.31	1	1	1	38.41	1	1	1	901	97.367	6.48096
	F0VQ61	Putative origin recognition complex subunit 2 OS=Neospora caninum (strain Liverpool) OX=572307 GN=NCLIV_062840 PE=4 SV=1 - [F0VQ61_NEOCL]	0.95	2	1	1	1	43.71	0.95	1	1					839	90.4104	8.92432
	A0A0F7UBX4	Oligosaccharyl transferase-like protein, related OS=Neospora caninum (strain Liverpool) OX=572307 GN=BN1204_031690 PE=4 SV=1 - [A0A0F7UBX4_NEOCL]	0.93	1	1	1	1	36.84	0.93	1	1					749	83.1701	9.1001
	F0VEW3	Putative U5 snRNP-associated 102 kDa protein OS=Neospora caninum (strain Liverpool) OX=572307 GN=BN1204_020440 PE=4 SV=1 - [F0VEW3_NEOCL]	0.9	1	1	1	1					43.73	0.9	1	1	1114	122.682	8.52881
	F0VMB3	Protein kinase, putative OS=Neospora caninum (strain Liverpool) OX=572307 GN=BN1204_048210 PE=4 SV=1 - [F0VMB3_NEOCL]	0.86	1	2	2	2					33.24	0.86	2	2	1851	205.248	10.4185
	A0A0F7U7Z3	RNA recognition motif-containing protein OS=Neospora caninum (strain Liverpool) OX=572307 GN=BN1204_004090 PE=4 SV=1 - [A0A0F7U7Z3_NEOCL]	0.78	1	1	1	1					37.89	0.78	1	1	1547	180.748	11.1216
	F0VK29	Uncharacterized protein OS=Neospora caninum (strain Liverpool) OX=572307 GN=NCLIV_048590 PE=4 SV=1 - [F0VK29_NEOCL]	0.67	2	1	1	1					47.39	0.67	1	1	1937	219.797	9.14404
	F0VQ02	Uncharacterized protein OS=Neospora caninum (strain Liverpool) OX=572307 GN=BN1204_062250 PE=4 SV=1 - [F0VQ02_NEOCL]	0.63	1	1	1	1					31.19	0.63	1	1	1583	172.369	8.36768
	F0VLY4	PWWP domain-containing protein, putative OS=Neospora caninum (strain Liverpool) OX=572307 GN=BN1204_046940 PE=4 SV=1 - [F0VLY4_NEOCL]	0.62	1	1	1	1					25.86	0.62	1	1	2083	217.471	9.92041
	F0VRS5	Uncharacterized protein OS=Neospora caninum (strain Liverpool) OX=572307 GN=BN1204_068470 PE=4 SV=1 - [F0VRS5_NEOCL]	0.61	2	1	1	1	44.95	0.61	1	1					1309	143.245	6.20166
	A0A0F7UQW6	CMGC kinase, putative OS=Neospora caninum (strain Liverpool) OX=572307 GN=BN1204_065460 PE=4 SV=1 - [A0A0F7UQW6_NEOCL]	0.51	2	1	1	1					35.94	0.51	1	1	1956	214.888	9.33447
	F0VQT9	Kinesin motor domain-containing protein,putative OS=Neospora caninum (strain Liverpool) OX=572307 GN=BN1204_065120 PE=3 SV=1 - [F0VQT9_NEOCL]	0.42	1	1	1	1					0	0.42	1	1	1441	152.858	9.05615
	F0VR21	Uncharacterized protein OS=Neospora caninum (strain Liverpool) OX=572307 GN=NCLIV_065940 PE=4 SV=1 - [F0VR21_NEOCL]	0.37	2	1	1	2	48.15	0.37	1	1	34.61	0.37	1	1	2735	301.376	6.7124
	F0VKF7	GH22120, related OS=Neospora caninum (strain Liverpool) OX=572307 GN=BN1204_049870 PE=4 SV=1 - [F0VKF7_NEOCL]	0.24	1	1	1	1	40.85	0.24	1	1					4170	428.158	8.26514
	F0VK69	Putative thrombospondin type 1 domain-containing protein OS=Neospora caninum (strain Liverpool) OX=572307 GN=NCLIV_048990 PE=4 SV=1 - [F0VK69_NEOCL]	0.18	2	1	1	1					38.06	0.18	1	1	4531	483.116	5.43994
	F0VI59	Uncharacterized protein OS=Neospora caninum (strain Liverpool) OX=572307 GN=NCLIV_032070 PE=4 SV=1 - [F0VI59_NEOCL]	0.1	2	1	1	1					26.03	0.1	1	1	10158	1076.42	8.45557

## Sheet: R20180100142_NC1
		Reference	PepCount	UniquePepCount	CoverPercent	MW	PI
		FileScan	Sequence	MH+	Diff(MH+)	Charge	Rank	Score	DeltaScore	ExpectValue	Ions	Reference	DIFF_MODIFIED_CANDIDATE	PI	MissCleavage	Modification	MatchedTIC	NumProteaseTermini	Engine	Tag	Decoy
	Control-1-1	NCLIV_001970-t26_1-p1 | transcript=NCLIV_001970-t26_1 | gene=NCLIV_001970 | organism=Neospora_caninum_Liverpool | gene_product=unspecified product | transcript_product=unspecified product | location=FR823380:1801552-1803336(-) | protein_length=594 | sequence_SO=chromosome | SO=protein_coding | is_pseudo=false	43	23	0.4832	66822	6.95
		R20180100142_NC1,20557	K.EGEYSEFTFGR.G	1321.57	-0.00045	2	1	59.06	0	4.78e-06	0|0	NCLIV_001970-t26_1-p1		4.25	0		0	2	MASCOT		T
		R20180100142_NC1,16083	K.EM*ISSVLNQYDQQGEPK.L	1981.92	-0.0298	2	1	21.14	0	0.199	0|0	NCLIV_001970-t26_1-p1		4.14	0	15.994919 Oxidation (M)	0	2	MASCOT		T
		R20180100142_NC1,17953	K.EM*ISSVLNQYDQQGEPK.L	1981.92	0.0056	2	1	23.81	0	0.0832	0|0	NCLIV_001970-t26_1-p1		4.14	0	15.994919 Oxidation (M)	0	2	MASCOT		T
		R20180100142_NC1,19586	K.EM*ISSVLNQYDQQGEPK.L	1981.92	0.00108	2	1	85.08	0	2.24e-08	0|0	NCLIV_001970-t26_1-p1		4.14	0	15.994919 Oxidation (M)	0	2	MASCOT		T
		R20180100142_NC1,25831	K.FLLEGFLR.H	994.572	-0.00077	2	1	37.03	0	0.000842	0|0	NCLIV_001970-t26_1-p1		6	0		0	2	MASCOT		T
		R20180100142_NC1,26428	K.FLLEGFLR.H	994.572	2e-05	2	1	36.24	0	0.00101	0|0	NCLIV_001970-t26_1-p1		6	0		0	2	MASCOT		T
		R20180100142_NC1,27045	K.FLLEGFLR.H	994.572	0.00036	2	1	20.05	0	0.042	0|0	NCLIV_001970-t26_1-p1		6	0		0	2	MASCOT		T
		R20180100142_NC1,16803	K.GDLPTSGTTQGDDGVDETEDTRL.-	2379.04	-0.00247	2	1	23.97	0	0.0162	0|0	NCLIV_001970-t26_1-p1		3.57	1		0	2	MASCOT		T
		R20180100142_NC1,17910	K.GPSAIVFEATDR.E	1262.64	-0.00044	2	1	45.19	0	0.000354	0|0	NCLIV_001970-t26_1-p1		4.37	0		0	2	MASCOT		T
		R20180100142_NC1,18960	K.GPSAIVFEATDR.E	1262.64	0.00014	2	1	68.13	0	1.85e-06	0|0	NCLIV_001970-t26_1-p1		4.37	0		0	2	MASCOT		T
		R20180100142_NC1,19550	K.GPSAIVFEATDR.E	1262.64	-0.00024	2	1	81.96	0	7.45e-08	0|0	NCLIV_001970-t26_1-p1		4.37	0		0	2	MASCOT		T
		R20180100142_NC1,17986	K.HFSVVSELGEPSR.T	1443.72	-0.00072	2	1	62.07	0	6.08e-06	0|0	NCLIV_001970-t26_1-p1		5.4	0		0	2	MASCOT		T
		R20180100142_NC1,17998	K.HFSVVSELGEPSR.T	1443.72	-0.00016	3	1	56.67	0	2.13e-05	0|0	NCLIV_001970-t26_1-p1		5.4	0		0	2	MASCOT		T
		R20180100142_NC1,18584	K.HFSVVSELGEPSR.T	1443.72	0.00032	3	1	23.08	0	0.0492	0|0	NCLIV_001970-t26_1-p1		5.4	0		0	2	MASCOT		T
		R20180100142_NC1,12815	K.NGAVFLGK.L	805.457	-0.0004	2	1	45.56	0	0.000272	0|0	NCLIV_001970-t26_1-p1		8.75	0		0	2	MASCOT		T
		R20180100142_NC1,25791	R.DEVLCINLFPNIK.N	1574.82	-0.00029	2	1	48.57	0	0.000161	0|0	NCLIV_001970-t26_1-p1		4.37	0		0	2	MASCOT		T
		R20180100142_NC1,26658	R.DSGDVILEELFK.R	1364.69	-0.00102	1	1	87.68	0	1.84e-08	0|0	NCLIV_001970-t26_1-p1		3.92	0		0	2	MASCOT		T
		R20180100142_NC1,26812	R.DSGDVILEELFK.R	1364.69	-0.00088	2	1	76.67	0	2.33e-07	0|0	NCLIV_001970-t26_1-p1		3.92	0		0	2	MASCOT		T
		R20180100142_NC1,27425	R.DSGDVILEELFK.R	1364.69	0.00017	2	1	34.25	0	0.00402	0|0	NCLIV_001970-t26_1-p1		3.92	0		0	2	MASCOT		T
		R20180100142_NC1,28033	R.DSGDVILEELFK.R	1364.69	0.00023	2	1	20.69	0	0.0913	0|0	NCLIV_001970-t26_1-p1		3.92	0		0	2	MASCOT		T
		R20180100142_NC1,11505	R.EASAYDDLVSR.M	1225.57	-0.00338	2	1	26.28	0	0.0124	0|0	NCLIV_001970-t26_1-p1		4.03	0		0	2	MASCOT		T
		R20180100142_NC1,12871	R.EASAYDDLVSR.M	1225.57	-0.00082	2	1	22.75	0	0.0725	0|0	NCLIV_001970-t26_1-p1		4.03	0		0	2	MASCOT		T
		R20180100142_NC1,14828	R.EASAYDDLVSR.M	1225.57	-0.00142	2	1	48.17	0	0.000207	0|0	NCLIV_001970-t26_1-p1		4.03	0		0	2	MASCOT		T
		R20180100142_NC1,15519	R.EASAYDDLVSR.M	1225.57	0.00058	2	1	42.6	0	0.000767	0|0	NCLIV_001970-t26_1-p1		4.03	0		0	2	MASCOT		T
		R20180100142_NC1,23969	R.ETGETLAVSVPYFTEKPSAM*DIEGLR.D	2856.4	-0.00297	3	1	61.18	0	6.67e-06	0|0	NCLIV_001970-t26_1-p1		4.25	0	15.994919 Oxidation (M)	0	2	MASCOT		T
		R20180100142_NC1,11724	R.GFEPPETTDPSR.Q	1332.61	0.00042	2	1	55.34	0	2.35e-05	0|0	NCLIV_001970-t26_1-p1		4.14	0		0	2	MASCOT		T
		R20180100142_NC1,12268	R.GFEPPETTDPSR.Q	1332.61	-0.00046	2	1	43.07	0	0.000402	0|0	NCLIV_001970-t26_1-p1		4.14	0		0	2	MASCOT		T
		R20180100142_NC1,2961	R.GGSAGAAQEQQR.R	1159.55	0.0002	2	1	77.73	0	1.05e-07	0|0	NCLIV_001970-t26_1-p1		6	0		0	2	MASCOT		T
		R20180100142_NC1,2985	R.GGSAGAAQEQQR.R	1159.55	0.00013	1	1	43.69	0	0.000727	0|0	NCLIV_001970-t26_1-p1		6	0		0	2	MASCOT		T
		R20180100142_NC1,5222	R.HDIPAAAAR.L	921.49	-0.00046	2	1	34.32	0	0.00379	0|0	NCLIV_001970-t26_1-p1		6.74	0		0	2	MASCOT		T
		R20180100142_NC1,16528	R.IPEAGQPIIYR.E	1256.7	-6e-05	2	1	60.67	0	9.21e-06	0|0	NCLIV_001970-t26_1-p1		6	0		0	2	MASCOT		T
		R20180100142_NC1,17299	R.IWIVNR.Y	800.478	-0.00012	2	1	24.04	0	0.0653	0|0	NCLIV_001970-t26_1-p1		9.75	0		0	2	MASCOT		T
		R20180100142_NC1,17861	R.IWIVNR.Y	800.478	0.0002	2	1	31.77	0	0.011	0|0	NCLIV_001970-t26_1-p1		9.75	0		0	2	MASCOT		T
		R20180100142_NC1,23303	R.LFPVDEVPSDVETNPMYYHGR.D	2465.14	0.00104	3	1	25.22	0	0.0591	0|0	NCLIV_001970-t26_1-p1		4.31	0		0	2	MASCOT		T
		R20180100142_NC1,23443	R.LLPLQATETPQFENIK.E	1842	0.00035	2	1	70.18	0	7.05e-07	0|0	NCLIV_001970-t26_1-p1		4.53	0		0	2	MASCOT		T
		R20180100142_NC1,23444	R.LLPLQATETPQFENIK.E	1842	0.0005	3	1	68.95	0	9.36e-07	0|0	NCLIV_001970-t26_1-p1		4.53	0		0	2	MASCOT		T
		R20180100142_NC1,6783	R.LLQHLK.R	751.482	-6e-05	2	1	29.64	0	0.00299	0|0	NCLIV_001970-t26_1-p1		8.76	0		0	2	MASCOT		T
		R20180100142_NC1,21787	R.LLVPTDIVR.A	1025.64	-0.00097	2	1	23.53	0	0.0406	0|0	NCLIV_001970-t26_1-p1		5.84	0		0	2	MASCOT		T
		R20180100142_NC1,21043	R.LQLTVQVIK.L	1041.67	-0.00331	2	1	22.62	0	0.0181	0|0	NCLIV_001970-t26_1-p1		8.75	0		0	2	MASCOT		T
		R20180100142_NC1,14044	R.NIELSEPVK.F	1028.56	-0.0009	2	1	33.16	0	0.00447	0|0	NCLIV_001970-t26_1-p1		4.53	0		0	2	MASCOT		T
		R20180100142_NC1,14561	R.NIELSEPVK.F	1028.56	-0.0003	2	1	24.93	0	0.0297	0|0	NCLIV_001970-t26_1-p1		4.53	0		0	2	MASCOT		T
		R20180100142_NC1,10105	R.SSDVNSNLAIHAR.L	1383.7	-0.00038	3	1	54.1	0	3.91e-05	0|0	NCLIV_001970-t26_1-p1		6.46	0		0	2	MASCOT		T
		R20180100142_NC1,10676	R.SSDVNSNLAIHAR.L	1383.7	0.00317	2	1	32.77	0	0.016	0|0	NCLIV_001970-t26_1-p1		6.46	0		0	2	MASCOT		T
	Control-2-1	NCLIV_045800-t26_1-p1 | transcript=NCLIV_045800-t26_1 | gene=NCLIV_045800 | organism=Neospora_caninum_Liverpool | gene_product=60S ribosomal protein L3, related | transcript_product=60S ribosomal protein L3, related | location=FR823391:852596-856092(-) | protein_length=398 | sequence_SO=chromosome | SO=protein_coding | is_pseudo=false	17	16	0.3693	45009.2	10.28
		R20180100142_NC1,13974	K.ALEPVNLK.F	883.525	0.00021	2	1	48.4	0	7.01e-05	0|0	NCLIV_045800-t26_1-p1		6.05	0		0	2	MASCOT		T
		R20180100142_NC1,25126	K.AVFTEGEMLDVIGVTK.G	1708.88	3e-05	2	1	58.24	0	1.3e-05	0|0	NCLIV_045800-t26_1-p1		4.14	0		0	2	MASCOT		T
		R20180100142_NC1,7005	K.FIDTSAK.W	781.409	-0.00046	2	1	23.66	0	0.0248	0|0	NCLIV_045800-t26_1-p1		5.84	0		0	2	MASCOT		T
		R20180100142_NC1,5991	K.GCIVGCK.K	793.37	-0.00094	2	1	25.62	0	0.0206	0|0	NCLIV_045800-t26_1-p1		8.06	0		0	2	MASCOT		T
		R20180100142_NC1,5461	K.M*EAELTR.M	865.408	-0.00242	2	1	40.65	0	0.000758	0|0	NCLIV_045800-t26_1-p1		4.53	0	15.994919 Oxidation (M)	0	2	MASCOT		T
		R20180100142_NC1,13394	K.M*FETAVPVK.A	1037.53	-0.00171	2	1	22.07	0	0.0503	0|0	NCLIV_045800-t26_1-p1		5.75	0	15.994919 Oxidation (M)	0	2	MASCOT		T
		R20180100142_NC1,8200	K.VDFCTK.M	769.355	0.00073	2	1	26.93	0	0.00618	0|0	NCLIV_045800-t26_1-p1		5.8	0		0	2	MASCOT		T
		R20180100142_NC1,3233	R.AICHTQPSK.T	1041.51	-0.00038	2	1	43.98	0	0.00025	0|0	NCLIV_045800-t26_1-p1		8.27	0		0	2	MASCOT		T
		R20180100142_NC1,21689	R.ALVTVWAGHLSDECK.R	1685.83	-0.00056	3	1	37.59	0	0.0018	0|0	NCLIV_045800-t26_1-p1		5.32	0		0	2	MASCOT		T
		R20180100142_NC1,3251	R.ELDKPGSK.L	873.468	0.00014	2	1	40.24	0	0.00234	0|0	NCLIV_045800-t26_1-p1		6.17	0		0	2	MASCOT		T
		R20180100142_NC1,4352	R.FQTSEEK.A	868.405	0.00045	2	1	27.26	0	0.00752	0|0	NCLIV_045800-t26_1-p1		4.53	0		0	2	MASCOT		T
		R20180100142_NC1,24182	R.ITPM*GGFPHYGTVNNDFLLIK.G	2350.19	-0.00259	2	1	47.83	0	0.000165	0|0	NCLIV_045800-t26_1-p1		6.74	0	15.994919 Oxidation (M)	0	2	MASCOT		T
		R20180100142_NC1,24832	R.ITPMGGFPHYGTVNNDFLLIK.G	2334.2	-0.00494	3	1	21	0	0.0806	0|0	NCLIV_045800-t26_1-p1		6.74	0		0	2	MASCOT		T
		R20180100142_NC1,10648	R.KALEPVNLK.F	1011.62	-0.00101	2	1	37.39	0	0.00041	0|0	NCLIV_045800-t26_1-p1		8.59	1		0	2	MASCOT		T
		R20180100142_NC1,6697	R.NATTESDLTEK.R	1208.56	-0.00042	2	1	58.98	0	8.66e-06	0|0	NCLIV_045800-t26_1-p1		4.14	0		0	2	MASCOT		T
		R20180100142_NC1,3160	R.VGNGADPR.N	785.39	-0.00052	2	1	30.95	0	0.00474	0|0	NCLIV_045800-t26_1-p1		5.81	0		0	2	MASCOT		T
		R20180100142_NC1,15394	R.VQFQVPR.H	873.494	2e-05	2	1	43.22	0	0.00106	0|0	NCLIV_045800-t26_1-p1		9.72	0		0	2	MASCOT		T
	Control-3-1	NCLIV_066020-t26_1-p1 | transcript=NCLIV_066020-t26_1 | gene=NCLIV_066020 | organism=Neospora_caninum_Liverpool | gene_product=hypothetical protein | transcript_product=hypothetical protein | location=FR823393:4606367-4607317(+) | protein_length=316 | sequence_SO=chromosome | SO=protein_coding | is_pseudo=false	9	9	0.3101	34953.1	9.78
		R20180100142_NC1,6062	K.GNADSQLM*NTAK.D	1265.58	0.0045	2	1	36.55	0	0.00497	0|0	NCLIV_066020-t26_1-p1		5.84	0	15.994919 Oxidation (M)	0	2	MASCOT		T
		R20180100142_NC1,14808	K.KGEQEIQYTGTADCWK.K	1913.87	-0.00055	3	1	36.8	0	0.00111	0|0	NCLIV_066020-t26_1-p1		4.68	1		0	2	MASCOT		T
		R20180100142_NC1,19690	K.M*LIQTQDSIPEIK.E	1531.8	-0.00242	2	1	63.98	0	5.28e-06	0|0	NCLIV_066020-t26_1-p1		4.37	0	15.994919 Oxidation (M)	0	2	MASCOT		T
		R20180100142_NC1,12958	K.TIVAPIER.V	898.536	-4e-05	2	1	34.43	0	0.00184	0|0	NCLIV_066020-t26_1-p1		5.66	0		0	2	MASCOT		T
		R20180100142_NC1,8239	K.VYQQEGFK.G	998.494	-0.00081	2	1	20.4	0	0.0643	0|0	NCLIV_066020-t26_1-p1		5.97	0		0	2	MASCOT		T
		R20180100142_NC1,22219	R.EFTGLVDCLGK.I	1238.61	-0.00042	2	1	37.25	0	0.00159	0|0	NCLIV_066020-t26_1-p1		4.37	0		0	2	MASCOT		T
		R20180100142_NC1,24162	R.GAYFGLFDTAK.A	1189.59	-0.0005	2	1	48.39	0	0.000212	0|0	NCLIV_066020-t26_1-p1		5.84	0		0	2	MASCOT		T
		R20180100142_NC1,3951	R.LASDVGK.G	689.383	0.0007	2	1	35.44	0	0.0136	0|0	NCLIV_066020-t26_1-p1		5.84	0		0	2	MASCOT		T
		R20180100142_NC1,22658	R.VSAEQGVASLWR.G	1302.68	-0.00054	2	1	79.59	0	1.62e-07	0|0	NCLIV_066020-t26_1-p1		5.97	0		0	2	MASCOT		T
	Control-4-1	NCLIV_017200-t26_1-p1 | transcript=NCLIV_017200-t26_1 | gene=NCLIV_017200 | organism=Neospora_caninum_Liverpool | gene_product=putative KH domain-containing protein | transcript_product=putative KH domain-containing protein | location=FR823387:1449260-1454047(+) | protein_length=1073 | sequence_SO=chromosome | SO=protein_coding | is_pseudo=false	8	8	0.0811	117654	9.45
		R20180100142_NC1,12466	K.TALADLR.K	759.436	-1e-05	2	1	38.3	0	0.00453	0|0	NCLIV_017200-t26_1-p1		5.5	0		0	2	MASCOT		T
		R20180100142_NC1,23908	K.VLASALQSFPDLR.D	1416.78	0.00056	2	1	82.51	0	5.13e-08	0|0	NCLIV_017200-t26_1-p1		5.81	0		0	2	MASCOT		T
		R20180100142_NC1,15926	R.ARDPPVVLGIDNR.G	1421.79	-0.00111	3	1	44.82	0	0.000234	0|0	NCLIV_017200-t26_1-p1		6.01	1		0	2	MASCOT		T
		R20180100142_NC1,18546	R.DPPVVLGIDNR.G	1194.65	-0.00071	2	1	36.3	0	0.00161	0|0	NCLIV_017200-t26_1-p1		4.21	0		0	2	MASCOT		T
		R20180100142_NC1,18104	R.DYM*NIQYVEYTQER.R	1867.82	-0.00251	2	1	71.34	0	3.05e-07	0|0	NCLIV_017200-t26_1-p1		4.14	0	15.994919 Oxidation (M)	0	2	MASCOT		T
		R20180100142_NC1,23631	R.GAEITFLVPDSAM*GAVR.V	1749.88	-0.00192	2	1	42.97	0	0.00223	0|0	NCLIV_017200-t26_1-p1		4.37	0	15.994919 Oxidation (M)	0	2	MASCOT		T
		R20180100142_NC1,13797	R.GVLNLAK.T	714.451	-0.00029	2	1	26.72	0	0.0273	0|0	NCLIV_017200-t26_1-p1		8.75	0		0	2	MASCOT		T
		R20180100142_NC1,23213	R.WITLQGSVESVQGGVK.V	1687.9	-0.00162	2	1	79.16	0	1.36e-07	0|0	NCLIV_017200-t26_1-p1		6	0		0	2	MASCOT		T
	Control-5-1	NCLIV_064700-t26_1-p1 | transcript=NCLIV_064700-t26_1 | gene=NCLIV_064700 | organism=Neospora_caninum_Liverpool | gene_product=Ribosomal protein L18, related | transcript_product=Ribosomal protein L18, related | location=FR823393:3555747-3558693(+) | protein_length=187 | sequence_SO=chromosome | SO=protein_coding | is_pseudo=false	9	7	0.3957	21068.5	11.31
		R20180100142_NC1,23383	K.AGGECITFDQLALR.R	1550.76	0.00473	2	1	68.33	0	1.46e-06	0|0	NCLIV_064700-t26_1-p1		4.37	0		0	2	MASCOT		T
		R20180100142_NC1,23406	K.DKEDHIAVLVGSVTDDIR.M	1982.02	-0.00303	3	1	59.25	0	1.27e-05	0|0	NCLIV_064700-t26_1-p1		4.35	1		0	2	MASCOT		T
		R20180100142_NC1,6659	K.HFGAAPGTPGSK.A	1126.56	-0.00021	2	1	76.19	0	1.98e-07	0|0	NCLIV_064700-t26_1-p1		8.76	0		0	2	MASCOT		T
		R20180100142_NC1,5774	M.GVDLEHNGR.K	996.486	-0.00159	2	1	48.79	0	7.93e-05	0|0	NCLIV_064700-t26_1-p1		5.32	0		0	2	MASCOT		T
		R20180100142_NC1,5810	M.GVDLEHNGR.K	996.486	-0.0004	3	1	22.74	0	0.0325	0|0	NCLIV_064700-t26_1-p1		5.32	0		0	2	MASCOT		T
		R20180100142_NC1,6658	R.EADKHFGAAPGTPGSK.A	1569.77	-0.00077	3	1	31.29	0	0.00769	0|0	NCLIV_064700-t26_1-p1		6.85	1		0	2	MASCOT		T
		R20180100142_NC1,6683	R.EADKHFGAAPGTPGSK.A	1569.77	0.00019	2	1	27.71	0	0.0175	0|0	NCLIV_064700-t26_1-p1		6.85	1		0	2	MASCOT		T
		R20180100142_NC1,4785	R.FSETAR.R	710.347	-0.00022	2	1	31.39	0	0.00272	0|0	NCLIV_064700-t26_1-p1		6	0		0	2	MASCOT		T
		R20180100142_NC1,17229	R.TNSSFNAVVLK.R	1179.64	-0.00292	2	1	27.69	0	0.0834	0|0	NCLIV_064700-t26_1-p1		8.41	0		0	2	MASCOT		T
	Control-6-1	NCLIV_021080-t26_1-p1 | transcript=NCLIV_021080-t26_1 | gene=NCLIV_021080 | organism=Neospora_caninum_Liverpool | gene_product=hypothetical protein | transcript_product=hypothetical protein | location=FR823388:1549561-1551829(+) | protein_length=260 | sequence_SO=chromosome | SO=protein_coding | is_pseudo=false	8	7	0.3	28240.4	10.8
		R20180100142_NC1,8398	K.DIIHDPGR.G	922.474	-0.00042	2	1	28.75	0	0.0129	0|0	NCLIV_021080-t26_1-p1		5.21	0		0	2	MASCOT		T
		R20180100142_NC1,13243	K.LRPLDYAER.R	1132.61	-0.00095	3	1	27.35	0	0.0315	0|0	NCLIV_021080-t26_1-p1		6.07	0		0	2	MASCOT		T
		R20180100142_NC1,13257	K.LRPLDYAER.R	1132.61	-0.00165	2	1	39.61	0	0.00137	0|0	NCLIV_021080-t26_1-p1		6.07	0		0	2	MASCOT		T
		R20180100142_NC1,10841	K.M*PEGTVVSNVEEK.A	1434.68	-0.00064	2	1	56.27	0	2.74e-05	0|0	NCLIV_021080-t26_1-p1		4.25	0	15.994919 Oxidation (M)	0	2	MASCOT		T
		R20180100142_NC1,23891	K.NAALTIGNVLPLNK.M	1437.84	-0.00132	2	1	67.25	0	5.37e-07	0|0	NCLIV_021080-t26_1-p1		8.75	0		0	2	MASCOT		T
		R20180100142_NC1,19217	R.GAPLAEVSFR.D	1046.56	-0.00113	2	1	37.09	0	0.00322	0|0	NCLIV_021080-t26_1-p1		6	0		0	2	MASCOT		T
		R20180100142_NC1,5540	R.IDKPM*LK.A	860.491	0.00646	2	1	24.28	0	0.0582	0|0	NCLIV_021080-t26_1-p1		8.59	0	15.994919 Oxidation (M)	0	2	MASCOT		T
		R20180100142_NC1,9356	R.TSGTYATVVGHSDDGAK.T	1665.77	-0.00113	3	1	32.53	0	0.00377	0|0	NCLIV_021080-t26_1-p1		5.18	0		0	2	MASCOT		T
	Control-7-1	NCLIV_062720-t26_1-p1 | transcript=NCLIV_062720-t26_1 | gene=NCLIV_062720 | organism=Neospora_caninum_Liverpool | gene_product=hypothetical protein | transcript_product=hypothetical protein | location=FR823393:1987330-1990944(-) | protein_length=205 | sequence_SO=chromosome | SO=protein_coding | is_pseudo=false	8	7	0.4	23443	10.63
		R20180100142_NC1,22383	K.LDPLLEEQFNTGR.L	1531.78	-0.00134	2	1	72.46	0	8.09e-07	0|0	NCLIV_062720-t26_1-p1		4.14	0		0	2	MASCOT		T
		R20180100142_NC1,22324	K.NSIVAIDATPFK.A	1275.69	-1e-05	2	1	81.77	0	7.85e-08	0|0	NCLIV_062720-t26_1-p1		5.84	0		0	2	MASCOT		T
		R20180100142_NC1,24076	R.ADGYILEGEELM*FYK.R	1793.83	0.00303	2	1	54.72	0	2.38e-05	0|0	NCLIV_062720-t26_1-p1		4	0	15.994919 Oxidation (M)	0	2	MASCOT		T
		R20180100142_NC1,14221	R.LDTGNYSWSSQK.I	1385.63	-0.00075	2	1	68.52	0	2.43e-06	0|0	NCLIV_062720-t26_1-p1		5.84	0		0	2	MASCOT		T
		R20180100142_NC1,22365	R.LLGVVYNASNNELVR.T	1660.9	0.00019	2	1	45.43	0	0.000246	0|0	NCLIV_062720-t26_1-p1		6	0		0	2	MASCOT		T
		R20180100142_NC1,3349	R.QQGVPK.L	656.373	0.0002	2	1	23.58	0	0.0246	0|0	NCLIV_062720-t26_1-p1		8.75	0		0	2	MASCOT		T
		R20180100142_NC1,13924	R.SFYGM*DLGK.K	1033.47	-0.00128	2	1	40.45	0	0.000586	0|0	NCLIV_062720-t26_1-p1		5.55	0	15.994919 Oxidation (M)	0	2	MASCOT		T
		R20180100142_NC1,20380	R.SFYGMDLGK.K	1017.47	-0.00199	2	1	30.97	0	0.00612	0|0	NCLIV_062720-t26_1-p1		5.55	0		0	2	MASCOT		T
	Control-8-1	NCLIV_051450-t26_1-p1 | transcript=NCLIV_051450-t26_1 | gene=NCLIV_051450 | organism=Neospora_caninum_Liverpool | gene_product=putative centromere/microtubule binding protein | transcript_product=putative centromere/microtubule binding protein | location=FR823391:5687637-5692545(-) | protein_length=503 | sequence_SO=chromosome | SO=protein_coding | is_pseudo=false	7	6	0.1193	56483.4	9.13
		R20180100142_NC1,21856	K.LM*IPGVLR.F	914.549	0.00013	2	1	28.84	0	0.015	0|0	NCLIV_051450-t26_1-p1		9.75	0	15.994919 Oxidation (M)	0	2	MASCOT		T
		R20180100142_NC1,22945	K.LMIPGVLR.F	898.554	-0.00067	2	1	30.17	0	0.00553	0|0	NCLIV_051450-t26_1-p1		9.75	0		0	2	MASCOT		T
		R20180100142_NC1,3843	K.TGHSGTLDPK.V	1012.51	-0.00029	2	1	20.62	0	0.0685	0|0	NCLIV_051450-t26_1-p1		6.41	0		0	2	MASCOT		T
		R20180100142_NC1,3054	R.FHAKPESR.A	971.506	-0.00046	3	1	30.83	0	0.00632	0|0	NCLIV_051450-t26_1-p1		8.76	0		0	2	MASCOT		T
		R20180100142_NC1,6851	R.IKEEPVDDEEER.R	1487.69	0.00261	2	1	52.78	0	3.35e-05	0|0	NCLIV_051450-t26_1-p1		4	1		0	2	MASCOT		T
		R20180100142_NC1,17178	R.LLDFDDQR.H	1021.49	-0.00142	2	1	40.07	0	0.00229	0|0	NCLIV_051450-t26_1-p1		3.93	0		0	2	MASCOT		T
		R20180100142_NC1,28656	R.TIFPLELLLTGFPR.I	1616.94	-0.00015	2	1	67.44	0	7.3e-07	0|0	NCLIV_051450-t26_1-p1		5.66	0		0	2	MASCOT		T
	Control-9-1	NCLIV_014960-t26_1-p1 | transcript=NCLIV_014960-t26_1 | gene=NCLIV_014960 | organism=Neospora_caninum_Liverpool | gene_product=hypothetical protein | transcript_product=hypothetical protein | location=FR823386:2290430-2298357(-) | protein_length=621 | sequence_SO=chromosome | SO=protein_coding | is_pseudo=false	6	6	0.1047	68617.2	9.65
		R20180100142_NC1,22503	K.QVEQLLDYSDSPYVR.C	1811.88	-0.00371	2	1	50.57	0	0.00026	0|0	NCLIV_014960-t26_1-p1		4.03	0		0	2	MASCOT		T
		R20180100142_NC1,6241	K.TQHDLLK.E	854.473	5e-05	2	1	21.86	0	0.0375	0|0	NCLIV_014960-t26_1-p1		6.41	0		0	2	MASCOT		T
		R20180100142_NC1,8210	R.DFREDDVDR.R	1166.51	-0.00146	2	1	33.18	0	0.002	0|0	NCLIV_014960-t26_1-p1		4.04	1		0	2	MASCOT		T
		R20180100142_NC1,3038	R.LNNPSHSSR.S	1011.5	-0.00011	3	1	25.13	0	0.0213	0|0	NCLIV_014960-t26_1-p1		9.76	0		0	2	MASCOT		T
		R20180100142_NC1,2916	R.QQEDDVQKR.N	1145.55	0.00427	2	1	43.97	0	0.000423	0|0	NCLIV_014960-t26_1-p1		4.56	1		0	2	MASCOT		T
		R20180100142_NC1,25767	R.TTTVGEYVESLIM*EDK.Y	1830.87	0.00167	2	1	61	0	6.99e-06	0|0	NCLIV_014960-t26_1-p1		4	0	15.994919 Oxidation (M)	0	2	MASCOT		T
	Control-10-1	NCLIV_015990-t26_1-p1 | transcript=NCLIV_015990-t26_1 | gene=NCLIV_015990 | organism=Neospora_caninum_Liverpool | gene_product=hypothetical protein | transcript_product=hypothetical protein | location=FR823387:499722-502058(+) | protein_length=97 | sequence_SO=chromosome | SO=protein_coding | is_pseudo=false	6	6	0.4742	11100.8	11.12
		R20180100142_NC1,3827	K.GTGSFGK.R	653.325	-0.00061	2	1	31.16	0	0.00134	0|0	NCLIV_015990-t26_1-p1		8.75	0		0	2	MASCOT		T
		R20180100142_NC1,5866	K.TCGACGYPNAK.K	1198.5	0.00079	2	1	54.92	0	4.51e-06	0|0	NCLIV_015990-t26_1-p1		7.72	0		0	2	MASCOT		T
		R20180100142_NC1,14621	K.THFLCIR.C	946.493	0.00074	3	1	31.98	0	0.0138	0|0	NCLIV_015990-t26_1-p1		7.94	0		0	2	MASCOT		T
		R20180100142_NC1,466	R.HTTGTGR.C	729.364	0.00092	2	1	20.31	0	0.235	0|0	NCLIV_015990-t26_1-p1		9.76	0		0	2	MASCOT		T
		R20180100142_NC1,10274	R.TYNWSEK.A	927.421	-0.00049	2	1	30.87	0	0.0027	0|0	NCLIV_015990-t26_1-p1		5.66	0		0	2	MASCOT		T
		R20180100142_NC1,10376	R.YLKDLPR.R	904.525	-0.00019	2	1	28.24	0	0.0106	0|0	NCLIV_015990-t26_1-p1		8.59	1		0	2	MASCOT		T
	Control-11-1	NCLIV_025920-t26_1-p1 | transcript=NCLIV_025920-t26_1 | gene=NCLIV_025920 | organism=Neospora_caninum_Liverpool | gene_product=hypothetical protein | transcript_product=hypothetical protein | location=FR823389:1575792-1578627(+) | protein_length=277 | sequence_SO=chromosome | SO=protein_coding | is_pseudo=false	6	6	0.1986	31162.4	10.4
		R20180100142_NC1,15616	K.EVPYCIVK.G	1007.52	0.0005	2	1	25.34	0	0.0849	0|0	NCLIV_025920-t26_1-p1		6.09	0		0	2	MASCOT		T
		R20180100142_NC1,19823	K.LINIELK.K	842.535	0.00024	2	1	37.16	0	0.00157	0|0	NCLIV_025920-t26_1-p1		6	0		0	2	MASCOT		T
		R20180100142_NC1,18592	K.NCPVLAIDNVR.K	1270.66	-0.00124	2	1	41.54	0	0.000712	0|0	NCLIV_025920-t26_1-p1		5.83	0		0	2	MASCOT		T
		R20180100142_NC1,23044	K.YGINHVTDLIEIK.K	1514.82	-0.00024	3	1	37.75	0	0.00188	0|0	NCLIV_025920-t26_1-p1		5.32	0		0	2	MASCOT		T
		R20180100142_NC1,16005	K.YILLQR.Q	805.493	-0.0001	2	1	22.02	0	0.0336	0|0	NCLIV_025920-t26_1-p1		8.75	0		0	2	MASCOT		T
		R20180100142_NC1,8002	R.AM*FNDNSEVR.R	1198.52	-0.00021	2	1	46.21	0	4.55e-05	0|0	NCLIV_025920-t26_1-p1		4.37	0	15.994919 Oxidation (M)	0	2	MASCOT		T
	Control-12-1	NCLIV_026040-t26_1-p1 | transcript=NCLIV_026040-t26_1 | gene=NCLIV_026040 | organism=Neospora_caninum_Liverpool | gene_product=putative structure specific recognition protein I | transcript_product=putative structure specific recognition protein I | location=FR823389:1645885-1651631(-) | protein_length=538 | sequence_SO=chromosome | SO=protein_coding | is_pseudo=false	6	6	0.1338	60692.2	5.29
		R20180100142_NC1,26196	K.M*DSVALLNDVPLLVPR.G	1767.97	0.0018	2	1	37.33	0	0.00325	0|0	NCLIV_026040-t26_1-p1		4.21	0	15.994919 Oxidation (M)	0	2	MASCOT		T
		R20180100142_NC1,23750	K.NDLAIELIQDDTR.D	1515.76	-0.00262	2	1	68.51	0	4.05e-06	0|0	NCLIV_026040-t26_1-p1		3.84	0		0	2	MASCOT		T
		R20180100142_NC1,4453	K.NM*ETPEPSR.G	1076.47	0.004	2	1	23.14	0	0.0165	0|0	NCLIV_026040-t26_1-p1		4.53	0	15.994919 Oxidation (M)	0	2	MASCOT		T
		R20180100142_NC1,17436	R.DQQEDQLLEVR.F	1372.67	0.00496	2	1	32.56	0	0.00555	0|0	NCLIV_026040-t26_1-p1		3.92	0		0	2	MASCOT		T
		R20180100142_NC1,20894	R.GGGEFEFTSIDR.N	1314.6	-0.002	2	1	35.17	0	0.00128	0|0	NCLIV_026040-t26_1-p1		4.14	0		0	2	MASCOT		T
		R20180100142_NC1,19790	R.YDDVVSVEFSR.T	1315.62	0.00538	2	1	20.82	0	0.0546	0|0	NCLIV_026040-t26_1-p1		4.03	0		0	2	MASCOT		T
	Control-13-1	NCLIV_002520-t26_1-p1 | transcript=NCLIV_002520-t26_1 | gene=NCLIV_002520 | organism=Neospora_caninum_Liverpool | gene_product=hypothetical protein | transcript_product=hypothetical protein | location=FR823381:82592-85514(-) | protein_length=263 | sequence_SO=chromosome | SO=protein_coding | is_pseudo=false	5	5	0.1711	30017	10.32
		R20180100142_NC1,13118	K.GVPALITHDGR.T	1135.62	-8e-05	2	1	44.3	0	0.00073	0|0	NCLIV_002520-t26_1-p1		6.74	0		0	2	MASCOT		T
		R20180100142_NC1,25168	R.ESVPLVVLLR.N	1124.7	0.00074	2	1	41.84	0	0.000118	0|0	NCLIV_002520-t26_1-p1		6.1	0		0	2	MASCOT		T
		R20180100142_NC1,22311	R.HLGGFDIIHLR.D	1277.71	0.00057	3	1	61.46	0	5e-06	0|0	NCLIV_002520-t26_1-p1		6.92	0		0	2	MASCOT		T
		R20180100142_NC1,8304	R.LDLNTGK.I	760.42	-0.00017	2	1	52.34	0	0.000195	0|0	NCLIV_002520-t26_1-p1		5.84	0		0	2	MASCOT		T
		R20180100142_NC1,11047	R.M*LFDTK.G ! R.M*LFDTK.T	770.375	-6e-05	2	1	36.24	0	0.000832	0|0	NCLIV_002520-t26_1-p1 ! NCLIV_033340-t26_1-p1		5.59	0	15.994919 Oxidation (M)	0	2	MASCOT		T
	Control-14-1	NCLIV_031970-t26_1-p1 | transcript=NCLIV_031970-t26_1 | gene=NCLIV_031970 | organism=Neospora_caninum_Liverpool | gene_product=hypothetical protein | transcript_product=hypothetical protein | location=FR823390:1570485-1583937(+) | protein_length=2552 | sequence_SO=chromosome | SO=protein_coding | is_pseudo=false	5	5	0.0184	293522	9.12
		R20180100142_NC1,22414	K.IDLTLLNR.L	957.573	-0.00019	2	1	43.73	0	0.000591	0|0	NCLIV_031970-t26_1-p1		5.84	0		0	2	MASCOT		T
		R20180100142_NC1,24248	K.LLILALER.L	940.619	-2e-05	2	1	47.81	0	3.56e-05	0|0	NCLIV_031970-t26_1-p1		6	0		0	2	MASCOT		T
		R20180100142_NC1,19327	K.TAEEVAALIR.S	1072.6	-0.00518	2	1	29.73	0	0.0157	0|0	NCLIV_031970-t26_1-p1		4.53	0		0	2	MASCOT		T
		R20180100142_NC1,24982	R.LTLEDLEDSWDR.G	1491.7	0.00344	2	1	60.21	0	2.13e-05	0|0	NCLIV_031970-t26_1-p1		3.77	0		0	2	MASCOT		T
		R20180100142_NC1,9829	R.SGLNQIPNR.R	998.538	0.00082	2	1	41.51	0	0.000526	0|0	NCLIV_031970-t26_1-p1		9.47	0		0	2	MASCOT		T
	Control-15-1	NCLIV_041180-t26_1-p1 | transcript=NCLIV_041180-t26_1 | gene=NCLIV_041180 | organism=Neospora_caninum_Liverpool | gene_product=60s ribosomal protein L10, related | transcript_product=60s ribosomal protein L10, related | location=FR823385:2215512-2217994(-) | protein_length=221 | sequence_SO=chromosome | SO=protein_coding | is_pseudo=false	5	5	0.3032	24757.6	10.2
		R20180100142_NC1,4958	K.M*LSCAGADR.L	996.424	0.00021	2	1	34.7	0	0.00061	0|0	NCLIV_041180-t26_1-p1		5.59	0	15.994919 Oxidation (M)	0	2	MASCOT		T
		R20180100142_NC1,26839	R.ADVDEFPGVAHLVSDEYEQISSEALEAAR.V	3147.48	-0.00052	3	1	34.78	0	0.00168	0|0	NCLIV_041180-t26_1-p1		3.89	0		0	2	MASCOT		T
		R20180100142_NC1,18475	R.EASVATAVTALR.R	1188.66	0.00198	2	1	56.87	0	2.7e-05	0|0	NCLIV_041180-t26_1-p1		6.1	0		0	2	MASCOT		T
		R20180100142_NC1,4833	R.IYDAGR.K	694.352	-7e-05	2	1	26.53	0	0.0165	0|0	NCLIV_041180-t26_1-p1		5.84	0		0	2	MASCOT		T
		R20180100142_NC1,26758	R.VDIGQILMSIR.T	1244.7	-0.00068	2	1	56.8	0	2.13e-05	0|0	NCLIV_041180-t26_1-p1		5.81	0		0	2	MASCOT		T
	Control-16-1	NCLIV_045010-t26_1-p1 | transcript=NCLIV_045010-t26_1 | gene=NCLIV_045010 | organism=Neospora_caninum_Liverpool | gene_product=hypothetical protein | transcript_product=hypothetical protein | location=FR823391:177227-179396(+) | protein_length=205 | sequence_SO=chromosome | SO=protein_coding | is_pseudo=false	5	5	0.239	24325.3	11.18
		R20180100142_NC1,5419	K.QSDVLR.F	717.389	3e-05	2	1	39.44	0	0.00429	0|0	NCLIV_045010-t26_1-p1		5.84	0		0	2	MASCOT		T
		R20180100142_NC1,22375	K.YLEELWK.K	980.509	-0.00142	2	1	38.81	0	0.00107	0|0	NCLIV_045010-t26_1-p1		4.53	0		0	2	MASCOT		T
		R20180100142_NC1,22581	K.YYEVILVDPAHNAIR.N	1772.93	-0.00256	2	1	53.04	0	5.44e-05	0|0	NCLIV_045010-t26_1-p1		5.32	0		0	2	MASCOT		T
		R20180100142_NC1,6929	R.QLPAVHR.C	820.479	-0.0001	2	1	22.83	0	0.0422	0|0	NCLIV_045010-t26_1-p1		9.76	0		0	2	MASCOT		T
		R20180100142_NC1,22141	R.VLNSYWVGQDAVYK.Y	1641.83	-0.00695	2	1	43.93	0	0.000399	0|0	NCLIV_045010-t26_1-p1		5.8	0		0	2	MASCOT		T
	Control-17-1	NCLIV_050210-t26_1-p1 | transcript=NCLIV_050210-t26_1 | gene=NCLIV_050210 | organism=Neospora_caninum_Liverpool | gene_product=putative KH domain-containing protein | transcript_product=putative KH domain-containing protein | location=FR823391:4756571-4760892(+) | protein_length=616 | sequence_SO=chromosome | SO=protein_coding | is_pseudo=false	5	5	0.0925	68722.4	9.57
		R20180100142_NC1,18680	K.LAIFGEM*R.A	952.492	-0.00046	2	1	34.15	0	0.0026	0|0	NCLIV_050210-t26_1-p1		6	0	15.994919 Oxidation (M)	0	2	MASCOT		T
		R20180100142_NC1,9459	R.GGYGGGYGGGYGGR.E	1234.52	0.00052	2	1	56.23	0	6.31e-06	0|0	NCLIV_050210-t26_1-p1		8.5	0		0	2	MASCOT		T
		R20180100142_NC1,25384	R.LLIFGWNAEAR.S	1289.7	-0.00315	2	1	50.96	0	8.38e-05	0|0	NCLIV_050210-t26_1-p1		6	0		0	2	MASCOT		T
		R20180100142_NC1,23055	R.RAEEETGTFIFLDGSR.G	1827.89	-0.00199	3	1	25.33	0	0.0281	0|0	NCLIV_050210-t26_1-p1		4.41	1		0	2	MASCOT		T
		R20180100142_NC1,9647	R.YGGYDDYR.G	1008.41	-0.00046	2	1	48.27	0	2.98e-05	0|0	NCLIV_050210-t26_1-p1		4.21	0		0	2	MASCOT		T
	Control-18-1	NCLIV_044000-t26_1-p1 | transcript=NCLIV_044000-t26_1 | gene=NCLIV_044000 | organism=Neospora_caninum_Liverpool | gene_product=hypothetical protein | transcript_product=hypothetical protein | location=FR823385:4601972-4604859(+) | protein_length=268 | sequence_SO=chromosome | SO=protein_coding | is_pseudo=false	5	4	0.1157	29218.5	10.21
		R20180100142_NC1,4457	K.IM*PVQK.Q	731.412	9e-05	2	1	22.12	0	0.146	0|0	NCLIV_044000-t26_1-p1		8.75	0	15.994919 Oxidation (M)	0	2	MASCOT		T
		R20180100142_NC1,16704	K.LSLVPVR.R	783.509	0.00035	2	1	28.34	0	0.00249	0|0	NCLIV_044000-t26_1-p1		9.75	0		0	2	MASCOT		T
		R20180100142_NC1,17695	K.LSLVPVR.R	783.509	0.00079	2	1	29.31	0	0.00199	0|0	NCLIV_044000-t26_1-p1		9.75	0		0	2	MASCOT		T
		R20180100142_NC1,23602	K.SPYQEWSDYLAR.T	1514.69	0.00172	2	1	42.48	0	0.000285	0|0	NCLIV_044000-t26_1-p1		4.37	0		0	2	MASCOT		T
		R20180100142_NC1,8678	R.LIPAPR.G	666.43	-0.00062	2	1	29.91	0	0.00199	0|0	NCLIV_044000-t26_1-p1		9.75	0		0	2	MASCOT		T
	Control-19-1	NCLIV_012120-t26_1-p1 | transcript=NCLIV_012120-t26_1 | gene=NCLIV_012120 | organism=Neospora_caninum_Liverpool | gene_product=hypothetical protein | transcript_product=hypothetical protein | location=FR823384:2178237-2179022(+) | protein_length=261 | sequence_SO=chromosome | SO=protein_coding | is_pseudo=false	4	4	0.2107	29470.5	10.81
		R20180100142_NC1,12905	K.DVLSAYK.H	795.425	-0.00064	2	1	28.29	0	0.0269	0|0	NCLIV_012120-t26_1-p1		5.84	0		0	2	MASCOT		T
		R20180100142_NC1,14311	K.KGPEAIPGLTDAERPR.R	1706.92	0.0003	3	1	28.91	0	0.00958	0|0	NCLIV_012120-t26_1-p1		6.18	1		0	2	MASCOT		T
		R20180100142_NC1,27505	R.GSIVGPDLAVLNLVLVK.K	1707.04	0.00076	2	1	60.37	0	3.21e-07	0|0	NCLIV_012120-t26_1-p1		5.84	0		0	2	MASCOT		T
		R20180100142_NC1,16919	R.M*GTEVAGDSIGDEFK.G	1571.69	0.00575	2	1	29.72	0	0.00224	0|0	NCLIV_012120-t26_1-p1		3.92	0	15.994919 Oxidation (M)	0	2	MASCOT		T
	Control-20-1	NCLIV_015620-t26_1-p1 | transcript=NCLIV_015620-t26_1 | gene=NCLIV_015620 | organism=Neospora_caninum_Liverpool | gene_product=60S ribosomal protein L36, related | transcript_product=60S ribosomal protein L36, related | location=FR823387:164262-165474(+) | protein_length=101 | sequence_SO=chromosome | SO=protein_coding | is_pseudo=false	4	4	0.3366	11465.5	11.96
		R20180100142_NC1,13946	-.M*EGIAVGLK.R	933.507	-0.00168	2	1	43.3	0	0.000617	0|0	NCLIV_015620-t26_1-p1		5.75	0	15.994919 Oxidation (M)	0	2	MASCOT		T
		R20180100142_NC1,3585	K.IGTAATTK.R	762.436	-0.00041	2	1	56.74	0	2.32e-05	0|0	NCLIV_015620-t26_1-p1		8.75	0		0	2	MASCOT		T
		R20180100142_NC1,16077	R.EELQNIVAAQR.R	1270.67	0.00211	2	1	66.42	0	2.59e-06	0|0	NCLIV_015620-t26_1-p1		4.53	0		0	2	MASCOT		T
		R20180100142_NC1,15699	R.M*IELLK.I	762.443	-0.00056	2	1	25.99	0	0.0211	0|0	NCLIV_015620-t26_1-p1		5.75	0	15.994919 Oxidation (M)	0	2	MASCOT		T
	Control-21-1	NCLIV_018890-t26_1-p1 | transcript=NCLIV_018890-t26_1 | gene=NCLIV_018890 | organism=Neospora_caninum_Liverpool | gene_product=L24, related | transcript_product=L24, related | location=FR823387:2911339-2912447(+) | protein_length=154 | sequence_SO=chromosome | SO=protein_coding | is_pseudo=false	4	4	0.1818	17540.4	11.3
		R20180100142_NC1,23624	K.AIVGLSLEDIK.R	1157.68	-0.00039	2	1	67.03	0	1.45e-06	0|0	NCLIV_018890-t26_1-p1		4.37	0		0	2	MASCOT		T
		R20180100142_NC1,21825	K.AIVGLSLEDIKR.T	1313.78	-0.00459	2	1	64.44	0	1.76e-06	0|0	NCLIV_018890-t26_1-p1		6.11	1		0	2	MASCOT		T
		R20180100142_NC1,12598	K.EASLFR.Q	722.383	-0.00012	2	1	32.87	0	0.00395	0|0	NCLIV_018890-t26_1-p1		6.1	0		0	2	MASCOT		T
		R20180100142_NC1,16933	K.TDICSFSEYR.I	1277.55	-0.00035	2	1	54.9	0	1.67e-05	0|0	NCLIV_018890-t26_1-p1		4.37	0		0	2	MASCOT		T
	Control-22-1	NCLIV_032660-t26_1-p1 | transcript=NCLIV_032660-t26_1 | gene=NCLIV_032660 | organism=Neospora_caninum_Liverpool | gene_product=hypothetical protein | transcript_product=hypothetical protein | location=FR823390:2100466-2101863(+) | protein_length=259 | sequence_SO=chromosome | SO=protein_coding | is_pseudo=false	4	4	0.1467	29371.2	9.63
		R20180100142_NC1,18303	K.IGDPFLK.K	789.451	-1e-05	2	1	34.84	0	0.00783	0|0	NCLIV_032660-t26_1-p1		5.84	0		0	2	MASCOT		T
		R20180100142_NC1,13017	K.LAVDGLR.G	743.441	-8e-05	2	1	30.34	0	0.0142	0|0	NCLIV_032660-t26_1-p1		5.84	0		0	2	MASCOT		T
		R20180100142_NC1,12417	K.LM*ELHGEVEDVGR.K	1499.72	-0.00058	3	1	41.15	0	0.000648	0|0	NCLIV_032660-t26_1-p1		4.4	0	15.994919 Oxidation (M)	0	2	MASCOT		T
		R20180100142_NC1,8873	K.STCYAQTSQIR.A	1314.61	-0.00085	2	1	22.9	0	0.0231	0|0	NCLIV_032660-t26_1-p1		7.94	0		0	2	MASCOT		T
	Control-23-1	NCLIV_043330-t26_1-p1 | transcript=NCLIV_043330-t26_1 | gene=NCLIV_043330 | organism=Neospora_caninum_Liverpool | gene_product=hypothetical protein | transcript_product=hypothetical protein | location=FR823385:4050655-4053356(-) | protein_length=203 | sequence_SO=chromosome | SO=protein_coding | is_pseudo=false	4	4	0.2562	23690.7	11.1
		R20180100142_NC1,12653	K.QFAQTTLPK.D	1033.57	5e-05	2	1	24.73	0	0.0353	0|0	NCLIV_043330-t26_1-p1		8.75	0		0	2	MASCOT		T
		R20180100142_NC1,14081	R.CEDINISGSLHR.N	1400.66	-5e-05	2	1	40.9	0	0.000532	0|0	NCLIV_043330-t26_1-p1		5.32	0		0	2	MASCOT		T
		R20180100142_NC1,21040	R.LGDLSSQVGWSHGDLVAR.L	1896.96	-0.00155	3	1	74.52	0	3.62e-07	0|0	NCLIV_043330-t26_1-p1		5.21	0		0	2	MASCOT		T
		R20180100142_NC1,17395	R.LQVYEGVPTM*VER.K	1536.77	0.00059	2	1	37.27	0	0.00188	0|0	NCLIV_043330-t26_1-p1		4.53	0	15.994919 Oxidation (M)	0	2	MASCOT		T
	Control-24-1	NCLIV_052380-t26_1-p1 | transcript=NCLIV_052380-t26_1 | gene=NCLIV_052380 | organism=Neospora_caninum_Liverpool | gene_product=hypothetical protein | transcript_product=hypothetical protein | location=FR823391:6498193-6499546(-) | protein_length=135 | sequence_SO=chromosome | SO=protein_coding | is_pseudo=false	4	4	0.2815	15136.6	10.88
		R20180100142_NC1,19999	K.QFGVDILHPSR.G	1268.67	-0.00172	2	1	27.66	0	0.0183	0|0	NCLIV_052380-t26_1-p1		6.74	0		0	2	MASCOT		T
		R20180100142_NC1,4829	K.TAFGGGR.S	665.337	0.00028	2	1	41.19	0	0.000441	0|0	NCLIV_052380-t26_1-p1		9.41	0		0	2	MASCOT		T
		R20180100142_NC1,10988	K.TNPLLQR.K	841.489	0.00029	2	1	27.73	0	0.0114	0|0	NCLIV_052380-t26_1-p1		9.41	0		0	2	MASCOT		T
		R20180100142_NC1,23846	R.VSDPQSIVVFGLK.T	1388.78	0.00029	2	1	92.61	0	4.96e-09	0|0	NCLIV_052380-t26_1-p1		5.81	0		0	2	MASCOT		T
	Control-25-1	NCLIV_056030-t26_1-p1 | transcript=NCLIV_056030-t26_1 | gene=NCLIV_056030 | organism=Neospora_caninum_Liverpool | gene_product=conserved hypothetical protein | transcript_product=conserved hypothetical protein | location=FR823392:2473186-2477238(+) | protein_length=421 | sequence_SO=chromosome | SO=protein_coding | is_pseudo=false	4	4	0.0808	46797	11.22
		R20180100142_NC1,11541	K.DDDFYAEDR.Y	1145.44	-0.00176	2	1	47.45	0	7.2e-06	0|0	NCLIV_056030-t26_1-p1		3.71	0		0	2	MASCOT		T
		R20180100142_NC1,6921	R.DSENLVR.R	832.416	8e-05	2	1	42.47	0	0.00116	0|0	NCLIV_056030-t26_1-p1		4.37	0		0	2	MASCOT		T
		R20180100142_NC1,14514	R.KLSLDELQK.T	1073.62	-0.00048	2	1	37.41	0	0.00171	0|0	NCLIV_056030-t26_1-p1		6.07	1		0	2	MASCOT		T
		R20180100142_NC1,24775	R.SDLLTLLAK.D	973.593	-0.00096	2	1	58.25	0	7.48e-06	0|0	NCLIV_056030-t26_1-p1		5.55	0		0	2	MASCOT		T
	Control-26-1	NCLIV_065270-t26_1-p1 | transcript=NCLIV_065270-t26_1 | gene=NCLIV_065270 | organism=Neospora_caninum_Liverpool | gene_product=hypothetical protein | transcript_product=hypothetical protein | location=FR823393:3977210-3981101(-) | protein_length=544 | sequence_SO=chromosome | SO=protein_coding | is_pseudo=false	4	4	0.0607	60330.4	8.62
		R20180100142_NC1,10093	K.AHVDAEL.-	754.373	-0.00022	2	1	35.54	0	0.00127	0|0	NCLIV_065270-t26_1-p1		4.35	0		0	2	MASCOT		T
		R20180100142_NC1,15965	K.AVVGEVLAAR.L	984.584	0.00012	2	1	28.95	0	0.00764	0|0	NCLIV_065270-t26_1-p1		6.05	0		0	2	MASCOT		T
		R20180100142_NC1,17217	K.YLADGIVPR.K	1003.56	-0.00047	2	1	37.62	0	0.00266	0|0	NCLIV_065270-t26_1-p1		5.84	0		0	2	MASCOT		T
		R20180100142_NC1,13012	R.FADQVLR.L	848.462	0.00035	2	1	30.8	0	0.0118	0|0	NCLIV_065270-t26_1-p1		5.84	0		0	2	MASCOT		T
	Control-27-1	NCLIV_053840-t26_1-p1 | transcript=NCLIV_053840-t26_1 | gene=NCLIV_053840 | organism=Neospora_caninum_Liverpool | gene_product=unspecified product | transcript_product=unspecified product | location=FR823392:570670-571737(+) | protein_length=355 | sequence_SO=chromosome | SO=protein_coding | is_pseudo=false	6	3	0.062	38820.2	5.82
		R20180100142_NC1,10740	R.EAVEDTEFSSR.T	1269.56	0.00028	2	1	81.8	0	2.35e-08	0|0	NCLIV_053840-t26_1-p1/NCLIV_069110-t26_1-p1		4	0		0	2	MASCOT		T
		R20180100142_NC1,11223	R.EAVEDTEFSSR.T	1269.56	-0.00136	2	1	63.16	0	1.81e-06	0|0	NCLIV_053840-t26_1-p1/NCLIV_069110-t26_1-p1		4	0		0	2	MASCOT		T
		R20180100142_NC1,17041	R.GLM*SGVGWVK.R	1049.54	-0.00476	2	1	43.98	0	0.00048	0|0	NCLIV_053840-t26_1-p1		8.75	0	15.994919 Oxidation (M)	0	2	MASCOT		T
		R20180100142_NC1,22563	R.GLMSGVGWVK.R	1033.55	0.00106	2	1	41.81	0	0.000893	0|0	NCLIV_053840-t26_1-p1		8.75	0		0	2	MASCOT		T
		R20180100142_NC1,9434	R.REAVEDTEFSSR.T	1425.66	-0.0002	2	1	20.86	0	0.0463	0|0	NCLIV_053840-t26_1-p1/NCLIV_069110-t26_1-p1		4.41	1		0	2	MASCOT		T
		R20180100142_NC1,9497	R.REAVEDTEFSSR.T	1425.66	-0.00115	3	1	52.17	0	3.46e-05	0|0	NCLIV_053840-t26_1-p1/NCLIV_069110-t26_1-p1		4.41	1		0	2	MASCOT		T
	Control-28-1	NCLIV_062890-t26_1-p1 | transcript=NCLIV_062890-t26_1 | gene=NCLIV_062890 | organism=Neospora_caninum_Liverpool | gene_product=hypothetical protein | transcript_product=hypothetical protein | location=FR823393:2131925-2133995(-) | protein_length=154 | sequence_SO=chromosome | SO=protein_coding | is_pseudo=false	5	3	0.1429	17320.8	9.13
		R20180100142_NC1,475	K.VDGNDK.V	647.299	0.00019	2	1	36.31	0	0.00263	0|0	NCLIV_062890-t26_1-p1		4.21	0		0	2	MASCOT		T
		R20180100142_NC1,3248	K.VDGNDKVTR.L	1003.52	0.00116	3	1	30.29	0	0.0279	0|0	NCLIV_062890-t26_1-p1		5.93	1		0	2	MASCOT		T
		R20180100142_NC1,10092	R.ETCGAGVFM*AAHK.N	1394.62	-0.00044	3	1	25.08	0	0.0165	0|0	NCLIV_062890-t26_1-p1		6.83	0	15.994919 Oxidation (M)	0	2	MASCOT		T
		R20180100142_NC1,10397	R.ETCGAGVFM*AAHK.N	1394.62	0.00109	2	1	45.75	0	0.000136	0|0	NCLIV_062890-t26_1-p1		6.83	0	15.994919 Oxidation (M)	0	2	MASCOT		T
		R20180100142_NC1,13134	R.ETCGAGVFMAAHK.N	1378.62	0.00067	3	1	62.11	0	4.37e-06	0|0	NCLIV_062890-t26_1-p1		6.83	0		0	2	MASCOT		T
	Control-29-1	NCLIV_009450-t26_1-p1 | transcript=NCLIV_009450-t26_1 | gene=NCLIV_009450 | organism=Neospora_caninum_Liverpool | gene_product=60s ribosomal protein L17, related | transcript_product=60s ribosomal protein L17, related | location=FR823383:2053240-2055561(-) | protein_length=195 | sequence_SO=chromosome | SO=protein_coding | is_pseudo=false	4	3	0.1692	22352.9	10.18
		R20180100142_NC1,24956	K.FVLDLLR.N	875.535	0.00061	2	1	34.09	0	0.00172	0|0	NCLIV_009450-t26_1-p1		5.84	0		0	2	MASCOT		T
		R20180100142_NC1,23581	K.NLDVDNLVIEHIQVNR.A	1891	0.0007	3	1	40.99	0	0.000764	0|0	NCLIV_009450-t26_1-p1		4.54	0		0	2	MASCOT		T
		R20180100142_NC1,23604	K.NLDVDNLVIEHIQVNR.A	1891	-0.00146	2	1	55.5	0	2.61e-05	0|0	NCLIV_009450-t26_1-p1		4.54	0		0	2	MASCOT		T
		R20180100142_NC1,5778	K.NTHATVQAIK.K	1082.6	0.00075	3	1	22.29	0	0.0378	0|0	NCLIV_009450-t26_1-p1		8.76	0		0	2	MASCOT		T
	Control-30-1	NCLIV_026150-t26_1-p1 | transcript=NCLIV_026150-t26_1 | gene=NCLIV_026150 | organism=Neospora_caninum_Liverpool | gene_product=Histone H3, related | transcript_product=Histone H3, related | location=FR823389:1722899-1723309(+) | protein_length=136 | sequence_SO=chromosome | SO=protein_coding | is_pseudo=false	4	3	0.1471	15401.9	11.27
	Control-30-2	NCLIV_061960-t26_1-p1 | transcript=NCLIV_061960-t26_1 | gene=NCLIV_061960 | organism=Neospora_caninum_Liverpool | gene_product=Histone H3.3, related | transcript_product=Histone H3.3, related | location=FR823393:1373205-1373615(+) | protein_length=136 | sequence_SO=chromosome | SO=protein_coding | is_pseudo=false	4	3	0.1471	15412.9	11.29
		R20180100142_NC1,14870	K.STDLLIR.K	817.478	0.0001	2	1	60.97	0	1.17e-05	0|0	NCLIV_026150-t26_1-p1/NCLIV_061960-t26_1-p1		5.55	0		0	2	MASCOT		T
		R20180100142_NC1,9989	R.EIAQDFK.T	850.43	5e-05	2	1	27.75	0	0.017	0|0	NCLIV_026150-t26_1-p1/NCLIV_061960-t26_1-p1		4.37	0		0	2	MASCOT		T
		R20180100142_NC1,6239	R.VTIM*PK.D ! R.VTLM*PK.D	704.401	-0.00016	2	1	26.66	0	0.0227	0|0	NCLIV_026150-t26_1-p1/NCLIV_061960-t26_1-p1 ! NCLIV_047310-t26_1-p1		8.72	0	15.994919 Oxidation (M)	0	2	MASCOT		T
		R20180100142_NC1,10349	R.VTIMPK.D ! R.VTLMPK.D	688.406	-8e-05	2	1	43.26	0	0.000965	0|0	NCLIV_026150-t26_1-p1/NCLIV_061960-t26_1-p1 ! NCLIV_047310-t26_1-p1		8.72	0		0	2	MASCOT		T
	Control-31-1	NCLIV_054570-t26_1-p1 | transcript=NCLIV_054570-t26_1 | gene=NCLIV_054570 | organism=Neospora_caninum_Liverpool | gene_product=60S ribosomal protein Ll28B 27a, related | transcript_product=60S ribosomal protein Ll28B 27a, related | location=FR823392:1178970-1179769(-) | protein_length=147 | sequence_SO=chromosome | SO=protein_coding | is_pseudo=false	4	3	0.1701	16310.9	10.6
		R20180100142_NC1,10262	K.AAVIDVTK.S	816.483	-0.00104	2	1	49.93	0	0.000211	0|0	NCLIV_054570-t26_1-p1		5.88	0		0	2	MASCOT		T
		R20180100142_NC1,11474	K.NQYTCPTVNVDK.L	1438.66	0.00083	2	1	33.44	0	0.00208	0|0	NCLIV_054570-t26_1-p1		5.83	0		0	2	MASCOT		T
		R20180100142_NC1,7535	K.SGYFK.V	601.298	-9e-05	2	1	22.82	0	0.0541	0|0	NCLIV_054570-t26_1-p1		8.31	0		0	2	MASCOT		T
		R20180100142_NC1,7587	K.SGYFK.V	601.298	0.00013	1	1	30.19	0	0.0235	0|0	NCLIV_054570-t26_1-p1		8.31	0		0	2	MASCOT		T
	Control-32-1	NCLIV_060730-t26_1-p1 | transcript=NCLIV_060730-t26_1 | gene=NCLIV_060730 | organism=Neospora_caninum_Liverpool | gene_product=unspecified product | transcript_product=unspecified product | location=FR823393:353272-354921(-) | protein_length=549 | sequence_SO=chromosome | SO=protein_coding | is_pseudo=false	4	3	0.0401	61293.5	9.8
		R20180100142_NC1,17356	K.VFTLPSEASR.L	1106.58	-8e-05	2	1	26.37	0	0.0246	0|0	NCLIV_060730-t26_1-p1/NCLIV_060741-t26_1-p1		5.97	0		0	2	MASCOT		T
		R20180100142_NC1,9529	K.VVEPLGR.S	769.457	0.00034	2	1	37.58	0	0.00152	0|0	NCLIV_060730-t26_1-p1		5.97	0		0	2	MASCOT		T
		R20180100142_NC1,7083	R.IELER.A ! R.LELER.R ! R.LELER.L	659.372	0.00029	2	1	26.9	0	0.0518	0|0	NCLIV_002550-t26_1-p1 ! NCLIV_013360-t26_1-p1 ! NCLIV_060730-t26_1-p1/NCLIV_060741-t26_1-p1		4.53	0		0	2	MASCOT		T
		R20180100142_NC1,8732	R.IELER.A ! R.LELER.R ! R.LELER.L	659.372	-0.00069	2	1	23.67	0	0.172	0|0	NCLIV_002550-t26_1-p1 ! NCLIV_013360-t26_1-p1 ! NCLIV_060730-t26_1-p1/NCLIV_060741-t26_1-p1		4.53	0		0	2	MASCOT		T
	Control-33-1	NCLIV_064360-t26_1-p1 | transcript=NCLIV_064360-t26_1 | gene=NCLIV_064360 | organism=Neospora_caninum_Liverpool | gene_product=50S ribosomal protein L24P, related | transcript_product=50S ribosomal protein L24P, related | location=FR823393:3263737-3264788(-) | protein_length=141 | sequence_SO=chromosome | SO=protein_coding | is_pseudo=false	4	3	0.2057	16336.9	10.72
		R20180100142_NC1,12732	K.ANGETVTIGIHPSK.V	1423.75	-0.00042	2	1	57.99	0	1.28e-05	0|0	NCLIV_064360-t26_1-p1		6.79	0		0	2	MASCOT		T
		R20180100142_NC1,8776	K.DDEVM*VVR.G	978.456	0.0005	2	1	31.05	0	0.0075	0|0	NCLIV_064360-t26_1-p1		4.03	0	15.994919 Oxidation (M)	0	2	MASCOT		T
		R20180100142_NC1,18412	K.WVIHIER.V	952.536	-0.00106	3	1	23.73	0	0.0282	0|0	NCLIV_064360-t26_1-p1		6.75	0		0	2	MASCOT		T
		R20180100142_NC1,18432	K.WVIHIER.V	952.536	-0.00139	2	1	42.95	0	0.000314	0|0	NCLIV_064360-t26_1-p1		6.75	0		0	2	MASCOT		T
	Control-34-1	NCLIV_065970-t26_1-p1 | transcript=NCLIV_065970-t26_1 | gene=NCLIV_065970 | organism=Neospora_caninum_Liverpool | gene_product=conserved hypothetical protein | transcript_product=conserved hypothetical protein | location=FR823393:4570823-4572093(+) | protein_length=386 | sequence_SO=chromosome | SO=protein_coding | is_pseudo=false	4	3	0.057	43150.3	6
		R20180100142_NC1,18108	K.FAYFPR.V	800.409	0.00019	2	1	20.75	0	0.0421	0|0	NCLIV_065970-t26_1-p1		8.75	0		0	2	MASCOT		T
		R20180100142_NC1,3296	K.VM*HEVDGR.G	958.441	0.00097	2	1	25.09	0	0.0149	0|0	NCLIV_065970-t26_1-p1		5.32	0	15.994919 Oxidation (M)	0	2	MASCOT		T
		R20180100142_NC1,3297	K.VM*HEVDGR.G	958.441	0.00013	3	1	45.23	0	0.000145	0|0	NCLIV_065970-t26_1-p1		5.32	0	15.994919 Oxidation (M)	0	2	MASCOT		T
		R20180100142_NC1,20905	R.LPTWQDIR.R	1028.55	-0.00035	2	1	44.17	0	0.000377	0|0	NCLIV_065970-t26_1-p1		5.84	0		0	2	MASCOT		T
	Control-35-1	NCLIV_001670-t26_1-p1 | transcript=NCLIV_001670-t26_1 | gene=NCLIV_001670 | organism=Neospora_caninum_Liverpool | gene_product=elongation factor 1-alpha, related | transcript_product=elongation factor 1-alpha, related | location=FR823380:1542969-1544618(-) | protein_length=448 | sequence_SO=chromosome | SO=protein_coding | is_pseudo=false	3	3	0.0737	49049.3	9.02
	Control-35-2	NCLIV_014180-t26_1-p1 | transcript=NCLIV_014180-t26_1 | gene=NCLIV_014180 | organism=Neospora_caninum_Liverpool | gene_product=Elongation factor 1-alpha, related | transcript_product=Elongation factor 1-alpha, related | location=FR823386:1666142-1668130(-) | protein_length=448 | sequence_SO=chromosome | SO=protein_coding | is_pseudo=false	3	3	0.0737	49049.3	9.02
		R20180100142_NC1,15056	K.IGGIGTVPVGR.V	1025.61	0.0001	2	1	42.13	0	0.000729	0|0	NCLIV_001670-t26_1-p1/NCLIV_014180-t26_1-p1		9.75	0		0	2	MASCOT		T
		R20180100142_NC1,17087	K.THINLVVIGHVDSGK.S	1588.88	-0.00172	3	1	40.59	0	0.000633	0|0	NCLIV_001670-t26_1-p1/NCLIV_014180-t26_1-p1		6.61	0		0	2	MASCOT		T
		R20180100142_NC1,20079	K.YAWVLDK.L	894.472	-0.00038	2	1	22.29	0	0.0331	0|0	NCLIV_001670-t26_1-p1/NCLIV_014180-t26_1-p1		5.84	0		0	2	MASCOT		T
	Control-36-1	NCLIV_007450-t26_1-p1 | transcript=NCLIV_007450-t26_1 | gene=NCLIV_007450 | organism=Neospora_caninum_Liverpool | gene_product=unspecified product | transcript_product=unspecified product | location=FR823383:447651-449309(+) | protein_length=552 | sequence_SO=chromosome | SO=protein_coding | is_pseudo=false	3	3	0.038	62018.6	9.84
		R20180100142_NC1,24104	K.LM*VALDILR.L	1059.62	-0.0019	2	1	42.74	0	0.000396	0|0	NCLIV_007450-t26_1-p1/NCLIV_068850-t26_1-p1		5.84	0	15.994919 Oxidation (M)	0	2	MASCOT		T
		R20180100142_NC1,3942	R.EEIER.F ! K.EEIER.L ! R.EEIER.L ! R.EEIER.K ! K.EELER.I ! K.EELER.D ! R.EELER.R ! R.EELER.E ! R.EELER.L ! R.EELER.H ! R.EELER.Q ! K.EELER.A	675.331	0.00324	2	1	27.39	0	0.0274	0|0	NCLIV_007450-t26_1-p1 ! NCLIV_007540-t26_1-p1 ! NCLIV_007540-t26_1-p1 ! NCLIV_066260-t26_1-p1 ! NCLIV_001260-t26_1-p1 ! NCLIV_005430-t26_1-p1 ! NCLIV_006290-t26_1-p1 ! NCLIV_008310-t26_1-p1/NCLIV_044900-t26_1-p1 ! NCLIV_012990-t26_1-p1/NCLIV_020870-t26_1-p1/NCLIV_029700-t26_1-p1/NCLIV_051870-t26_1-p1 ! NCLIV_038330-t26_1-p1 ! NCLIV_049480-t26_1-p1 ! NCLIV_068220-t26_1-p1		4.25	0		0	2	MASCOT		T
		R20180100142_NC1,4064	R.NKPQLER.A	884.495	-0.00071	2	1	21.6	0	0.0464	0|0	NCLIV_007450-t26_1-p1/NCLIV_069590-t26_1-p1		8.75	0		0	2	MASCOT		T
	Control-37-1	NCLIV_011700-t26_1-p1 | transcript=NCLIV_011700-t26_1 | gene=NCLIV_011700 | organism=Neospora_caninum_Liverpool | gene_product=unspecified product | transcript_product=unspecified product | location=FR823384:1774397-1776583(-) | protein_length=316 | sequence_SO=chromosome | SO=protein_coding | is_pseudo=false	3	3	0.0823	35310.7	8.47
		R20180100142_NC1,24263	K.DDVIATILVR.C	1114.65	-0.00055	2	1	62.31	0	6.11e-06	0|0	NCLIV_011700-t26_1-p1		4.21	0		0	2	MASCOT		T
		R20180100142_NC1,13708	K.DGFLDDR.D	837.374	-0.00099	2	1	33.65	0	0.0208	0|0	NCLIV_011700-t26_1-p1		3.93	0		0	2	MASCOT		T
		R20180100142_NC1,10660	K.FVLENQQQK.L	1133.59	-0.00231	2	1	31.95	0	0.00945	0|0	NCLIV_011700-t26_1-p1		6	0		0	2	MASCOT		T
	Control-38-1	NCLIV_020340-t26_1-p1 | transcript=NCLIV_020340-t26_1 | gene=NCLIV_020340 | organism=Neospora_caninum_Liverpool | gene_product=unspecified product | transcript_product=unspecified product | location=FR823388:950530-967321(+) | protein_length=2592 | sequence_SO=chromosome | SO=protein_coding | is_pseudo=false	3	3	0.0073	286160	8.21
		R20180100142_NC1,24253	K.AGFADAK.E	679.341	-0.00234	1	1	20.4	0	0.27	0|0	NCLIV_020340-t26_1-p1		5.88	0		0	2	MASCOT		T
		R20180100142_NC1,8416	K.LDLENR.L	759.4	-0.00161	2	1	49.01	0	0.000305	0|0	NCLIV_020340-t26_1-p1		4.37	0		0	2	MASCOT		T
		R20180100142_NC1,13297	R.AVLPIK.K	640.439	-0.00012	2	1	20.03	0	0.00298	0|0	NCLIV_020340-t26_1-p1		8.8	0		0	2	MASCOT		T
	Control-39-1	NCLIV_020840-t26_1-p1 | transcript=NCLIV_020840-t26_1 | gene=NCLIV_020840 | organism=Neospora_caninum_Liverpool | gene_product=hypothetical protein | transcript_product=hypothetical protein | location=FR823388:1331071-1338007(+) | protein_length=568 | sequence_SO=chromosome | SO=protein_coding | is_pseudo=false	3	3	0.044	61499	8.84
		R20180100142_NC1,13448	R.ELIIGDR.Q	815.462	-0.00016	2	1	30.52	0	0.0162	0|0	NCLIV_020840-t26_1-p1		4.37	0		0	2	MASCOT		T
		R20180100142_NC1,11953	R.STVAQIVK.A	845.509	-0.00063	2	1	23.9	0	0.0858	0|0	NCLIV_020840-t26_1-p1		8.47	0		0	2	MASCOT		T
		R20180100142_NC1,21889	R.SVLEGDSVKR.T	1089.59	-0.00461	2	1	23.47	0	0.0571	0|0	NCLIV_020840-t26_1-p1		5.79	1		0	2	MASCOT		T
	Control-40-1	NCLIV_020870-t26_1-p1 | transcript=NCLIV_020870-t26_1 | gene=NCLIV_020870 | organism=Neospora_caninum_Liverpool | gene_product=conserved hypothetical protein | transcript_product=conserved hypothetical protein | location=FR823388:1351080-1364443(-) | protein_length=3289 | sequence_SO=chromosome | SO=protein_coding | is_pseudo=false	3	3	0.0049	354372	5.83
		R20180100142_NC1,8981	K.DLDISR.S ! R.DLDLSR.R	718.373	0.00146	2	1	20.18	0	0.223	0|0	NCLIV_000570-t26_1-p1 ! NCLIV_020870-t26_1-p1		4.21	0		0	2	MASCOT		T
		R20180100142_NC1,9634	K.LDPRR.A	656.384	0.01155	2	1	31.58	0	0.00389	0|0	NCLIV_020870-t26_1-p1		9.6	1		0	2	MASCOT		T
		R20180100142_NC1,3942	R.EEIER.F ! K.EEIER.L ! R.EEIER.L ! R.EEIER.K ! K.EELER.I ! K.EELER.D ! R.EELER.R ! R.EELER.E ! R.EELER.L ! R.EELER.H ! R.EELER.Q ! K.EELER.A	675.331	0.00324	2	1	27.39	0	0.0274	0|0	NCLIV_007450-t26_1-p1 ! NCLIV_007540-t26_1-p1 ! NCLIV_007540-t26_1-p1 ! NCLIV_066260-t26_1-p1 ! NCLIV_001260-t26_1-p1 ! NCLIV_005430-t26_1-p1 ! NCLIV_006290-t26_1-p1 ! NCLIV_008310-t26_1-p1/NCLIV_044900-t26_1-p1 ! NCLIV_012990-t26_1-p1/NCLIV_020870-t26_1-p1/NCLIV_029700-t26_1-p1/NCLIV_051870-t26_1-p1 ! NCLIV_038330-t26_1-p1 ! NCLIV_049480-t26_1-p1 ! NCLIV_068220-t26_1-p1		4.25	0		0	2	MASCOT		T
	Control-41-1	NCLIV_023760-t26_1-p1 | transcript=NCLIV_023760-t26_1 | gene=NCLIV_023760 | organism=Neospora_caninum_Liverpool | gene_product=conserved hypothetical protein | transcript_product=conserved hypothetical protein | location=FR823388:3871924-3873846(+) | protein_length=640 | sequence_SO=chromosome | SO=protein_coding | is_pseudo=false	3	3	0.0469	75340.6	9.91
		R20180100142_NC1,3707	R.GEEM*QDVSR.G	1066.45	0.00423	2	1	35.5	0	0.00055	0|0	NCLIV_023760-t26_1-p1		4.14	0	15.994919 Oxidation (M)	0	2	MASCOT		T
		R20180100142_NC1,22721	R.HEIGLAFDFK.K	1176.6	0.00026	2	1	62.03	0	1.08e-05	0|0	NCLIV_023760-t26_1-p1		5.32	0		0	2	MASCOT		T
		R20180100142_NC1,2899	R.REDAEEGKPER.R	1315.62	0.00123	3	1	52.32	0	4.31e-05	0|0	NCLIV_023760-t26_1-p1		4.59	1		0	2	MASCOT		T
	Control-42-1	NCLIV_027620-t26_1-p1 | transcript=NCLIV_027620-t26_1 | gene=NCLIV_027620 | organism=Neospora_caninum_Liverpool | gene_product=hypothetical protein | transcript_product=hypothetical protein | location=FR823389:2973117-2976817(+) | protein_length=296 | sequence_SO=chromosome | SO=protein_coding | is_pseudo=false	3	3	0.1182	34495.7	9.71
		R20180100142_NC1,20111	K.DFM*EDFNTATLPSK.K	1631.73	0.00118	2	1	30.82	0	0.00352	0|0	NCLIV_027620-t26_1-p1		4.03	0	15.994919 Oxidation (M)	0	2	MASCOT		T
		R20180100142_NC1,21208	K.YGILQESDM*WK.K	1385.64	0.00164	2	1	35.15	0	0.00643	0|0	NCLIV_027620-t26_1-p1		4.37	0	15.994919 Oxidation (M)	0	2	MASCOT		T
		R20180100142_NC1,23786	K.YYNLELFEAK.Q	1289.64	-0.00446	2	1	54.8	0	5.18e-05	0|0	NCLIV_027620-t26_1-p1		4.53	0		0	2	MASCOT		T
	Control-43-1	NCLIV_027930-t26_1-p1 | transcript=NCLIV_027930-t26_1 | gene=NCLIV_027930 | organism=Neospora_caninum_Liverpool | gene_product=unspecified product | transcript_product=unspecified product | location=FR823389:3170992-3172839(-) | protein_length=615 | sequence_SO=chromosome | SO=protein_coding | is_pseudo=false	3	3	0.0569	68507.8	9.98
		R20180100142_NC1,16041	K.AQGDLGELVR.L	1057.56	-0.00018	2	1	20.83	0	0.0884	0|0	NCLIV_027930-t26_1-p1		4.37	0		0	2	MASCOT		T
		R20180100142_NC1,15590	K.GNEPGQADVALVAAR.M	1467.76	-0.00231	2	1	28.86	0	0.043	0|0	NCLIV_027930-t26_1-p1		4.37	0		0	2	MASCOT		T
		R20180100142_NC1,23534	R.LTEVAGILLR.V	1084.67	-0.00027	2	1	73.16	0	1.71e-07	0|0	NCLIV_027930-t26_1-p1		6	0		0	2	MASCOT		T
	Control-44-1	NCLIV_038780-t26_1-p1 | transcript=NCLIV_038780-t26_1 | gene=NCLIV_038780 | organism=Neospora_caninum_Liverpool | gene_product=60s ribosomal protein L32, related | transcript_product=60s ribosomal protein L32, related | location=FR823385:381608-382116(-) | protein_length=134 | sequence_SO=chromosome | SO=protein_coding | is_pseudo=false	3	3	0.2537	15669.2	11.18
		R20180100142_NC1,21328	K.DLELLLM*HNTK.F	1342.7	0.00116	2	1	31.41	0	0.00882	0|0	NCLIV_038780-t26_1-p1		5.32	0	15.994919 Oxidation (M)	0	2	MASCOT		T
		R20180100142_NC1,13630	K.FAAEIAHNISSR.K	1315.68	0.00137	2	1	53.86	0	5.32e-05	0|0	NCLIV_038780-t26_1-p1		6.75	0		0	2	MASCOT		T
		R20180100142_NC1,22261	R.ADQLNVLVLNR.T	1254.72	-0.00108	2	1	38.11	0	0.000927	0|0	NCLIV_038780-t26_1-p1		5.88	0		0	2	MASCOT		T
	Control-45-1	NCLIV_040880-t26_1-p1 | transcript=NCLIV_040880-t26_1 | gene=NCLIV_040880 | organism=Neospora_caninum_Liverpool | gene_product=hsp90, related | transcript_product=hsp90, related | location=FR823385:1993662-1998272(+) | protein_length=706 | sequence_SO=chromosome | SO=protein_coding | is_pseudo=false	3	3	0.051	81764.1	4.99
		R20180100142_NC1,6463	K.LGIHEDTSNR.N	1141.56	0.00089	2	1	22.06	0	0.108	0|0	NCLIV_040880-t26_1-p1		5.32	0		0	2	MASCOT		T
		R20180100142_NC1,15513	R.ELISNASDALDK.I	1275.64	0.00033	2	1	22.38	0	0.18	0|0	NCLIV_040880-t26_1-p1		4.03	0		0	2	MASCOT		T
		R20180100142_NC1,21981	R.GVVDSEDLPLNISR.E	1513.79	0.00035	2	1	60.06	0	1.03e-05	0|0	NCLIV_040880-t26_1-p1		4.03	0		0	2	MASCOT		T
	Control-46-1	NCLIV_045670-t26_1-p1 | transcript=NCLIV_045670-t26_1 | gene=NCLIV_045670 | organism=Neospora_caninum_Liverpool | gene_product=hypothetical protein | transcript_product=hypothetical protein | location=FR823391:755072-757145(-) | protein_length=134 | sequence_SO=chromosome | SO=protein_coding | is_pseudo=false	3	3	0.194	15364.9	11.18
		R20180100142_NC1,8040	K.QVLQVK.E	714.451	-0.00087	2	1	21.95	0	0.0536	0|0	NCLIV_045670-t26_1-p1		8.75	0		0	2	MASCOT		T
		R20180100142_NC1,13423	R.AFLVEEQK.C	963.515	-0.00059	2	1	28.5	0	0.0133	0|0	NCLIV_045670-t26_1-p1		4.53	0		0	2	MASCOT		T
		R20180100142_NC1,17144	R.ALPGIPAVAPHR.L	1198.71	0.00064	3	1	36.97	0	0.00233	0|0	NCLIV_045670-t26_1-p1		9.8	0		0	2	MASCOT		T
	Control-47-1	NCLIV_046040-t26_1-p1 | transcript=NCLIV_046040-t26_1 | gene=NCLIV_046040 | organism=Neospora_caninum_Liverpool | gene_product=hypothetical protein | transcript_product=hypothetical protein | location=FR823391:1026353-1029163(-) | protein_length=161 | sequence_SO=chromosome | SO=protein_coding | is_pseudo=false	3	3	0.1677	18648.6	10.61
		R20180100142_NC1,17964	K.DVGLGFQTPR.L	1089.57	-0.00155	2	1	58.87	0	1.96e-05	0|0	NCLIV_046040-t26_1-p1		5.84	0		0	2	MASCOT		T
		R20180100142_NC1,10938	K.NQVFGNVR.K	933.49	0.00117	2	1	31.89	0	0.0193	0|0	NCLIV_046040-t26_1-p1		9.75	0		0	2	MASCOT		T
		R20180100142_NC1,7777	K.QDGVSSLGR.V	918.464	-0.00216	2	1	73.46	0	9.04e-07	0|0	NCLIV_046040-t26_1-p1		5.84	0		0	2	MASCOT		T
	Control-48-1	NCLIV_049900-t26_1-p1 | transcript=NCLIV_049900-t26_1 | gene=NCLIV_049900 | organism=Neospora_caninum_Liverpool | gene_product=hypothetical protein | transcript_product=hypothetical protein | location=FR823391:4477271-4482569(+) | protein_length=831 | sequence_SO=chromosome | SO=protein_coding | is_pseudo=false	3	3	0.0301	93100.3	8.36
		R20180100142_NC1,21842	K.EFLYQFK.F	974.498	2e-05	2	1	24.36	0	0.0781	0|0	NCLIV_049900-t26_1-p1		6.1	0		0	2	MASCOT		T
		R20180100142_NC1,24859	K.NFVDIVFDR.E	1124.57	-0.00288	2	1	30.54	0	0.00729	0|0	NCLIV_049900-t26_1-p1		4.21	0		0	2	MASCOT		T
		R20180100142_NC1,5475	R.VLTQDEQER.S	1117.55	-0.00048	2	1	27.96	0	0.0236	0|0	NCLIV_049900-t26_1-p1		4.14	0		0	2	MASCOT		T
	Control-49-1	NCLIV_053580-t26_1-p1 | transcript=NCLIV_053580-t26_1 | gene=NCLIV_053580 | organism=Neospora_caninum_Liverpool | gene_product=50S ribosomal protein L4P, related | transcript_product=50S ribosomal protein L4P, related | location=FR823392:362537-363787(-) | protein_length=416 | sequence_SO=chromosome | SO=protein_coding | is_pseudo=false	3	3	0.0865	45677.5	11.03
		R20180100142_NC1,25251	K.VDSLNLLQLAPGGALGR.F	1693.96	-0.00103	2	1	43.54	0	0.000175	0|0	NCLIV_053580-t26_1-p1		5.81	0		0	2	MASCOT		T
		R20180100142_NC1,3274	R.HTGSGTAQLK.K	999.522	0.00082	2	1	38.61	0	0.00118	0|0	NCLIV_053580-t26_1-p1		8.76	0		0	2	MASCOT		T
		R20180100142_NC1,9767	R.IINSEEIQR.V	1101.59	-0.00226	2	1	72.35	0	9.2e-07	0|0	NCLIV_053580-t26_1-p1		4.53	0		0	2	MASCOT		T
	Control-50-1	NCLIV_060800-t26_1-p1 | transcript=NCLIV_060800-t26_1 | gene=NCLIV_060800 | organism=Neospora_caninum_Liverpool | gene_product=Ubiquitin, related | transcript_product=Ubiquitin, related | location=FR823393:400365-401972(-) | protein_length=535 | sequence_SO=chromosome | SO=protein_coding | is_pseudo=false	3	3	0.0449	60061.2	7.73
	Control-50-2	NCLIV_042000-t26_1-p1 | transcript=NCLIV_042000-t26_1 | gene=NCLIV_042000 | organism=Neospora_caninum_Liverpool | gene_product=putative ubiquitin / ribosomal protein CEP52 fusion protein | transcript_product=putative ubiquitin / ribosomal protein CEP52 fusion protein | location=FR823385:2907325-2908479(+) | protein_length=129 | sequence_SO=chromosome | SO=protein_coding | is_pseudo=false	3	3	0.186	14685.1	9.84
		R20180100142_NC1,17581	K.ESTLHLVLR.L	1067.62	-0.00031	2	1	50.51	0	3.91e-05	0|0	NCLIV_042000-t26_1-p1/NCLIV_060800-t26_1-p1		6.85	0		0	2	MASCOT		T
		R20180100142_NC1,13296	R.LIFAGK.Q	648.408	0.00059	2	1	31.39	0	0.00116	0|0	NCLIV_042000-t26_1-p1/NCLIV_060800-t26_1-p1		8.75	0		0	2	MASCOT		T
		R20180100142_NC1,11404	R.TLSDYNIQK.E	1081.55	-0.00213	2	1	21.3	0	0.0623	0|0	NCLIV_042000-t26_1-p1/NCLIV_060800-t26_1-p1		5.5	0		0	2	MASCOT		T
	Control-51-1	NCLIV_065940-t26_1-p1 | transcript=NCLIV_065940-t26_1 | gene=NCLIV_065940 | organism=Neospora_caninum_Liverpool | gene_product=hypothetical protein | transcript_product=hypothetical protein | location=FR823393:4483878-4508105(+) | protein_length=2735 | sequence_SO=chromosome | SO=protein_coding | is_pseudo=false	3	3	0.0077	301560	6.26
		R20180100142_NC1,13315	K.KNFYK.R	699.382	0.01051	1	1	24.65	0	0.019	0|0	NCLIV_065940-t26_1-p1		9.7	1		0	2	MASCOT		T
		R20180100142_NC1,18203	K.WDIITR.K ! K.WDILTR.N	803.441	-0.00052	2	1	24.86	0	0.13	0|0	NCLIV_049050-t26_1-p1 ! NCLIV_065940-t26_1-p1		5.84	0		0	2	MASCOT		T
		R20180100142_NC1,22171	R.GPVLEAIVAR.V	1024.61	-0.00038	2	1	30.62	0	0.00238	0|0	NCLIV_065940-t26_1-p1		6	0		0	2	MASCOT		T
	Control-52-1	NCLIV_018260-t26_1-p1 | transcript=NCLIV_018260-t26_1 | gene=NCLIV_018260 | organism=Neospora_caninum_Liverpool | gene_product=putative U4/U6 small nuclear ribonucleoprotein | transcript_product=putative U4/U6 small nuclear ribonucleoprotein | location=FR823387:2406762-2410342(-) | protein_length=717 | sequence_SO=chromosome | SO=protein_coding | is_pseudo=false	3	2	0.0139	78702.6	6.04
		R20180100142_NC1,18382	K.IWDIR.D ! R.IWDLR.A ! K.IWDLR.K ! K.IWDLR.T ! R.LWDIR.S ! R.LWDLR.N ! R.LWDLR.L ! K.LWDLR.R ! R.LWDLR.K ! R.LWDLR.A ! R.LWDLR.C ! R.LWDLR.V ! R.LWDLR.E	702.393	0.0002	2	1	25.64	0	0.0809	0|0	NCLIV_009280-t26_1-p1 ! NCLIV_013440-t26_1-p1 ! NCLIV_018260-t26_1-p1 ! NCLIV_037710-t26_1-p1 ! NCLIV_054070-t26_1-p1 ! NCLIV_005290-t26_1-p1 ! NCLIV_007600-t26_1-p1 ! NCLIV_009840-t26_1-p1/NCLIV_025210-t26_1-p1 ! NCLIV_010010-t26_1-p1 ! NCLIV_016210-t26_1-p1 ! NCLIV_017640-t26_1-p1 ! NCLIV_022910-t26_1-p1 ! NCLIV_030710-t26_1-p1		5.84	0		0	2	MASCOT		T
		R20180100142_NC1,19285	K.IWDIR.D ! R.IWDLR.A ! K.IWDLR.K ! K.IWDLR.T ! R.LWDIR.S ! R.LWDLR.N ! R.LWDLR.L ! K.LWDLR.R ! R.LWDLR.K ! R.LWDLR.A ! R.LWDLR.C ! R.LWDLR.V ! R.LWDLR.E	702.393	0.0002	2	1	23.59	0	0.13	0|0	NCLIV_009280-t26_1-p1 ! NCLIV_013440-t26_1-p1 ! NCLIV_018260-t26_1-p1 ! NCLIV_037710-t26_1-p1 ! NCLIV_054070-t26_1-p1 ! NCLIV_005290-t26_1-p1 ! NCLIV_007600-t26_1-p1 ! NCLIV_009840-t26_1-p1/NCLIV_025210-t26_1-p1 ! NCLIV_010010-t26_1-p1 ! NCLIV_016210-t26_1-p1 ! NCLIV_017640-t26_1-p1 ! NCLIV_022910-t26_1-p1 ! NCLIV_030710-t26_1-p1		5.84	0		0	2	MASCOT		T
		R20180100142_NC1,15562	R.VWDLR.T ! R.VWDLR.V ! K.VWDLR.Q	688.378	-0.00034	2	1	26.82	0	0.0546	0|0	NCLIV_018260-t26_1-p1 ! NCLIV_054910-t26_1-p1 ! NCLIV_054930-t26_1-p1		5.81	0		0	2	MASCOT		T
	Control-53-1	NCLIV_021390-t26_1-p1 | transcript=NCLIV_021390-t26_1 | gene=NCLIV_021390 | organism=Neospora_caninum_Liverpool | gene_product=putative ribosomal protein L41 | transcript_product=putative ribosomal protein L41 | location=FR823388:1893560-1894600(-) | protein_length=105 | sequence_SO=chromosome | SO=protein_coding | is_pseudo=false	3	2	0.1524	12062.4	10.57
		R20180100142_NC1,7967	K.DSLVVQGK.R	845.473	0.00019	2	1	40.71	0	0.00345	0|0	NCLIV_021390-t26_1-p1		5.84	0		0	2	MASCOT		T
		R20180100142_NC1,12720	K.SFELGAEK.K	880.441	-0.00027	2	1	48.32	0	0.000126	0|0	NCLIV_021390-t26_1-p1		4.53	0		0	2	MASCOT		T
		R20180100142_NC1,13330	K.SFELGAEK.K	880.441	0.00093	2	1	22.5	0	0.0484	0|0	NCLIV_021390-t26_1-p1		4.53	0		0	2	MASCOT		T
	Control-54-1	NCLIV_025210-t26_1-p1 | transcript=NCLIV_025210-t26_1 | gene=NCLIV_025210 | organism=Neospora_caninum_Liverpool | gene_product=conserved hypothetical protein | transcript_product=conserved hypothetical protein | location=FR823389:1043511-1049737(+) | protein_length=1185 | sequence_SO=chromosome | SO=protein_coding | is_pseudo=false	3	2	0.0084	127164	9.01
		R20180100142_NC1,18382	K.IWDIR.D ! R.IWDLR.A ! K.IWDLR.K ! K.IWDLR.T ! R.LWDIR.S ! R.LWDLR.N ! R.LWDLR.L ! K.LWDLR.R ! R.LWDLR.K ! R.LWDLR.A ! R.LWDLR.C ! R.LWDLR.V ! R.LWDLR.E	702.393	0.0002	2	1	25.64	0	0.0809	0|0	NCLIV_009280-t26_1-p1 ! NCLIV_013440-t26_1-p1 ! NCLIV_018260-t26_1-p1 ! NCLIV_037710-t26_1-p1 ! NCLIV_054070-t26_1-p1 ! NCLIV_005290-t26_1-p1 ! NCLIV_007600-t26_1-p1 ! NCLIV_009840-t26_1-p1/NCLIV_025210-t26_1-p1 ! NCLIV_010010-t26_1-p1 ! NCLIV_016210-t26_1-p1 ! NCLIV_017640-t26_1-p1 ! NCLIV_022910-t26_1-p1 ! NCLIV_030710-t26_1-p1		5.84	0		0	2	MASCOT		T
		R20180100142_NC1,19285	K.IWDIR.D ! R.IWDLR.A ! K.IWDLR.K ! K.IWDLR.T ! R.LWDIR.S ! R.LWDLR.N ! R.LWDLR.L ! K.LWDLR.R ! R.LWDLR.K ! R.LWDLR.A ! R.LWDLR.C ! R.LWDLR.V ! R.LWDLR.E	702.393	0.0002	2	1	23.59	0	0.13	0|0	NCLIV_009280-t26_1-p1 ! NCLIV_013440-t26_1-p1 ! NCLIV_018260-t26_1-p1 ! NCLIV_037710-t26_1-p1 ! NCLIV_054070-t26_1-p1 ! NCLIV_005290-t26_1-p1 ! NCLIV_007600-t26_1-p1 ! NCLIV_009840-t26_1-p1/NCLIV_025210-t26_1-p1 ! NCLIV_010010-t26_1-p1 ! NCLIV_016210-t26_1-p1 ! NCLIV_017640-t26_1-p1 ! NCLIV_022910-t26_1-p1 ! NCLIV_030710-t26_1-p1		5.84	0		0	2	MASCOT		T
		R20180100142_NC1,13609	K.IWDVR.Q	688.378	-0.00024	2	1	22.13	0	0.161	0|0	NCLIV_025210-t26_1-p1		5.84	0		0	2	MASCOT		T
	Control-55-1	NCLIV_046530-t26_1-p1 | transcript=NCLIV_046530-t26_1 | gene=NCLIV_046530 | organism=Neospora_caninum_Liverpool | gene_product=putative reticulon domain-containing protein | transcript_product=putative reticulon domain-containing protein | location=FR823391:1466361-1466954(-) | protein_length=197 | sequence_SO=chromosome | SO=protein_coding | is_pseudo=false	3	2	0.0711	21878.4	8.64
		R20180100142_NC1,22191	R.DVLLWK.N	773.456	-0.00033	2	1	25.58	0	0.0634	0|0	NCLIV_046530-t26_1-p1		5.84	0		0	2	MASCOT		T
		R20180100142_NC1,4066	R.EAQDLTHR.V	969.475	-0.0013	2	1	57.93	0	2.76e-05	0|0	NCLIV_046530-t26_1-p1		5.32	0		0	2	MASCOT		T
		R20180100142_NC1,4099	R.EAQDLTHR.V	969.475	-0.00126	3	1	25	0	0.0185	0|0	NCLIV_046530-t26_1-p1		5.32	0		0	2	MASCOT		T
	Control-56-1	NCLIV_049270-t26_1-p1 | transcript=NCLIV_049270-t26_1 | gene=NCLIV_049270 | organism=Neospora_caninum_Liverpool | gene_product=conserved hypothetical protein | transcript_product=conserved hypothetical protein | location=FR823391:3826765-3828840(-) | protein_length=691 | sequence_SO=chromosome | SO=protein_coding | is_pseudo=false	3	2	0.026	76672.2	9.6
		R20180100142_NC1,3101	R.EEEEEEKPR.R	1174.52	0.00091	3	1	26.03	0	0.0122	0|0	NCLIV_049270-t26_1-p1		4.21	0		0	2	MASCOT		T
		R20180100142_NC1,3120	R.EEEEEEKPR.R	1174.52	-0.00016	2	1	42.54	0	0.000279	0|0	NCLIV_049270-t26_1-p1		4.21	0		0	2	MASCOT		T
		R20180100142_NC1,3766	R.FHESGETDR.E	1077.46	1e-05	2	1	22.31	0	0.0294	0|0	NCLIV_049270-t26_1-p1		4.65	0		0	2	MASCOT		T
	Control-57-1	NCLIV_062950-t26_1-p1 | transcript=NCLIV_062950-t26_1 | gene=NCLIV_062950 | organism=Neospora_caninum_Liverpool | gene_product=50S ribosomal protein L21e, related | transcript_product=50S ribosomal protein L21e, related | location=FR823393:2161403-2161876(+) | protein_length=157 | sequence_SO=chromosome | SO=protein_coding | is_pseudo=false	3	2	0.0892	17950.7	10.26
		R20180100142_NC1,3234	K.ENDAAHHEAHLK.G	1371.64	-0.00018	3	1	39.34	0	0.000669	0|0	NCLIV_062950-t26_1-p1		5.75	0		0	2	MASCOT		T
		R20180100142_NC1,3241	K.ENDAAHHEAHLK.G	1371.64	0.00044	2	1	50.82	0	0.000123	0|0	NCLIV_062950-t26_1-p1		5.75	0		0	2	MASCOT		T
		R20180100142_NC1,3398	R.VKENDAAHHEAHLK.G	1598.8	-0.00107	3	1	37.67	0	0.0019	0|0	NCLIV_062950-t26_1-p1		6.26	1		0	2	MASCOT		T
	Control-58-1	NCLIV_066910-t26_1-p1 | transcript=NCLIV_066910-t26_1 | gene=NCLIV_066910 | organism=Neospora_caninum_Liverpool | gene_product=Histone H2B, related | transcript_product=Histone H2B, related | location=FR823393:5264066-5264416(+) | protein_length=116 | sequence_SO=chromosome | SO=protein_coding | is_pseudo=false	3	2	0.1638	12601.7	10.1
	Control-58-2	NCLIV_001070-t26_1-p1 | transcript=NCLIV_001070-t26_1 | gene=NCLIV_001070 | organism=Neospora_caninum_Liverpool | gene_product=histone H2B, related | transcript_product=histone H2B, related | location=FR823380:909754-910104(+) | protein_length=116 | sequence_SO=chromosome | SO=protein_coding | is_pseudo=false	3	2	0.1638	12601.7	10.1
		R20180100142_NC1,5536	K.QVHPETGISK.K	1095.58	-0.00325	2	1	57.26	0	1.74e-05	0|0	NCLIV_001070-t26_1-p1/NCLIV_066910-t26_1-p1		6.75	0		0	2	MASCOT		T
		R20180100142_NC1,5564	K.QVHPETGISK.K	1095.58	-0.00052	3	1	54.22	0	3.1e-05	0|0	NCLIV_001070-t26_1-p1/NCLIV_066910-t26_1-p1		6.75	0		0	2	MASCOT		T
		R20180100142_NC1,19540	R.LVLPGELAK.H	939.587	-0.00018	2	1	33.36	0	0.00122	0|0	NCLIV_001070-t26_1-p1/NCLIV_066910-t26_1-p1		6	0		0	2	MASCOT		T
	Control-59-1	NCLIV_000020-t26_1-p1 | transcript=NCLIV_000020-t26_1 | gene=NCLIV_000020 | organism=Neospora_caninum_Liverpool | gene_product=putative M protein | transcript_product=putative M protein | location=FR823380:23563-31911(-) | protein_length=763 | sequence_SO=chromosome | SO=protein_coding | is_pseudo=false	2	2	0.0144	88211.9	5.83
		R20180100142_NC1,12821	K.IFLEK.E	649.392	0.0002	2	1	23.01	0	0.0618	0|0	NCLIV_000020-t26_1-p1		6	0		0	2	MASCOT		T
		R20180100142_NC1,4863	K.QQLVEK.L ! K.QQLVEK.R	744.425	0.00162	1	1	27.91	0	0.0659	0|0	NCLIV_000020-t26_1-p1 ! NCLIV_045370-t26_1-p1		6	0		0	2	MASCOT		T
	Control-60-1	NCLIV_000050-t26_1-p1 | transcript=NCLIV_000050-t26_1 | gene=NCLIV_000050 | organism=Neospora_caninum_Liverpool | gene_product=conserved hypothetical protein | transcript_product=conserved hypothetical protein | location=FR823380:50333-67055(-) | protein_length=2805 | sequence_SO=chromosome | SO=protein_coding | is_pseudo=false	2	2	0.0039	300358	5.95
		R20180100142_NC1,11533	K.GLWGGK.G	617.341	5e-05	2	1	20.46	0	0.297	0|0	NCLIV_000050-t26_1-p1		8.75	0		0	2	MASCOT		T
		R20180100142_NC1,14846	R.AAM*PK.V	533.275	0.00378	1	1	28.59	0	0.0396	0|0	NCLIV_000050-t26_1-p1		8.8	0	15.994919 Oxidation (M)	0	2	MASCOT		T
	Control-61-1	NCLIV_003410-t26_1-p1 | transcript=NCLIV_003410-t26_1 | gene=NCLIV_003410 | organism=Neospora_caninum_Liverpool | gene_product=putative HECT-domain (ubiquitin-transferase) containing protein | transcript_product=putative HECT-domain (ubiquitin-transferase) containing protein | location=FR823381:890642-929974(-) | protein_length=11957 | sequence_SO=chromosome | SO=protein_coding | is_pseudo=false	2	2	0.001	1.26448e+06	6.4
		R20180100142_NC1,4072	R.DSPDDLR.R	817.369	0.00071	2	1	35.24	0	0.005	0|0	NCLIV_003410-t26_1-p1		3.93	0		0	2	MASCOT		T
		R20180100142_NC1,12921	R.ILLPR.M ! K.LILPR.A ! R.LLIPR.H ! R.LLLPR.Y ! R.LLLPR.L ! R.LLLPR.A	611.424	-0.00044	2	1	35.93	0	0.000306	0|0	NCLIV_036180-t26_1-p1 ! NCLIV_021790-t26_1-p1 ! NCLIV_006100-t26_1-p1 ! NCLIV_003410-t26_1-p1 ! NCLIV_023390-t26_1-p1 ! NCLIV_047990-t26_1-p1		9.75	0		0	2	MASCOT		T
	Control-62-1	NCLIV_003620-t26_1-p1 | transcript=NCLIV_003620-t26_1 | gene=NCLIV_003620 | organism=Neospora_caninum_Liverpool | gene_product=putative KH domain-containing protein | transcript_product=putative KH domain-containing protein | location=FR823381:1070453-1079369(+) | protein_length=1431 | sequence_SO=chromosome | SO=protein_coding | is_pseudo=false	2	2	0.0084	158959	5.62
		R20180100142_NC1,7194	R.EPVRAK.R	699.415	0.01167	2	1	20.99	0	0.0617	0|0	NCLIV_003620-t26_1-p1		8.85	1		0	2	MASCOT		T
		R20180100142_NC1,4473	R.ESFAGR.A	666.321	-0.00015	2	1	28.28	0	0.00988	0|0	NCLIV_003620-t26_1-p1		6.1	0		0	2	MASCOT		T
	Control-63-1	NCLIV_004160-t26_1-p1 | transcript=NCLIV_004160-t26_1 | gene=NCLIV_004160 | organism=Neospora_caninum_Liverpool | gene_product=histone H2B, related | transcript_product=histone H2B, related | location=FR823381:1476686-1477057(+) | protein_length=123 | sequence_SO=chromosome | SO=protein_coding | is_pseudo=false	2	2	0.1545	13731.8	10.55
		R20180100142_NC1,4338	K.QVHPETGVSK.K	1081.56	-0.00147	2	1	45.15	0	0.000678	0|0	NCLIV_004160-t26_1-p1		6.75	0		0	2	MASCOT		T
		R20180100142_NC1,20477	R.LLLPGELSK.H	969.598	-0.00012	2	1	21.25	0	0.0311	0|0	NCLIV_004160-t26_1-p1		6	0		0	2	MASCOT		T
	Control-64-1	NCLIV_005900-t26_1-p1 | transcript=NCLIV_005900-t26_1 | gene=NCLIV_005900 | organism=Neospora_caninum_Liverpool | gene_product=translation INITIATION FACTOR 3 SUBUNIT 9-like protein, related | transcript_product=translation INITIATION FACTOR 3 SUBUNIT 9-like protein, related | location=FR823382:1224956-1234747(-) | protein_length=759 | sequence_SO=chromosome | SO=protein_coding | is_pseudo=false	2	2	0.0092	88751.3	5.34
		R20180100142_NC1,7548	K.EKIEEIK.K	888.504	-0.00162	2	1	36.8	0	0.00435	0|0	NCLIV_005900-t26_1-p1		4.79	1		0	2	MASCOT		T
		R20180100142_NC1,6811	K.IEEIK.K ! R.IEELK.R ! R.LEEIK.E ! R.LEEIK.A ! R.LEELK.Q ! R.LEELK.E	631.366	-0.00032	2	1	22.81	0	0.136	0|0	NCLIV_005900-t26_1-p1 ! NCLIV_006830-t26_1-p1 ! NCLIV_011070-t26_1-p1 ! NCLIV_057070-t26_1-p1 ! NCLIV_040060-t26_1-p1 ! NCLIV_050200-t26_1-p1		4.53	0		0	2	MASCOT		T
	Control-65-1	NCLIV_006290-t26_1-p1 | transcript=NCLIV_006290-t26_1 | gene=NCLIV_006290 | organism=Neospora_caninum_Liverpool | gene_product=conserved hypothetical protein | transcript_product=conserved hypothetical protein | location=FR823382:1564768-1578875(+) | protein_length=4189 | sequence_SO=chromosome | SO=protein_coding | is_pseudo=false	2	2	0.0026	462903	6.41
		R20180100142_NC1,3942	R.EEIER.F ! K.EEIER.L ! R.EEIER.L ! R.EEIER.K ! K.EELER.I ! K.EELER.D ! R.EELER.R ! R.EELER.E ! R.EELER.L ! R.EELER.H ! R.EELER.Q ! K.EELER.A	675.331	0.00324	2	1	27.39	0	0.0274	0|0	NCLIV_007450-t26_1-p1 ! NCLIV_007540-t26_1-p1 ! NCLIV_007540-t26_1-p1 ! NCLIV_066260-t26_1-p1 ! NCLIV_001260-t26_1-p1 ! NCLIV_005430-t26_1-p1 ! NCLIV_006290-t26_1-p1 ! NCLIV_008310-t26_1-p1/NCLIV_044900-t26_1-p1 ! NCLIV_012990-t26_1-p1/NCLIV_020870-t26_1-p1/NCLIV_029700-t26_1-p1/NCLIV_051870-t26_1-p1 ! NCLIV_038330-t26_1-p1 ! NCLIV_049480-t26_1-p1 ! NCLIV_068220-t26_1-p1		4.25	0		0	2	MASCOT		T
		R20180100142_NC1,467	R.QAEEAR.N	703.337	-0.00821	2	1	22.63	0	0.11	0|0	NCLIV_006290-t26_1-p1		4.53	0		0	2	MASCOT		T
	Control-66-1	NCLIV_006830-t26_1-p1 | transcript=NCLIV_006830-t26_1 | gene=NCLIV_006830 | organism=Neospora_caninum_Liverpool | gene_product=putative HesB-like domain containing protein | transcript_product=putative HesB-like domain containing protein | location=FR823382:2053589-2055949(+) | protein_length=244 | sequence_SO=chromosome | SO=protein_coding | is_pseudo=false	2	2	0.0246	25865.1	9.28
		R20180100142_NC1,6811	K.IEEIK.K ! R.IEELK.R ! R.LEEIK.E ! R.LEEIK.A ! R.LEELK.Q ! R.LEELK.E	631.366	-0.00032	2	1	22.81	0	0.136	0|0	NCLIV_005900-t26_1-p1 ! NCLIV_006830-t26_1-p1 ! NCLIV_011070-t26_1-p1 ! NCLIV_057070-t26_1-p1 ! NCLIV_040060-t26_1-p1 ! NCLIV_050200-t26_1-p1		4.53	0		0	2	MASCOT		T
		R20180100142_NC1,5580	R.IEELKR.K	787.467	-0.00039	2	1	34.71	0	0.0072	0|0	NCLIV_006830-t26_1-p1		6.14	1		0	2	MASCOT		T
	Control-67-1	NCLIV_007540-t26_1-p1 | transcript=NCLIV_007540-t26_1 | gene=NCLIV_007540 | organism=Neospora_caninum_Liverpool | gene_product=conserved hypothetical protein | transcript_product=conserved hypothetical protein | location=FR823383:511897-520758(-) | protein_length=2954 | sequence_SO=chromosome | SO=protein_coding | is_pseudo=false	2	2	0.0041	313115	8.34
		R20180100142_NC1,3942	R.EEIER.F ! K.EEIER.L ! R.EEIER.L ! R.EEIER.K ! K.EELER.I ! K.EELER.D ! R.EELER.R ! R.EELER.E ! R.EELER.L ! R.EELER.H ! R.EELER.Q ! K.EELER.A	675.331	0.00324	2	1	27.39	0	0.0274	0|0	NCLIV_007450-t26_1-p1 ! NCLIV_007540-t26_1-p1 ! NCLIV_007540-t26_1-p1 ! NCLIV_066260-t26_1-p1 ! NCLIV_001260-t26_1-p1 ! NCLIV_005430-t26_1-p1 ! NCLIV_006290-t26_1-p1 ! NCLIV_008310-t26_1-p1/NCLIV_044900-t26_1-p1 ! NCLIV_012990-t26_1-p1/NCLIV_020870-t26_1-p1/NCLIV_029700-t26_1-p1/NCLIV_051870-t26_1-p1 ! NCLIV_038330-t26_1-p1 ! NCLIV_049480-t26_1-p1 ! NCLIV_068220-t26_1-p1		4.25	0		0	2	MASCOT		T
		R20180100142_NC1,7148	R.EEIRQLK.S	915.526	0.00019	2	1	21.38	0	0.124	0|0	NCLIV_007540-t26_1-p1		6.24	1		0	2	MASCOT		T
	Control-68-1	NCLIV_008220-t26_1-p1 | transcript=NCLIV_008220-t26_1 | gene=NCLIV_008220 | organism=Neospora_caninum_Liverpool | gene_product=putative M16 family peptidase | transcript_product=putative M16 family peptidase | location=FR823383:1126755-1134940(-) | protein_length=1282 | sequence_SO=chromosome | SO=protein_coding | is_pseudo=false	2	2	0.0078	141393	5.64
		R20180100142_NC1,8368	R.EAIIR.E ! K.EAILR.G ! K.EAILR.Q ! R.EAILR.R ! R.EALIR.R ! R.EALLR.E ! R.EALLR.Q ! R.EALLR.S ! K.EALLR.A	601.367	9e-05	2	1	38.36	0	0.00319	0|0	NCLIV_043660-t26_1-p1 ! NCLIV_019490-t26_1-p1 ! NCLIV_044520-t26_1-p1 ! NCLIV_070000-t26_1-p1 ! NCLIV_008220-t26_1-p1 ! NCLIV_012910-t26_1-p1/NCLIV_034880-t26_1-p1 ! NCLIV_031630-t26_1-p1 ! NCLIV_0357-t26_1-p1/NCLIV_043700-t26_1-p1/NCLIV_068980-t26_1-p1 ! NCLIV_049280-t26_1-p1		6.1	0		0	2	MASCOT		T
		R20180100142_NC1,6071	R.LDQIR.S ! R.LDQIR.V	644.373	-6e-05	2	1	37.5	0	0.00376	0|0	NCLIV_008220-t26_1-p1 ! NCLIV_057550-t26_1-p1		5.84	0		0	2	MASCOT		T
	Control-69-1	NCLIV_010200-t26_1-p1 | transcript=NCLIV_010200-t26_1 | gene=NCLIV_010200 | organism=Neospora_caninum_Liverpool | gene_product=hypothetical protein | transcript_product=hypothetical protein | location=FR823384:506645-509689(+) | protein_length=311 | sequence_SO=chromosome | SO=protein_coding | is_pseudo=false	2	2	0.0675	35334.2	9.9
		R20180100142_NC1,22728	K.VLLDVGIVR.T	983.625	0.00015	2	1	42.92	0	0.000151	0|0	NCLIV_010200-t26_1-p1		5.81	0		0	2	MASCOT		T
		R20180100142_NC1,14669	R.ILASAESTELPR.Y	1286.7	-0.00168	2	1	61.03	0	1.04e-05	0|0	NCLIV_010200-t26_1-p1		4.53	0		0	2	MASCOT		T
	Control-70-1	NCLIV_010480-t26_1-p1 | transcript=NCLIV_010480-t26_1 | gene=NCLIV_010480 | organism=Neospora_caninum_Liverpool | gene_product=conserved hypothetical protein | transcript_product=conserved hypothetical protein | location=FR823384:738892-740652(-) | protein_length=210 | sequence_SO=chromosome | SO=protein_coding | is_pseudo=false	2	2	0.1	24110.6	6.93
		R20180100142_NC1,18213	K.NLLVGNPYEDR.H	1289.65	-0.0049	2	1	22.6	0	0.248	0|0	NCLIV_010480-t26_1-p1		4.37	0		0	2	MASCOT		T
		R20180100142_NC1,7888	R.LAAGEVDEER.A	1088.52	0.00273	2	1	67.96	0	1.38e-06	0|0	NCLIV_010480-t26_1-p1		4	0		0	2	MASCOT		T
	Control-71-1	NCLIV_012680-t26_1-p1 | transcript=NCLIV_012680-t26_1 | gene=NCLIV_012680 | organism=Neospora_caninum_Liverpool | gene_product=conserved hypothetical protein | transcript_product=conserved hypothetical protein | location=FR823386:367750-385549(+) | protein_length=4607 | sequence_SO=chromosome | SO=protein_coding | is_pseudo=false	2	2	0.0033	490731	5.6
		R20180100142_NC1,6994	K.AGEEGAER.D	818.364	-0.01532	2	1	22.42	0	0.0584	0|0	NCLIV_012680-t26_1-p1		4.25	0		0	2	MASCOT		T
		R20180100142_NC1,4774	R.LHDEARR.H	896.47	0.01174	2	1	33.51	0	0.00305	0|0	NCLIV_012680-t26_1-p1		6.75	1		0	2	MASCOT		T
	Control-72-1	NCLIV_012770-t26_1-p1 | transcript=NCLIV_012770-t26_1 | gene=NCLIV_012770 | organism=Neospora_caninum_Liverpool | gene_product=putative Tyrosine kinase-like (TKL) protein | transcript_product=putative Tyrosine kinase-like (TKL) protein | location=FR823386:476204-490701(+) | protein_length=3634 | sequence_SO=chromosome | SO=protein_coding | is_pseudo=false	2	2	0.0028	395443	5.49
		R20180100142_NC1,13320	K.IELLR.R ! R.LEILR.I ! R.LEILR.L ! R.LEILR.C ! K.LELLR.E ! R.LELLR.E ! R.LELLR.A ! K.LELLR.T ! R.LELLR.R ! R.LELLR.D	643.414	0.00018	2	1	33.1	0	0.00531	0|0	NCLIV_012770-t26_1-p1 ! NCLIV_034460-t26_1-p1 ! NCLIV_046930-t26_1-p1 ! NCLIV_066170-t26_1-p1 ! NCLIV_026590-t26_1-p1/NCLIV_051630-t26_1-p1 ! NCLIV_028990-t26_1-p1 ! NCLIV_033730-t26_1-p1/NCLIV_048300-t26_1-p1 ! NCLIV_044470-t26_1-p1 ! NCLIV_055700-t26_1-p1 ! NCLIV_061100-t26_1-p1		6	0		0	2	MASCOT		T
		R20180100142_NC1,7386	K.IIPER.T ! R.LLPER.V ! R.LLPER.H ! K.LLPER.K ! K.LLPER.L	627.382	-0.00011	2	1	26.11	0	0.0191	0|0	NCLIV_026260-t26_1-p1 ! NCLIV_012770-t26_1-p1 ! NCLIV_024270-t26_1-p1 ! NCLIV_037010-t26_1-p1 ! NCLIV_054690-t26_1-p1		6	0		0	2	MASCOT		T
	Control-73-1	NCLIV_013250-t26_1-p1 | transcript=NCLIV_013250-t26_1 | gene=NCLIV_013250 | organism=Neospora_caninum_Liverpool | gene_product=GK19899, related | transcript_product=GK19899, related | location=FR823386:949457-961627(-) | protein_length=2517 | sequence_SO=chromosome | SO=protein_coding | is_pseudo=false	2	2	0.0056	272448	6.67
		R20180100142_NC1,10732	K.TLLAAATAK.L	859.525	0.00099	2	1	21.76	0	0.0794	0|0	NCLIV_013250-t26_1-p1		8.41	0		0	2	MASCOT		T
		R20180100142_NC1,8199	R.EEIIR.K ! K.EEIIR.K ! R.EEILR.Q ! R.EELIR.L ! K.EELIR.Q ! R.EELLR.G ! R.EELLR.E ! R.EELLR.L ! R.EELLR.F ! R.EELLR.T ! K.EELLR.K ! R.EELLR.Y	659.372	-0.00101	2	1	36.03	0	0.00632	0|0	NCLIV_043670-t26_1-p1 ! NCLIV_050200-t26_1-p1 ! NCLIV_043080-t26_1-p1 ! NCLIV_037720-t26_1-p1 ! NCLIV_045000-t26_1-p1 ! NCLIV_001440-t26_1-p1 ! NCLIV_013250-t26_1-p1/NCLIV_024800-t26_1-p1 ! NCLIV_017270-t26_1-p1/NCLIV_045620-t26_1-p1 ! NCLIV_038420-t26_1-p1 ! NCLIV_050490-t26_1-p1 ! NCLIV_065080-t26_1-p1 ! NCLIV_067070-t26_1-p1		4.53	0		0	2	MASCOT		T
	Control-74-1	NCLIV_013320-t26_1-p1 | transcript=NCLIV_013320-t26_1 | gene=NCLIV_013320 | organism=Neospora_caninum_Liverpool | gene_product=hypothetical protein | transcript_product=hypothetical protein | location=FR823386:1021549-1022981(-) | protein_length=150 | sequence_SO=chromosome | SO=protein_coding | is_pseudo=false	2	2	0.1	17187	10.15
		R20180100142_NC1,25807	K.M*EDLLELFR.A	1181.59	-0.00074	2	1	64.7	0	2.9e-06	0|0	NCLIV_013320-t26_1-p1		4.14	0	15.994919 Oxidation (M)	0	2	MASCOT		T
		R20180100142_NC1,8482	R.GIELDK.L	674.372	-0.00081	2	1	26.47	0	0.0496	0|0	NCLIV_013320-t26_1-p1		4.37	0		0	2	MASCOT		T
	Control-75-1	NCLIV_015160-t26_1-p1 | transcript=NCLIV_015160-t26_1 | gene=NCLIV_015160 | organism=Neospora_caninum_Liverpool | gene_product=hypothetical protein | transcript_product=hypothetical protein | location=FR823386:2502958-2505424(+) | protein_length=190 | sequence_SO=chromosome | SO=protein_coding | is_pseudo=false	2	2	0.0737	21462.9	9.81
		R20180100142_NC1,6485	K.YGEITR.A	738.378	-6e-05	2	1	36.93	0	0.000811	0|0	NCLIV_015160-t26_1-p1		6	0		0	2	MASCOT		T
		R20180100142_NC1,10789	R.HLPVDIQK.T	949.547	0.00101	2	1	21.87	0	0.202	0|0	NCLIV_015160-t26_1-p1		6.74	0		0	2	MASCOT		T
	Control-76-1	NCLIV_015920-t26_1-p1 | transcript=NCLIV_015920-t26_1 | gene=NCLIV_015920 | organism=Neospora_caninum_Liverpool | gene_product=Histone H4, related | transcript_product=Histone H4, related | location=FR823387:446457-446768(-) | protein_length=103 | sequence_SO=chromosome | SO=protein_coding | is_pseudo=false	2	2	0.1942	11439.3	11.36
		R20180100142_NC1,5788	K.DSVTYTEHAR.R	1178.54	0.00031	2	1	54.45	0	2.75e-05	0|0	NCLIV_015920-t26_1-p1		5.32	0		0	2	MASCOT		T
		R20180100142_NC1,22160	R.ISGLIYEEIR.G	1192.66	-0.00035	2	1	67.23	0	1.3e-06	0|0	NCLIV_015920-t26_1-p1		4.53	0		0	2	MASCOT		T
	Control-77-1	NCLIV_021670-t26_1-p1 | transcript=NCLIV_021670-t26_1 | gene=NCLIV_021670 | organism=Neospora_caninum_Liverpool | gene_product=conserved hypothetical protein | transcript_product=conserved hypothetical protein | location=FR823388:2126472-2128491(-) | protein_length=232 | sequence_SO=chromosome | SO=protein_coding | is_pseudo=false	2	2	0.0905	26474.4	9.97
		R20180100142_NC1,10422	K.KKEESANEFLER.Y	1479.74	0.00102	2	1	22.12	0	0.154	0|0	NCLIV_021670-t26_1-p1		4.95	2		0	2	MASCOT		T
		R20180100142_NC1,22202	R.LSNFFSDVR.A	1084.54	-0.00032	2	1	48.85	0	9.25e-05	0|0	NCLIV_021670-t26_1-p1		5.84	0		0	2	MASCOT		T
	Control-78-1	NCLIV_023390-t26_1-p1 | transcript=NCLIV_023390-t26_1 | gene=NCLIV_023390 | organism=Neospora_caninum_Liverpool | gene_product=conserved hypothetical protein | transcript_product=conserved hypothetical protein | location=FR823388:3590761-3605587(+) | protein_length=3758 | sequence_SO=chromosome | SO=protein_coding | is_pseudo=false	2	2	0.0037	400226	5.3
		R20180100142_NC1,12921	R.ILLPR.M ! K.LILPR.A ! R.LLIPR.H ! R.LLLPR.Y ! R.LLLPR.L ! R.LLLPR.A	611.424	-0.00044	2	1	35.93	0	0.000306	0|0	NCLIV_036180-t26_1-p1 ! NCLIV_021790-t26_1-p1 ! NCLIV_006100-t26_1-p1 ! NCLIV_003410-t26_1-p1 ! NCLIV_023390-t26_1-p1 ! NCLIV_047990-t26_1-p1		9.75	0		0	2	MASCOT		T
		R20180100142_NC1,10559	R.QLLPVDM*LR.R	1100.61	-0.01775	2	1	21.49	0	0.0898	0|0	NCLIV_023390-t26_1-p1		5.84	0	15.994919 Oxidation (M)	0	2	MASCOT		T
	Control-79-1	NCLIV_024250-t26_1-p1 | transcript=NCLIV_024250-t26_1 | gene=NCLIV_024250 | organism=Neospora_caninum_Liverpool | gene_product=hypothetical protein | transcript_product=hypothetical protein | location=FR823389:354556-356204(+) | protein_length=158 | sequence_SO=chromosome | SO=protein_coding | is_pseudo=false	2	2	0.1329	16445.5	10.36
		R20180100142_NC1,14588	K.ELGISAVHVK.V	1052.61	-0.0003	2	1	32.51	0	0.00227	0|0	NCLIV_024250-t26_1-p1		6.85	0		0	2	MASCOT		T
		R20180100142_NC1,8138	K.TPGPGAQSALR.A	1054.56	-0.00479	2	1	39.4	0	0.000987	0|0	NCLIV_024250-t26_1-p1		9.41	0		0	2	MASCOT		T
	Control-80-1	NCLIV_024880-t26_1-p1 | transcript=NCLIV_024880-t26_1 | gene=NCLIV_024880 | organism=Neospora_caninum_Liverpool | gene_product=30S ribosomal protein S9P, related | transcript_product=30S ribosomal protein S9P, related | location=FR823389:799494-800782(+) | protein_length=148 | sequence_SO=chromosome | SO=protein_coding | is_pseudo=false	2	2	0.1216	16664.4	10.31
		R20180100142_NC1,26385	K.VFEPLLLLGK.D	1128.7	-1e-05	2	1	36.47	0	0.000654	0|0	NCLIV_024880-t26_1-p1		5.97	0		0	2	MASCOT		T
		R20180100142_NC1,16616	R.DILVAYDR.S	964.51	0.00228	2	1	35.71	0	0.00256	0|0	NCLIV_024880-t26_1-p1		4.21	0		0	2	MASCOT		T
	Control-81-1	NCLIV_025190-t26_1-p1 | transcript=NCLIV_025190-t26_1 | gene=NCLIV_025190 | organism=Neospora_caninum_Liverpool | gene_product=LOC549444 protein, related | transcript_product=LOC549444 protein, related | location=FR823389:1033033-1035241(+) | protein_length=183 | sequence_SO=chromosome | SO=protein_coding | is_pseudo=false	2	2	0.0874	21386	10.66
		R20180100142_NC1,20132	R.ALPSNIQIIR.V	1124.68	0.00026	2	1	34.66	0	0.000787	0|0	NCLIV_025190-t26_1-p1		9.8	0		0	2	MASCOT		T
		R20180100142_NC1,10540	R.IFPTPK.D	702.418	0.00056	2	1	30.05	0	0.0167	0|0	NCLIV_025190-t26_1-p1		8.75	0		0	2	MASCOT		T
	Control-82-1	NCLIV_027600-t26_1-p1 | transcript=NCLIV_027600-t26_1 | gene=NCLIV_027600 | organism=Neospora_caninum_Liverpool | gene_product=conserved hypothetical protein | transcript_product=conserved hypothetical protein | location=FR823389:2958236-2962136(-) | protein_length=592 | sequence_SO=chromosome | SO=protein_coding | is_pseudo=false	2	2	0.049	63239.4	4.61
		R20180100142_NC1,21770	R.FADVEYPSLVAR.G	1366.7	-0.00079	2	1	21.1	0	0.0784	0|0	NCLIV_027600-t26_1-p1		4.37	0		0	2	MASCOT		T
		R20180100142_NC1,27038	R.TDTDFDVVLTTAEALAR.T	1837.92	0.00029	2	1	51.89	0	0.000248	0|0	NCLIV_027600-t26_1-p1		3.84	0		0	2	MASCOT		T
	Control-83-1	NCLIV_027800-t26_1-p1 | transcript=NCLIV_027800-t26_1 | gene=NCLIV_027800 | organism=Neospora_caninum_Liverpool | gene_product=conserved hypothetical protein | transcript_product=conserved hypothetical protein | location=FR823389:3079784-3087191(-) | protein_length=1739 | sequence_SO=chromosome | SO=protein_coding | is_pseudo=false	2	2	0.0069	190415	6.24
		R20180100142_NC1,15319	R.EELAVIR.A ! R.EELAVLR.R	829.478	0.0002	2	1	22.56	0	0.0973	0|0	NCLIV_027800-t26_1-p1 ! NCLIV_004580-t26_1-p1		4.53	0		0	2	MASCOT		T
		R20180100142_NC1,13971	R.IELLK.T ! R.LEILK.E ! R.LEILK.V ! K.LELLK.Q ! R.LELLK.L ! R.LELLK.R ! R.LELLK.Q	615.408	0.00044	2	1	28.64	0	0.00766	0|0	NCLIV_030650-t26_1-p1 ! NCLIV_017860-t26_1-p1 ! NCLIV_053410-t26_1-p1 ! NCLIV_026200-t26_1-p1 ! NCLIV_027800-t26_1-p1 ! NCLIV_045330-t26_1-p1 ! NCLIV_065220-t26_1-p1		6	0		0	2	MASCOT		T
	Control-84-1	NCLIV_028370-t26_1-p1 | transcript=NCLIV_028370-t26_1 | gene=NCLIV_028370 | organism=Neospora_caninum_Liverpool | gene_product=hypothetical protein | transcript_product=hypothetical protein | location=FR823389:3496441-3504505(+) | protein_length=928 | sequence_SO=chromosome | SO=protein_coding | is_pseudo=false	2	2	0.0226	104298	6.22
		R20180100142_NC1,16159	K.NNPVLIGEPGVGK.S	1293.72	0.0008	2	1	33.82	0	0.0123	0|0	NCLIV_028370-t26_1-p1		6	0		0	2	MASCOT		T
		R20180100142_NC1,16755	R.IELTLTDR.A	960.536	0.0085	2	1	27	0	0.0356	0|0	NCLIV_028370-t26_1-p1		4.37	0		0	2	MASCOT		T
	Control-85-1	NCLIV_028610-t26_1-p1 | transcript=NCLIV_028610-t26_1 | gene=NCLIV_028610 | organism=Neospora_caninum_Liverpool | gene_product=hypothetical protein | transcript_product=hypothetical protein | location=FR823389:3710179-3717944(+) | protein_length=1684 | sequence_SO=chromosome | SO=protein_coding | is_pseudo=false	2	2	0.0166	182940	6.22
		R20180100142_NC1,17863	K.EIAATLPLK.R	955.582	0.0003	2	1	21.41	0	0.162	0|0	NCLIV_028610-t26_1-p1		6.1	0		0	2	MASCOT		T
		R20180100142_NC1,15795	R.DFLNDDEDGEEHVEPDDER.G	2274.89	-0.00249	3	1	27.27	0	0.000469	0|0	NCLIV_028610-t26_1-p1		3.66	0		0	2	MASCOT		T
	Control-86-1	NCLIV_030490-t26_1-p1 | transcript=NCLIV_030490-t26_1 | gene=NCLIV_030490 | organism=Neospora_caninum_Liverpool | gene_product=30S ribosomal protein S12, related | transcript_product=30S ribosomal protein S12, related | location=FR823390:340714-343778(+) | protein_length=143 | sequence_SO=chromosome | SO=protein_coding | is_pseudo=false	2	2	0.1259	15801.3	10.83
		R20180100142_NC1,6911	K.GIVVEK.L	644.398	-0.00034	2	1	24.34	0	0.0687	0|0	NCLIV_030490-t26_1-p1		6	0		0	2	MASCOT		T
		R20180100142_NC1,11395	R.SGHAVGDIPGVR.F	1164.61	-0.00131	2	1	26.75	0	0.0206	0|0	NCLIV_030490-t26_1-p1		6.46	0		0	2	MASCOT		T
	Control-87-1	NCLIV_031510-t26_1-p1 | transcript=NCLIV_031510-t26_1 | gene=NCLIV_031510 | organism=Neospora_caninum_Liverpool | gene_product=hypothetical protein | transcript_product=hypothetical protein | location=FR823390:1175919-1176919(+) | protein_length=145 | sequence_SO=chromosome | SO=protein_coding | is_pseudo=false	2	2	0.1103	16334.8	10.4
		R20180100142_NC1,14949	K.LLADIPK.A ! K.LLADIPK.V	769.482	-0.00053	2	1	50.04	0	6.79e-05	0|0	NCLIV_031510-t26_1-p1 ! NCLIV_032470-t26_1-p1		5.84	0		0	2	MASCOT		T
		R20180100142_NC1,13147	K.LNHSVLFDK.A	1072.58	2e-05	2	1	35.42	0	0.00444	0|0	NCLIV_031510-t26_1-p1		6.74	0		0	2	MASCOT		T
	Control-88-1	NCLIV_032070-t26_1-p1 | transcript=NCLIV_032070-t26_1 | gene=NCLIV_032070 | organism=Neospora_caninum_Liverpool | gene_product=conserved hypothetical protein | transcript_product=conserved hypothetical protein | location=FR823390:1689645-1723403(-) | protein_length=10158 | sequence_SO=chromosome | SO=protein_coding | is_pseudo=false	2	2	0.0016	1.07707e+06	8.73
		R20180100142_NC1,8346	K.QTDAMK.L	693.324	-0.01153	2	1	25.46	0	0.159	0|0	NCLIV_032070-t26_1-p1		5.84	0		0	2	MASCOT		T
		R20180100142_NC1,23233	M.LTNILDQLIK.T	1170.71	-0.00156	2	1	22.86	0	0.0264	0|0	NCLIV_032070-t26_1-p1		5.84	0		0	2	MASCOT		T
	Control-89-1	NCLIV_032290-t26_1-p1 | transcript=NCLIV_032290-t26_1 | gene=NCLIV_032290 | organism=Neospora_caninum_Liverpool | gene_product=SSU ribosomal protein S3P, related | transcript_product=SSU ribosomal protein S3P, related | location=FR823390:1869847-1871227(-) | protein_length=235 | sequence_SO=chromosome | SO=protein_coding | is_pseudo=false	2	2	0.0979	26035.1	9.51
		R20180100142_NC1,6754	K.GCEVVVSGK.L	934.466	0.00048	2	1	38.76	0	0.00201	0|0	NCLIV_032290-t26_1-p1		5.99	0		0	2	MASCOT		T
		R20180100142_NC1,25273	R.FGFAPDSVELFAER.V	1584.77	0.0018	2	1	66.97	0	1.75e-06	0|0	NCLIV_032290-t26_1-p1		4.14	0		0	2	MASCOT		T
	Control-90-1	NCLIV_033230-t26_1-p1 | transcript=NCLIV_033230-t26_1 | gene=NCLIV_033230 | organism=Neospora_caninum_Liverpool | gene_product=SRS domain-containing protein | transcript_product=SRS domain-containing protein | location=FR823390:2514959-2515918(+) | protein_length=319 | sequence_SO=chromosome | SO=protein_coding | is_pseudo=false	2	2	0.0815	33079.6	7.89
		R20180100142_NC1,19005	K.SPLLVNQVVTCDNEEK.S	1844.91	0.00083	2	1	38.38	0	0.00156	0|0	NCLIV_033230-t26_1-p1		4.14	0		0	2	MASCOT		T
		R20180100142_NC1,18441	K.SSVAVLLSPK.L	1000.6	-0.00081	2	1	43.19	0	0.000369	0|0	NCLIV_033230-t26_1-p1		8.47	0		0	2	MASCOT		T
	Control-91-1	NCLIV_033275-t26_1-p1 | transcript=NCLIV_033275-t26_1 | gene=NCLIV_033275 | organism=Neospora_caninum_Liverpool | gene_product=unspecified product | transcript_product=unspecified product | location=FR823390:2541694-2545099(+) | protein_length=805 | sequence_SO=chromosome | SO=protein_coding | is_pseudo=false	2	2	0.0174	89399.2	7.89
		R20180100142_NC1,4259	K.VYNPR.A	648.346	-0.00047	2	1	20.33	0	0.115	0|0	NCLIV_033275-t26_1-p1		8.72	0		0	2	MASCOT		T
		R20180100142_NC1,12846	K.YM*TDGM*LLR.E	1131.52	-0.00098	2	1	26.36	0	0.0125	0|0	NCLIV_024300-t26_1-p1/NCLIV_033275-t26_1-p1/NCLIV_055860-t26_1-p1		5.84	0	15.994919 Oxidation (M)	0	2	MASCOT		T
	Control-92-1	NCLIV_034460-t26_1-p1 | transcript=NCLIV_034460-t26_1 | gene=NCLIV_034460 | organism=Neospora_caninum_Liverpool | gene_product=hypothetical protein | transcript_product=hypothetical protein | location=FR823390:3497341-3502863(-) | protein_length=592 | sequence_SO=chromosome | SO=protein_coding | is_pseudo=false	2	2	0.0169	64696.8	4.82
		R20180100142_NC1,13320	K.IELLR.R ! R.LEILR.I ! R.LEILR.L ! R.LEILR.C ! K.LELLR.E ! R.LELLR.E ! R.LELLR.A ! K.LELLR.T ! R.LELLR.R ! R.LELLR.D	643.414	0.00018	2	1	33.1	0	0.00531	0|0	NCLIV_012770-t26_1-p1 ! NCLIV_034460-t26_1-p1 ! NCLIV_046930-t26_1-p1 ! NCLIV_066170-t26_1-p1 ! NCLIV_026590-t26_1-p1/NCLIV_051630-t26_1-p1 ! NCLIV_028990-t26_1-p1 ! NCLIV_033730-t26_1-p1/NCLIV_048300-t26_1-p1 ! NCLIV_044470-t26_1-p1 ! NCLIV_055700-t26_1-p1 ! NCLIV_061100-t26_1-p1		6	0		0	2	MASCOT		T
		R20180100142_NC1,6533	R.EVFDK.A	637.319	-0.01156	2	1	23.42	0	0.0266	0|0	NCLIV_034460-t26_1-p1		4.37	0		0	2	MASCOT		T
	Control-93-1	NCLIV_036610-t26_1-p1 | transcript=NCLIV_036610-t26_1 | gene=NCLIV_036610 | organism=Neospora_caninum_Liverpool | gene_product=hypothetical protein | transcript_product=hypothetical protein | location=FR823390:5249068-5252933(-) | protein_length=473 | sequence_SO=chromosome | SO=protein_coding | is_pseudo=false	2	2	0.0317	52163.9	8.98
		R20180100142_NC1,8432	K.EAFYR.S	685.33	-0.00036	2	1	25.82	0	0.00733	0|0	NCLIV_036610-t26_1-p1		6.1	0		0	2	MASCOT		T
		R20180100142_NC1,19701	R.DSSLVQVLNR.Y	1130.62	0.00028	2	1	44.44	0	0.000532	0|0	NCLIV_036610-t26_1-p1		5.84	0		0	2	MASCOT		T
	Control-94-1	NCLIV_039100-t26_1-p1 | transcript=NCLIV_039100-t26_1 | gene=NCLIV_039100 | organism=Neospora_caninum_Liverpool | gene_product=hypothetical protein | transcript_product=hypothetical protein | location=FR823385:589386-591426(-) | protein_length=449 | sequence_SO=chromosome | SO=protein_coding | is_pseudo=false	2	2	0.0668	50072.8	4.7
	Control-94-2	NCLIV_005150-t26_1-p1 | transcript=NCLIV_005150-t26_1 | gene=NCLIV_005150 | organism=Neospora_caninum_Liverpool | gene_product=hypothetical protein | transcript_product=hypothetical protein | location=FR823382:484032-486385(-) | protein_length=449 | sequence_SO=chromosome | SO=protein_coding | is_pseudo=false	2	2	0.0668	50064.8	4.7
		R20180100142_NC1,9809	K.EVDEQM*LNVQNK.N	1462.68	-0.00117	2	1	31.79	0	0.00675	0|0	NCLIV_005150-t26_1-p1/NCLIV_039100-t26_1-p1/NCLIV_049140-t26_1-p1		4.14	0	15.994919 Oxidation (M)	0	2	MASCOT		T
		R20180100142_NC1,26434	K.GHYTEGAELIDSVLDVVR.K	1973	-0.0023	3	1	43.5	0	0.000471	0|0	NCLIV_005150-t26_1-p1/NCLIV_039100-t26_1-p1		4.31	0		0	2	MASCOT		T
	Control-95-1	NCLIV_040060-t26_1-p1 | transcript=NCLIV_040060-t26_1 | gene=NCLIV_040060 | organism=Neospora_caninum_Liverpool | gene_product=gh12570, related | transcript_product=gh12570, related | location=FR823385:1260431-1272212(+) | protein_length=3009 | sequence_SO=chromosome | SO=protein_coding | is_pseudo=false	2	2	0.0037	323094	5.14
		R20180100142_NC1,6811	K.IEEIK.K ! R.IEELK.R ! R.LEEIK.E ! R.LEEIK.A ! R.LEELK.Q ! R.LEELK.E	631.366	-0.00032	2	1	22.81	0	0.136	0|0	NCLIV_005900-t26_1-p1 ! NCLIV_006830-t26_1-p1 ! NCLIV_011070-t26_1-p1 ! NCLIV_057070-t26_1-p1 ! NCLIV_040060-t26_1-p1 ! NCLIV_050200-t26_1-p1		4.53	0		0	2	MASCOT		T
		R20180100142_NC1,5703	R.ADVRRR.E	772.454	-0.0017	2	1	23.1	0	0.0982	0|0	NCLIV_040060-t26_1-p1		11.7	2		0	2	MASCOT		T
	Control-96-1	NCLIV_042890-t26_1-p1 | transcript=NCLIV_042890-t26_1 | gene=NCLIV_042890 | organism=Neospora_caninum_Liverpool | gene_product=hypothetical protein | transcript_product=hypothetical protein | location=FR823385:3688816-3710986(-) | protein_length=2381 | sequence_SO=chromosome | SO=protein_coding | is_pseudo=false	2	2	0.0067	265746	9.47
		R20180100142_NC1,25479	K.EVLDTVDRLR.Q	1215.67	-0.01595	2	1	24.98	0	0.0607	0|0	NCLIV_042890-t26_1-p1		4.56	1		0	2	MASCOT		T
		R20180100142_NC1,10033	K.ILIGGR.A	628.414	0.00022	2	1	33.68	0	0.00379	0|0	NCLIV_042890-t26_1-p1		9.75	0		0	2	MASCOT		T
	Control-97-1	NCLIV_044450-t26_1-p1 | transcript=NCLIV_044450-t26_1 | gene=NCLIV_044450 | organism=Neospora_caninum_Liverpool | gene_product=conserved hypothetical protein | transcript_product=conserved hypothetical protein | location=FR823385:5078445-5088382(-) | protein_length=1627 | sequence_SO=chromosome | SO=protein_coding | is_pseudo=false	2	2	0.008	174619	6
		R20180100142_NC1,15355	R.SFHAYLR.H	893.463	-0.00907	2	1	21.71	0	0.0641	0|0	NCLIV_044450-t26_1-p1		8.49	0		0	2	MASCOT		T
		R20180100142_NC1,4687	R.SPELQR.S	729.389	-0.00027	2	1	31.04	0	0.00535	0|0	NCLIV_044450-t26_1-p1		5.72	0		0	2	MASCOT		T
	Control-98-1	NCLIV_044830-t26_1-p1 | transcript=NCLIV_044830-t26_1 | gene=NCLIV_044830 | organism=Neospora_caninum_Liverpool | gene_product=putative RNA pseudouridine synthase domain containing protein | transcript_product=putative RNA pseudouridine synthase domain containing protein | location=FR823385:5451716-5471257(-) | protein_length=6415 | sequence_SO=chromosome | SO=protein_coding | is_pseudo=false	2	2	0.0023	662707	6.21
		R20180100142_NC1,6066	K.LGDSQQGR.R	860.422	0.01095	2	1	29.67	0	0.0119	0|0	NCLIV_044830-t26_1-p1		5.84	0		0	2	MASCOT		T
		R20180100142_NC1,13211	R.FIDGGLR.K	777.425	0.00014	2	1	22.13	0	0.0796	0|0	NCLIV_044830-t26_1-p1		5.84	0		0	2	MASCOT		T
	Control-99-1	NCLIV_045330-t26_1-p1 | transcript=NCLIV_045330-t26_1 | gene=NCLIV_045330 | organism=Neospora_caninum_Liverpool | gene_product=Dihydrouridine synthase, related | transcript_product=Dihydrouridine synthase, related | location=FR823391:471609-481837(+) | protein_length=1295 | sequence_SO=chromosome | SO=protein_coding | is_pseudo=false	2	2	0.01	137626	6.74
		R20180100142_NC1,12449	K.ILGNDVVR.Q	885.515	-0.00042	2	1	23.19	0	0.0417	0|0	NCLIV_045330-t26_1-p1		5.84	0		0	2	MASCOT		T
		R20180100142_NC1,13971	R.IELLK.T ! R.LEILK.E ! R.LEILK.V ! K.LELLK.Q ! R.LELLK.L ! R.LELLK.R ! R.LELLK.Q	615.408	0.00044	2	1	28.64	0	0.00766	0|0	NCLIV_030650-t26_1-p1 ! NCLIV_017860-t26_1-p1 ! NCLIV_053410-t26_1-p1 ! NCLIV_026200-t26_1-p1 ! NCLIV_027800-t26_1-p1 ! NCLIV_045330-t26_1-p1 ! NCLIV_065220-t26_1-p1		6	0		0	2	MASCOT		T
	Control-100-1	NCLIV_045650-t26_1-p1 | transcript=NCLIV_045650-t26_1 | gene=NCLIV_045650 | organism=Neospora_caninum_Liverpool | gene_product=unspecified product | transcript_product=unspecified product | location=FR823391:729889-730764(-) | protein_length=211 | sequence_SO=chromosome | SO=protein_coding | is_pseudo=false	2	2	0.1232	22417.8	8.61
		R20180100142_BIRA,10116	K.VGQETENAYYHVK.K	1537.73	-0.00087	3	1	21.16	0	0.0635	0|0	NCLIV_045650-t26_1-p1		5.4	0		0	2	MASCOT		T
		R20180100142_NC1,12326	R.VPFSGYGQEK.S	1111.54	-0.00125	2	1	42.71	0	0.000367	0|0	NCLIV_045870-t26_1-p1		5.97	0		0	2	MASCOT		T
	Control-101-1	NCLIV_046800-t26_1-p1 | transcript=NCLIV_046800-t26_1 | gene=NCLIV_046800 | organism=Neospora_caninum_Liverpool | gene_product=putative AGC kinase | transcript_product=putative AGC kinase | location=FR823391:1669438-1671191(+) | protein_length=343 | sequence_SO=chromosome | SO=protein_coding | is_pseudo=false	2	2	0.0379	39468.2	9.3
		R20180100142_NC1,18801	K.ITDFGFAK.V ! K.LTDFGFAK.I ! K.LTDFGFAK.V	898.467	0.00058	2	1	26.25	0	0.0152	0|0	NCLIV_014140-t26_1-p1 ! NCLIV_045050-t26_1-p1 ! NCLIV_046800-t26_1-p1		5.84	0		0	2	MASCOT		T
		R20180100142_NC1,7029	K.VIEYR.T	679.377	-0.00239	2	1	24.41	0	0.0619	0|0	NCLIV_046800-t26_1-p1		5.97	0		0	2	MASCOT		T
	Control-102-1	NCLIV_046940-t26_1-p1 | transcript=NCLIV_046940-t26_1 | gene=NCLIV_046940 | organism=Neospora_caninum_Liverpool | gene_product=putative PWWP domain-containing protein | transcript_product=putative PWWP domain-containing protein | location=FR823391:1770146-1777563(-) | protein_length=2083 | sequence_SO=chromosome | SO=protein_coding | is_pseudo=false	2	2	0.0096	217600	9.98
		R20180100142_NC1,17590	K.TPWLSPSEPADAR.G	1426.7	0.00078	2	1	20.56	0	0.0716	0|0	NCLIV_046940-t26_1-p1		4.37	0		0	2	MASCOT		T
		R20180100142_NC1,20032	R.SLGFLPR.L	789.462	-0.00038	2	1	23.22	0	0.0984	0|0	NCLIV_046940-t26_1-p1		9.47	0		0	2	MASCOT		T
	Control-103-1	NCLIV_048760-t26_1-p1 | transcript=NCLIV_048760-t26_1 | gene=NCLIV_048760 | organism=Neospora_caninum_Liverpool | gene_product=conserved hypothetical protein | transcript_product=conserved hypothetical protein | location=FR823391:3412787-3423752(-) | protein_length=3262 | sequence_SO=chromosome | SO=protein_coding | is_pseudo=false	2	2	0.0046	344536	9.33
		R20180100142_NC1,9816	R.LSSAPLQSR.S	958.532	-0.00014	2	1	24.3	0	0.0752	0|0	NCLIV_048760-t26_1-p1		9.75	0		0	2	MASCOT		T
		R20180100142_NC1,4307	R.VTSQLR.D ! R.VTSQLR.A	703.41	0.01133	2	1	27.08	0	0.07	0|0	NCLIV_036440-t26_1-p1 ! NCLIV_048760-t26_1-p1		9.72	0		0	2	MASCOT		T
	Control-104-1	NCLIV_049280-t26_1-p1 | transcript=NCLIV_049280-t26_1 | gene=NCLIV_049280 | organism=Neospora_caninum_Liverpool | gene_product=Trichohyalin, related | transcript_product=Trichohyalin, related | location=FR823391:3845275-3848351(-) | protein_length=485 | sequence_SO=chromosome | SO=protein_coding | is_pseudo=false	2	2	0.0227	58887.8	6.28
		R20180100142_NC1,8368	R.EAIIR.E ! K.EAILR.G ! K.EAILR.Q ! R.EAILR.R ! R.EALIR.R ! R.EALLR.E ! R.EALLR.Q ! R.EALLR.S ! K.EALLR.A	601.367	9e-05	2	1	38.36	0	0.00319	0|0	NCLIV_043660-t26_1-p1 ! NCLIV_019490-t26_1-p1 ! NCLIV_044520-t26_1-p1 ! NCLIV_070000-t26_1-p1 ! NCLIV_008220-t26_1-p1 ! NCLIV_012910-t26_1-p1/NCLIV_034880-t26_1-p1 ! NCLIV_031630-t26_1-p1 ! NCLIV_0357-t26_1-p1/NCLIV_043700-t26_1-p1/NCLIV_068980-t26_1-p1 ! NCLIV_049280-t26_1-p1		6.1	0		0	2	MASCOT		T
		R20180100142_NC1,6995	R.QSLLAR.F	687.415	-0.00153	2	1	27.07	0	0.0443	0|0	NCLIV_049280-t26_1-p1		9.75	0		0	2	MASCOT		T
	Control-105-1	NCLIV_050200-t26_1-p1 | transcript=NCLIV_050200-t26_1 | gene=NCLIV_050200 | organism=Neospora_caninum_Liverpool | gene_product=GF18580, related | transcript_product=GF18580, related | location=FR823391:4711640-4754365(-) | protein_length=4447 | sequence_SO=chromosome | SO=protein_coding | is_pseudo=false	2	2	0.0022	508063	5.97
		R20180100142_NC1,6811	K.IEEIK.K ! R.IEELK.R ! R.LEEIK.E ! R.LEEIK.A ! R.LEELK.Q ! R.LEELK.E	631.366	-0.00032	2	1	22.81	0	0.136	0|0	NCLIV_005900-t26_1-p1 ! NCLIV_006830-t26_1-p1 ! NCLIV_011070-t26_1-p1 ! NCLIV_057070-t26_1-p1 ! NCLIV_040060-t26_1-p1 ! NCLIV_050200-t26_1-p1		4.53	0		0	2	MASCOT		T
		R20180100142_NC1,8199	R.EEIIR.K ! K.EEIIR.K ! R.EEILR.Q ! R.EELIR.L ! K.EELIR.Q ! R.EELLR.G ! R.EELLR.E ! R.EELLR.L ! R.EELLR.F ! R.EELLR.T ! K.EELLR.K ! R.EELLR.Y	659.372	-0.00101	2	1	36.03	0	0.00632	0|0	NCLIV_043670-t26_1-p1 ! NCLIV_050200-t26_1-p1 ! NCLIV_043080-t26_1-p1 ! NCLIV_037720-t26_1-p1 ! NCLIV_045000-t26_1-p1 ! NCLIV_001440-t26_1-p1 ! NCLIV_013250-t26_1-p1/NCLIV_024800-t26_1-p1 ! NCLIV_017270-t26_1-p1/NCLIV_045620-t26_1-p1 ! NCLIV_038420-t26_1-p1 ! NCLIV_050490-t26_1-p1 ! NCLIV_065080-t26_1-p1 ! NCLIV_067070-t26_1-p1		4.53	0		0	2	MASCOT		T
	Control-106-1	NCLIV_051560-t26_1-p1 | transcript=NCLIV_051560-t26_1 | gene=NCLIV_051560 | organism=Neospora_caninum_Liverpool | gene_product=Glucose transporter 1A, related | transcript_product=Glucose transporter 1A, related | location=FR823391:5809988-5811450(+) | protein_length=487 | sequence_SO=chromosome | SO=protein_coding | is_pseudo=true	2	2	0.0287	52783.7	7.86
		R20180100142_NC1,6042	R.DNVDVEM*QR.I	1121.49	0.0022	2	1	23.87	0	0.0248	0|0	NCLIV_051560-t26_1-p1		4.03	0	15.994919 Oxidation (M)	0	2	MASCOT		T
		R20180100142_NC1,5769	R.EIYGR.D	637.33	-0.00014	2	1	22.2	0	0.351	0|0	NCLIV_051560-t26_1-p1		6.1	0		0	2	MASCOT		T
	Control-107-1	NCLIV_051850-t26_1-p1 | transcript=NCLIV_051850-t26_1 | gene=NCLIV_051850 | organism=Neospora_caninum_Liverpool | gene_product=conserved hypothetical protein | transcript_product=conserved hypothetical protein | location=FR823391:6041021-6043369(-) | protein_length=782 | sequence_SO=chromosome | SO=protein_coding | is_pseudo=false	2	2	0.0179	83787.2	5.91
		R20180100142_NC1,3592	R.KAEDSR.S	705.353	0.00964	2	1	20.44	0	0.223	0|0	NCLIV_023130-t26_1-p1/NCLIV_051850-t26_1-p1		6.07	1		0	2	MASCOT		T
		R20180100142_NC1,17502	R.LDAEETAR.R	904.437	-0.0031	2	1	23.26	0	0.0725	0|0	NCLIV_051850-t26_1-p1		4.14	0		0	2	MASCOT		T
	Control-108-1	NCLIV_051990-t26_1-p1 | transcript=NCLIV_051990-t26_1 | gene=NCLIV_051990 | organism=Neospora_caninum_Liverpool | gene_product=unspecified product | transcript_product=unspecified product | location=FR823391:6153257-6166245(+) | protein_length=3787 | sequence_SO=chromosome | SO=protein_coding | is_pseudo=false	2	2	0.0032	392410	7
		R20180100142_NC1,3759	K.SPLEHR.A	738.389	-0.00079	2	1	23.81	0	0.0183	0|0	NCLIV_051990-t26_1-p1		6.47	0		0	2	MASCOT		T
		R20180100142_NC1,13868	R.DGLLLR.M	686.42	-0.00017	2	1	39.5	0	0.00183	0|0	NCLIV_051990-t26_1-p1		5.84	0		0	2	MASCOT		T
	Control-109-1	NCLIV_053330-t26_1-p1 | transcript=NCLIV_053330-t26_1 | gene=NCLIV_053330 | organism=Neospora_caninum_Liverpool | gene_product=conserved hypothetical protein | transcript_product=conserved hypothetical protein | location=FR823392:165861-168968(-) | protein_length=660 | sequence_SO=chromosome | SO=protein_coding | is_pseudo=false	2	2	0.0455	70560.1	9.71
		R20180100142_NC1,25066	K.KNEALEQLQLQLEYETAELK.K	2390.24	-0.00502	3	1	57.51	0	1.16e-05	0|0	NCLIV_053330-t26_1-p1		4.33	1		0	2	MASCOT		T
		R20180100142_NC1,14515	R.LFETENQLEK.K	1250.63	-0.00247	2	1	21.87	0	0.0696	0|0	NCLIV_053330-t26_1-p1		4.25	0		0	2	MASCOT		T
	Control-110-1	NCLIV_053900-t26_1-p1 | transcript=NCLIV_053900-t26_1 | gene=NCLIV_053900 | organism=Neospora_caninum_Liverpool | gene_product=conserved hypothetical protein | transcript_product=conserved hypothetical protein | location=FR823392:601806-609490(-) | protein_length=1624 | sequence_SO=chromosome | SO=protein_coding | is_pseudo=false	2	2	0.0068	171601	8.08
		R20180100142_NC1,5975	R.GGKDVR.V	631.352	0.01088	2	1	35.5	0	0.0117	0|0	NCLIV_053900-t26_1-p1		8.75	1		0	2	MASCOT		T
		R20180100142_NC1,4007	R.LDHLR.R ! R.LDHLR.L	653.373	0.00062	2	1	29.93	0	0.00422	0|0	NCLIV_007350-t26_1-p1 ! NCLIV_053900-t26_1-p1		6.74	0		0	2	MASCOT		T
	Control-111-1	NCLIV_056680-t26_1-p1 | transcript=NCLIV_056680-t26_1 | gene=NCLIV_056680 | organism=Neospora_caninum_Liverpool | gene_product=hypothetical protein | transcript_product=hypothetical protein | location=FR823392:3061118-3061699(+) | protein_length=193 | sequence_SO=chromosome | SO=protein_coding | is_pseudo=false	2	2	0.1036	21459	11.02
		R20180100142_NC1,25553	K.QLSPSGLLLVTGPFK.V	1556.9	0.00832	2	1	83.82	0	3.17e-08	0|0	NCLIV_056680-t26_1-p1		8.75	0		0	2	MASCOT		T
		R20180100142_NC1,14043	R.VVFLK.Q	605.402	-0.00013	2	1	23.32	0	0.00303	0|0	NCLIV_056680-t26_1-p1		8.72	0		0	2	MASCOT		T
	Control-112-1	NCLIV_057330-t26_1-p1 | transcript=NCLIV_057330-t26_1 | gene=NCLIV_057330 | organism=Neospora_caninum_Liverpool | gene_product=conserved hypothetical protein | transcript_product=conserved hypothetical protein | location=FR823392:3660589-3661236(+) | protein_length=215 | sequence_SO=chromosome | SO=protein_coding | is_pseudo=false	2	2	0.0837	24407.1	9.94
		R20180100142_NC1,3395	K.KIDEAQER.L	988.506	-0.0003	2	1	53.06	0	0.000106	0|0	NCLIV_057330-t26_1-p1		4.68	1		0	2	MASCOT		T
		R20180100142_NC1,6213	K.TSSGWTSSSR.T	1055.48	-0.00049	2	1	65.55	0	2.72e-06	0|0	NCLIV_057330-t26_1-p1		9.41	0		0	2	MASCOT		T
	Control-113-1	NCLIV_058890-t26_1-p1 | transcript=NCLIV_058890-t26_1 | gene=NCLIV_058890 | organism=Neospora_caninum_Liverpool | gene_product=tubulin alpha chain | transcript_product=tubulin alpha chain | location=FR823392:4888490-4890511(+) | protein_length=453 | sequence_SO=chromosome | SO=protein_coding | is_pseudo=false	2	2	0.0442	50113.3	4.98
		R20180100142_NC1,15642	K.FDLM*YAK.R	903.428	0.00033	2	1	30.36	0	0.022	0|0	NCLIV_058890-t26_1-p1		5.84	0	15.994919 Oxidation (M)	0	2	MASCOT		T
		R20180100142_NC1,24734	R.TIQFVDWCPTGFK.C	1598.77	-0.00059	2	1	42.78	0	0.000451	0|0	NCLIV_058890-t26_1-p1		5.5	0		0	2	MASCOT		T
	Control-114-1	NCLIV_062250-t26_1-p1 | transcript=NCLIV_062250-t26_1 | gene=NCLIV_062250 | organism=Neospora_caninum_Liverpool | gene_product=conserved hypothetical protein | transcript_product=conserved hypothetical protein | location=FR823393:1597895-1605400(+) | protein_length=1583 | sequence_SO=chromosome | SO=protein_coding | is_pseudo=false	2	2	0.0101	172472	8.6
		R20180100142_NC1,5417	K.RLEVER.V	801.458	0.00038	2	1	27.89	0	0.0497	0|0	NCLIV_062250-t26_1-p1		6.14	1		0	2	MASCOT		T
		R20180100142_NC1,15262	R.QLLESELSSK.S	1133.6	0.00229	2	1	22.93	0	0.138	0|0	NCLIV_062250-t26_1-p1		4.53	0		0	2	MASCOT		T
	Control-115-1	NCLIV_064620-t26_1-p1 | transcript=NCLIV_064620-t26_1 | gene=NCLIV_064620 | organism=Neospora_caninum_Liverpool | gene_product=unspecified product | transcript_product=unspecified product | location=FR823393:3486785-3495262(-) | protein_length=1479 | sequence_SO=chromosome | SO=protein_coding | is_pseudo=false	2	2	0.0095	165162	9.46
		R20180100142_NC1,8889	K.DVVAGYTR.A	880.452	-0.00081	2	1	21.81	0	0.0475	0|0	NCLIV_064620-t26_1-p1		5.84	0		0	2	MASCOT		T
		R20180100142_NC1,7912	R.NSLELK.K	703.398	0.00011	2	1	22.3	0	0.211	0|0	NCLIV_064620-t26_1-p1		6	0		0	2	MASCOT		T
	Control-116-1	NCLIV_068850-t26_1-p1 | transcript=NCLIV_068850-t26_1 | gene=NCLIV_068850 | organism=Neospora_caninum_Liverpool | gene_product=unspecified product | transcript_product=unspecified product | location=CADU01000212:1435-3108(+) | protein_length=557 | sequence_SO=contig | SO=protein_coding | is_pseudo=false	2	2	0.0341	62719.3	9.84
		R20180100142_NC1,24104	K.LM*VALDILR.L	1059.62	-0.0019	2	1	42.74	0	0.000396	0|0	NCLIV_007450-t26_1-p1/NCLIV_068850-t26_1-p1		5.84	0	15.994919 Oxidation (M)	0	2	MASCOT		T
		R20180100142_NC1,7273	R.LGAHVDHLER.S	1146.6	-0.00111	3	1	22.63	0	0.0849	0|0	NCLIV_068850-t26_1-p1		5.99	0		0	2	MASCOT		T
	Control-117-1	NCLIV_069590-t26_1-p1 | transcript=NCLIV_069590-t26_1 | gene=NCLIV_069590 | organism=Neospora_caninum_Liverpool | gene_product=hypothetical protein | transcript_product=hypothetical protein | location=CADU01000308:22161-23834(-) | protein_length=557 | sequence_SO=contig | SO=protein_coding | is_pseudo=false	2	2	0.0287	62657	9.61
		R20180100142_NC1,23172	K.QM*IALDILR.L	1088.61	0.00029	2	1	44.27	0	0.000475	0|0	NCLIV_069590-t26_1-p1		5.84	0	15.994919 Oxidation (M)	0	2	MASCOT		T
		R20180100142_NC1,4064	R.NKPQLER.A	884.495	-0.00071	2	1	21.6	0	0.0464	0|0	NCLIV_007450-t26_1-p1/NCLIV_069590-t26_1-p1		8.75	0		0	2	MASCOT		T
	Control-118-1	NCLIV_017300-t26_1-p1 | transcript=NCLIV_017300-t26_1 | gene=NCLIV_017300 | organism=Neospora_caninum_Liverpool | gene_product=putative 3', 5'-cyclic nucleotide phosphodiesterase | transcript_product=putative 3', 5'-cyclic nucleotide phosphodiesterase | location=FR823387:1542780-1555203(-) | protein_length=1359 | sequence_SO=chromosome | SO=protein_coding | is_pseudo=false	2	1	0.0096	148964	8.14
		R20180100142_NC1,13305	R.AGGSVVNGDGGLR.I	1158.59	0.01147	2	1	24.9	0	0.033	0|0	NCLIV_017300-t26_1-p1		5.88	0		0	2	MASCOT		T
		R20180100142_NC1,14410	R.AGGSVVNGDGGLR.I	1158.59	0.00975	2	1	22.08	0	0.0632	0|0	NCLIV_017300-t26_1-p1		5.88	0		0	2	MASCOT		T
	Control-119-1	NCLIV_025660-t26_1-p1 | transcript=NCLIV_025660-t26_1 | gene=NCLIV_025660 | organism=Neospora_caninum_Liverpool | gene_product=hypothetical protein | transcript_product=hypothetical protein | location=FR823389:1387609-1396813(-) | protein_length=690 | sequence_SO=chromosome | SO=protein_coding | is_pseudo=false	2	1	0.0072	77407.7	9.81
		R20180100142_NC1,14031	R.FIELR.L	677.398	-0.00065	2	1	25	0	0.0588	0|0	NCLIV_025660-t26_1-p1		6	0		0	2	MASCOT		T
		R20180100142_NC1,14544	R.FIELR.L	677.398	-5e-05	2	1	27.55	0	0.0315	0|0	NCLIV_025660-t26_1-p1		6	0		0	2	MASCOT		T
	Control-120-1	NCLIV_038470-t26_1-p1 | transcript=NCLIV_038470-t26_1 | gene=NCLIV_038470 | organism=Neospora_caninum_Liverpool | gene_product=conserved hypothetical protein | transcript_product=conserved hypothetical protein | location=FR823385:116197-131577(-) | protein_length=5087 | sequence_SO=chromosome | SO=protein_coding | is_pseudo=false	2	1	0.0014	519713	6.85
		R20180100142_NC1,4210	R.SVEGVAR.L	717.389	0.01145	2	1	23.52	0	0.238	0|0	NCLIV_038470-t26_1-p1		5.72	0		0	2	MASCOT		T
		R20180100142_NC1,10697	R.SVEGVAR.L	717.389	-0.01415	2	1	20.56	0	0.645	0|0	NCLIV_038470-t26_1-p1		5.72	0		0	2	MASCOT		T
	Control-121-1	NCLIV_042180-t26_1-p1 | transcript=NCLIV_042180-t26_1 | gene=NCLIV_042180 | organism=Neospora_caninum_Liverpool | gene_product=ccr4-NOT transcription complex, subunit 3 | transcript_product=ccr4-NOT transcription complex, subunit 3 | location=FR823385:3029527-3048489(-) | protein_length=2268 | sequence_SO=chromosome | SO=protein_coding | is_pseudo=false	2	1	0.0031	242029	5.86
		R20180100142_NC1,10780	K.DTLTELR.K	847.452	0.00144	2	1	22.95	0	0.166	0|0	NCLIV_042180-t26_1-p1		4.37	0		0	2	MASCOT		T
		R20180100142_NC1,11271	K.DTLTELR.K	847.452	-0.00016	2	1	20.62	0	0.278	0|0	NCLIV_042180-t26_1-p1		4.37	0		0	2	MASCOT		T
	Control-122-1	NCLIV_048820-t26_1-p1 | transcript=NCLIV_048820-t26_1 | gene=NCLIV_048820 | organism=Neospora_caninum_Liverpool | gene_product=putative 50S ribosomal protein L4 | transcript_product=putative 50S ribosomal protein L4 | location=FR823391:3462019-3468417(+) | protein_length=766 | sequence_SO=chromosome | SO=protein_coding | is_pseudo=false	2	1	0.0065	86282.2	10.01
	Control-122-2	NCLIV_034360-t26_1-p1 | transcript=NCLIV_034360-t26_1 | gene=NCLIV_034360 | organism=Neospora_caninum_Liverpool | gene_product=putative zinc finger (C3HC4 RING finger) protein | transcript_product=putative zinc finger (C3HC4 RING finger) protein | location=FR823390:3430015-3432740(-) | protein_length=791 | sequence_SO=chromosome | SO=protein_coding | is_pseudo=false	2	1	0.0063	82866.5	5.19
		R20180100142_NC1,8937	R.RSLPR.I ! R.RSLPR.L	628.389	0.01117	2	1	25.8	0	0.0217	0|0	NCLIV_034360-t26_1-p1 ! NCLIV_048820-t26_1-p1		12	1		0	2	MASCOT		T
		R20180100142_NC1,9441	R.RSLPR.I ! R.RSLPR.L	628.389	0.01133	2	1	26.85	0	0.017	0|0	NCLIV_034360-t26_1-p1 ! NCLIV_048820-t26_1-p1		12	1		0	2	MASCOT		T
	Control-123-1	NCLIV_061290-t26_1-p1 | transcript=NCLIV_061290-t26_1 | gene=NCLIV_061290 | organism=Neospora_caninum_Liverpool | gene_product=putative DEAD/DEAH box RNA helicase | transcript_product=putative DEAD/DEAH box RNA helicase | location=FR823393:818413-827282(+) | protein_length=969 | sequence_SO=chromosome | SO=protein_coding | is_pseudo=false	2	1	0.0134	108195	5.91
		R20180100142_NC1,3659	R.VTHTSPEDVHSGK.A	1393.67	-0.00347	2	1	34.24	0	0.0088	0|0	NCLIV_061290-t26_1-p1		5.99	0		0	2	MASCOT		T
		R20180100142_NC1,3673	R.VTHTSPEDVHSGK.A	1393.67	-0.00132	4	1	31.7	0	0.0073	0|0	NCLIV_061290-t26_1-p1		5.99	0		0	2	MASCOT		T
	Control-124-1	NCLIV_000060-t26_1-p1 | transcript=NCLIV_000060-t26_1 | gene=NCLIV_000060 | organism=Neospora_caninum_Liverpool | gene_product=putative 3', 5'-cyclic nucleotide phosphodiesterase domain-containing protein | transcript_product=putative 3', 5'-cyclic nucleotide phosphodiesterase domain-containing protein | location=FR823380:71321-85323(+) | protein_length=2231 | sequence_SO=chromosome | SO=protein_…	1	1	0.0027	244693	8.58
		R20180100142_NC1,8409	R.ALDTLK.A	660.393	-0.00035	2	1	26.83	0	0.0265	0|0	NCLIV_000060-t26_1-p1		5.88	0		0	2	MASCOT		T
	Control-125-1	NCLIV_000120-t26_1-p1 | transcript=NCLIV_000120-t26_1 | gene=NCLIV_000120 | organism=Neospora_caninum_Liverpool | gene_product=conserved hypothetical protein | transcript_product=conserved hypothetical protein | location=FR823380:122226-132266(-) | protein_length=3238 | sequence_SO=chromosome | SO=protein_coding | is_pseudo=false	1	1	0.0022	353459	5.98
		R20180100142_NC1,7793	K.VAETPRK.E	800.462	0.0003	2	1	25.24	0	0.0444	0|0	NCLIV_000120-t26_1-p1		8.72	1		0	2	MASCOT		T
	Control-126-1	NCLIV_000560-t26_1-p1 | transcript=NCLIV_000560-t26_1 | gene=NCLIV_000560 | organism=Neospora_caninum_Liverpool | gene_product=conserved hypothetical protein | transcript_product=conserved hypothetical protein | location=FR823380:435656-438157(+) | protein_length=833 | sequence_SO=chromosome | SO=protein_coding | is_pseudo=false	1	1	0.0144	88586.2	5.11
		R20180100142_NC1,3576	R.QEEDTGTSGGTR.D	1237.53	-0.0244	2	1	21.85	0	0.139	0|0	NCLIV_000560-t26_1-p1		4.14	0		0	2	MASCOT		T
	Control-127-1	NCLIV_001110-t26_1-p1 | transcript=NCLIV_001110-t26_1 | gene=NCLIV_001110 | organism=Neospora_caninum_Liverpool | gene_product=conserved hypothetical protein | transcript_product=conserved hypothetical protein | location=FR823380:946952-951901(-) | protein_length=1649 | sequence_SO=chromosome | SO=protein_coding | is_pseudo=false	1	1	0.0049	183312	5.32
		R20180100142_NC1,9651	R.EDEGEKAR.E	933.427	-0.0136	2	1	28.79	0	0.0191	0|0	NCLIV_001110-t26_1-p1		4.41	1		0	2	MASCOT		T
	Control-128-1	NCLIV_001600-t26_1-p1 | transcript=NCLIV_001600-t26_1 | gene=NCLIV_001600 | organism=Neospora_caninum_Liverpool | gene_product=possible RNA-binding protein, related | transcript_product=possible RNA-binding protein, related | location=FR823380:1479258-1485253(-) | protein_length=1163 | sequence_SO=chromosome | SO=protein_coding | is_pseudo=false	1	1	0.0052	122764	10.89
		R20180100142_NC1,3568	R.LEEEM*R.D	822.366	0.00068	2	1	33.87	0	0.0018	0|0	NCLIV_001600-t26_1-p1		4.25	0	15.994919 Oxidation (M)	0	2	MASCOT		T
	Control-129-1	NCLIV_001690-t26_1-p1 | transcript=NCLIV_001690-t26_1 | gene=NCLIV_001690 | organism=Neospora_caninum_Liverpool | gene_product=short-chain dehydrogenase/reductase SDR, related | transcript_product=short-chain dehydrogenase/reductase SDR, related | location=FR823380:1556802-1592881(+) | protein_length=9820 | sequence_SO=chromosome | SO=protein_coding | is_pseudo=false	1	1	0.0006	1.07144e+06	5.88
		R20180100142_NC1,5180	K.LNIAGR.W	643.389	0.00044	2	1	34.74	0	0.00515	0|0	NCLIV_001690-t26_1-p1		9.75	0		0	2	MASCOT		T
	Control-130-1	NCLIV_001710-t26_1-p1 | transcript=NCLIV_001710-t26_1 | gene=NCLIV_001710 | organism=Neospora_caninum_Liverpool | gene_product=putative zinc finger (CCCH type) protein | transcript_product=putative zinc finger (CCCH type) protein | location=FR823380:1602271-1606234(+) | protein_length=1163 | sequence_SO=chromosome | SO=protein_coding | is_pseudo=false	1	1	0.0069	121857	9.08
		R20180100142_NC1,20730	R.AALTRERR.V	972.57	-0.00306	2	1	21.79	0	0.0891	0|0	NCLIV_001710-t26_1-p1		11.7	2		0	2	MASCOT		T
	Control-131-1	NCLIV_002120-t26_1-p1 | transcript=NCLIV_002120-t26_1 | gene=NCLIV_002120 | organism=Neospora_caninum_Liverpool | gene_product=hypothetical protein | transcript_product=hypothetical protein | location=FR823380:1963706-1994038(-) | protein_length=8243 | sequence_SO=chromosome | SO=protein_coding | is_pseudo=false	1	1	0.0017	859847	5.22
		R20180100142_NC1,6710	R.GGGFGAQAAGGSAR.S	1163.56	-0.0061	2	1	20.16	0	0.128	0|0	NCLIV_002120-t26_1-p1		9.75	0		0	2	MASCOT		T
	Control-132-1	NCLIV_002950-t26_1-p1 | transcript=NCLIV_002950-t26_1 | gene=NCLIV_002950 | organism=Neospora_caninum_Liverpool | gene_product=hypothetical protein | transcript_product=hypothetical protein | location=FR823381:508765-519798(-) | protein_length=1410 | sequence_SO=chromosome | SO=protein_coding | is_pseudo=false	1	1	0.0035	155130	9.11
		R20180100142_NC1,5210	R.YESLK.Q	639.335	-7e-05	2	1	29.69	0	0.00333	0|0	NCLIV_002950-t26_1-p1		6	0		0	2	MASCOT		T
	Control-133-1	NCLIV_003070-t26_1-p1 | transcript=NCLIV_003070-t26_1 | gene=NCLIV_003070 | organism=Neospora_caninum_Liverpool | gene_product=conserved hypothetical protein | transcript_product=conserved hypothetical protein | location=FR823381:619225-632669(-) | protein_length=2675 | sequence_SO=chromosome | SO=protein_coding | is_pseudo=false	1	1	0.0026	292595	5.45
		R20180100142_NC1,18288	K.ILELDVK.L	829.503	0.0002	2	1	23.09	0	0.0857	0|0	NCLIV_003070-t26_1-p1		4.37	0		0	2	MASCOT		T
	Control-134-1	NCLIV_003190-t26_1-p1 | transcript=NCLIV_003190-t26_1 | gene=NCLIV_003190 | organism=Neospora_caninum_Liverpool | gene_product=putative mitochondrial carrier domain-containing protein | transcript_product=putative mitochondrial carrier domain-containing protein | location=FR823381:729704-734438(-) | protein_length=476 | sequence_SO=chromosome | SO=protein_coding | is_pseudo=false	1	1	0.0273	51627.9	9.75
		R20180100142_NC1,22609	K.ATSAQEALTTVLR.D	1360.74	-0.00027	2	1	54.58	0	3.78e-05	0|0	NCLIV_003190-t26_1-p1		6.05	0		0	2	MASCOT		T
	Control-135-1	NCLIV_003310-t26_1-p1 | transcript=NCLIV_003310-t26_1 | gene=NCLIV_003310 | organism=Neospora_caninum_Liverpool | gene_product=hypothetical protein | transcript_product=hypothetical protein | location=FR823381:808492-811773(-) | protein_length=312 | sequence_SO=chromosome | SO=protein_coding | is_pseudo=false	1	1	0.0288	33885.7	9.98
		R20180100142_NC1,17237	R.TQDLPIGIK.T	984.572	-0.00011	2	1	32.21	0	0.0037	0|0	NCLIV_003310-t26_1-p1		5.5	0		0	2	MASCOT		T
	Control-136-1	NCLIV_003330-t26_1-p1 | transcript=NCLIV_003330-t26_1 | gene=NCLIV_003330 | organism=Neospora_caninum_Liverpool | gene_product=hypothetical protein | transcript_product=hypothetical protein | location=FR823381:823867-833583(-) | protein_length=1018 | sequence_SO=chromosome | SO=protein_coding | is_pseudo=false	1	1	0.0059	108494	6.43
		R20180100142_NC1,7483	R.LCEEIR.Q	819.403	-0.00063	2	1	23.66	0	0.0984	0|0	NCLIV_003330-t26_1-p1		4.53	0		0	2	MASCOT		T
	Control-137-1	NCLIV_003440-t26_1-p1 | transcript=NCLIV_003440-t26_1 | gene=NCLIV_003440 | organism=Neospora_caninum_Liverpool | gene_product=actin, related | transcript_product=actin, related | location=FR823381:949756-951293(+) | protein_length=376 | sequence_SO=chromosome | SO=protein_coding | is_pseudo=false	1	1	0.016	41907.3	5.05
		R20180100142_NC1,7520	K.CDVDIR.K	777.356	0.00021	2	1	49.02	0	0.000102	0|0	NCLIV_003440-t26_1-p1		4.21	0		0	2	MASCOT		T
	Control-138-1	NCLIV_003580-t26_1-p1 | transcript=NCLIV_003580-t26_1 | gene=NCLIV_003580 | organism=Neospora_caninum_Liverpool | gene_product=conserved hypothetical protein | transcript_product=conserved hypothetical protein | location=FR823381:1040346-1041218(-) | protein_length=290 | sequence_SO=chromosome | SO=protein_coding | is_pseudo=false	1	1	0.0172	32348.7	5.82
	Control-138-2	NCLIV_057150-t26_1-p1 | transcript=NCLIV_057150-t26_1 | gene=NCLIV_057150 | organism=Neospora_caninum_Liverpool | gene_product=hypothetical protein | transcript_product=hypothetical protein | location=FR823392:3530617-3537085(+) | protein_length=1058 | sequence_SO=chromosome | SO=protein_coding | is_pseudo=false	1	1	0.0047	116074	7.61
		R20180100142_NC1,16284	K.IFTLK.E ! R.LFTLK.K	621.397	9e-05	2	1	31.46	0	0.00175	0|0	NCLIV_003580-t26_1-p1 ! NCLIV_057150-t26_1-p1		8.75	0		0	2	MASCOT		T
	Control-139-1	NCLIV_003890-t26_1-p1 | transcript=NCLIV_003890-t26_1 | gene=NCLIV_003890 | organism=Neospora_caninum_Liverpool | gene_product=conserved hypothetical protein | transcript_product=conserved hypothetical protein | location=FR823381:1295737-1297467(-) | protein_length=384 | sequence_SO=chromosome | SO=protein_coding | is_pseudo=false	1	1	0.013	43395.6	5.19
		R20180100142_NC1,12848	K.FQGFK.R	626.33	-0.00042	1	1	24.03	0	0.0899	0|0	NCLIV_003890-t26_1-p1		8.75	0		0	2	MASCOT		T
	Control-140-1	NCLIV_004040-t26_1-p1 | transcript=NCLIV_004040-t26_1 | gene=NCLIV_004040 | organism=Neospora_caninum_Liverpool | gene_product=radical SAM enzyme, Cfr family, related | transcript_product=radical SAM enzyme, Cfr family, related | location=FR823381:1386040-1390275(+) | protein_length=512 | sequence_SO=chromosome | SO=protein_coding | is_pseudo=false	1	1	0.0117	56747.2	5.56
		R20180100142_NC1,19982	R.LKLM*PR.A	773.47	0.00286	2	1	29.34	0	0.0171	0|0	NCLIV_004040-t26_1-p1		11	1	15.994919 Oxidation (M)	0	2	MASCOT		T
	Control-141-1	NCLIV_004120-t26_1-p1 | transcript=NCLIV_004120-t26_1 | gene=NCLIV_004120 | organism=Neospora_caninum_Liverpool | gene_product=putative glutamic acid-rcih protein | transcript_product=putative glutamic acid-rcih protein | location=FR823381:1438786-1454378(+) | protein_length=4483 | sequence_SO=chromosome | SO=protein_coding | is_pseudo=false	1	1	0.0013	476623	6.68
		R20180100142_NC1,7099	R.EGCVTK.T	693.324	0.00341	1	1	21.1	0	0.134	0|0	NCLIV_004120-t26_1-p1		6.09	0		0	2	MASCOT		T
	Control-142-1	NCLIV_004270-t26_1-p1 | transcript=NCLIV_004270-t26_1 | gene=NCLIV_004270 | organism=Neospora_caninum_Liverpool | gene_product=putative protein kinase | transcript_product=putative protein kinase | location=FR823381:1569506-1577688(+) | protein_length=1118 | sequence_SO=chromosome | SO=protein_coding | is_pseudo=false	1	1	0.0054	123548	9.06
		R20180100142_NC1,21274	R.IFDLVR.A	762.451	0.0001	2	1	33.85	0	0.00276	0|0	NCLIV_004270-t26_1-p1		5.84	0		0	2	MASCOT		T
	Control-143-1	NCLIV_004490-t26_1-p1 | transcript=NCLIV_004490-t26_1 | gene=NCLIV_004490 | organism=Neospora_caninum_Liverpool | gene_product=hypothetical protein | transcript_product=hypothetical protein | location=FR823381:1756781-1765587(+) | protein_length=1317 | sequence_SO=chromosome | SO=protein_coding | is_pseudo=false	1	1	0.0061	147633	6.66
		R20180100142_NC1,15873	K.IIERAMLK.L	973.586	0.01493	2	1	23.15	0	0.171	0|0	NCLIV_004490-t26_1-p1		8.75	1		0	2	MASCOT		T
	Control-144-1	NCLIV_004780-t26_1-p1 | transcript=NCLIV_004780-t26_1 | gene=NCLIV_004780 | organism=Neospora_caninum_Liverpool | gene_product=cw-type zinc finger domain-containing protein | transcript_product=cw-type zinc finger domain-containing protein | location=FR823382:149004-160001(-) | protein_length=2763 | sequence_SO=chromosome | SO=protein_coding | is_pseudo=false	1	1	0.0018	291762	5.21
		R20180100142_NC1,3110	K.LERPK.K	642.393	-2e-05	2	1	22.18	0	0.0384	0|0	NCLIV_004780-t26_1-p1		8.75	0		0	2	MASCOT		T
	Control-145-1	NCLIV_004840-t26_1-p1 | transcript=NCLIV_004840-t26_1 | gene=NCLIV_004840 | organism=Neospora_caninum_Liverpool | gene_product=conserved hypothetical protein | transcript_product=conserved hypothetical protein | location=FR823382:227082-241970(+) | protein_length=3642 | sequence_SO=chromosome | SO=protein_coding | is_pseudo=false	1	1	0.0038	392879	7.14
		R20180100142_NC1,12440	R.RRTDAGASATPGSR.V	1402.71	-0.0221	3	1	22.56	0	0.15	0|0	NCLIV_004840-t26_1-p1		11.7	2		0	2	MASCOT		T
	Control-146-1	NCLIV_004860-t26_1-p1 | transcript=NCLIV_004860-t26_1 | gene=NCLIV_004860 | organism=Neospora_caninum_Liverpool | gene_product=hypothetical protein | transcript_product=hypothetical protein | location=FR823382:253429-267884(-) | protein_length=2559 | sequence_SO=chromosome | SO=protein_coding | is_pseudo=false	1	1	0.0023	282190	8.21
		R20180100142_NC1,5861	R.EQGLPR.V	699.378	-0.00038	2	1	25.34	0	0.0197	0|0	NCLIV_004860-t26_1-p1		6.1	0		0	2	MASCOT		T
	Control-147-1	NCLIV_005110-t26_1-p1 | transcript=NCLIV_005110-t26_1 | gene=NCLIV_005110 | organism=Neospora_caninum_Liverpool | gene_product=putative ftsJ-like methyltransferase domain-containing protein | transcript_product=putative ftsJ-like methyltransferase domain-containing protein | location=FR823382:446604-458715(+) | protein_length=2132 | sequence_SO=chromosome | SO=protein_coding | is_pseudo=false	1	1	0.007	226070	6.04
		R20180100142_NC1,12349	K.REGCGASFGVFKADR.N	1656.79	0.02948	2	1	23.58	0	0.027	0|0	NCLIV_005110-t26_1-p1		8.22	2		0	2	MASCOT		T
	Control-148-1	NCLIV_005160-t26_1-p1 | transcript=NCLIV_005160-t26_1 | gene=NCLIV_005160 | organism=Neospora_caninum_Liverpool | gene_product=putative ppg3 | transcript_product=putative ppg3 | location=FR823382:492201-500491(-) | protein_length=1907 | sequence_SO=chromosome | SO=protein_coding | is_pseudo=false	1	1	0.0037	203623	6.06
		R20180100142_NC1,11120	R.SLMAALR.N	761.434	0.00267	2	1	21.69	0	0.209	0|0	NCLIV_005160-t26_1-p1		9.47	0		0	2	MASCOT		T
	Control-149-1	NCLIV_005190-t26_1-p1 | transcript=NCLIV_005190-t26_1 | gene=NCLIV_005190 | organism=Neospora_caninum_Liverpool | gene_product=putative transcription elongation factor FACT 140 kDa | transcript_product=putative transcription elongation factor FACT 140 kDa | location=FR823382:531254-538739(-) | protein_length=811 | sequence_SO=chromosome | SO=protein_coding | is_pseudo=false	1	1	0.016	91970	5.11
		R20180100142_NC1,27589	R.IDLVPIEFLDNLK.R	1528.86	-0.00016	2	1	30.35	0	0.00678	0|0	NCLIV_005190-t26_1-p1		4.03	0		0	2	MASCOT		T
	Control-150-1	NCLIV_005760-t26_1-p1 | transcript=NCLIV_005760-t26_1 | gene=NCLIV_005760 | organism=Neospora_caninum_Liverpool | gene_product=putative SRS13 | transcript_product=putative SRS13 | location=FR823382:1058876-1060939(+) | protein_length=687 | sequence_SO=chromosome | SO=protein_coding | is_pseudo=false	1	1	0.0175	70427.9	4.33
		R20180100142_NC1,13069	R.LADSTPDLDAQR.A	1301.63	-0.01551	2	1	26.25	0	0.0307	0|0	NCLIV_005760-t26_1-p1		3.93	0		0	2	MASCOT		T
	Control-151-1	NCLIV_005830-t26_1-p1 | transcript=NCLIV_005830-t26_1 | gene=NCLIV_005830 | organism=Neospora_caninum_Liverpool | gene_product=hypothetical protein | transcript_product=hypothetical protein | location=FR823382:1135762-1164612(+) | protein_length=1854 | sequence_SO=chromosome | SO=protein_coding | is_pseudo=false	1	1	0.0049	207317	5.6
		R20180100142_NC1,10414	R.VILEDATQR.G	1044.57	-0.00044	2	1	23.48	0	0.0682	0|0	NCLIV_005830-t26_1-p1		4.37	0		0	2	MASCOT		T
	Control-152-1	NCLIV_006180-t26_1-p1 | transcript=NCLIV_006180-t26_1 | gene=NCLIV_006180 | organism=Neospora_caninum_Liverpool | gene_product=putative duplicated carbonic anhydrase | transcript_product=putative duplicated carbonic anhydrase | location=FR823382:1484605-1486494(-) | protein_length=522 | sequence_SO=chromosome | SO=protein_coding | is_pseudo=false	1	1	0.0134	58777.9	5.83
		R20180100142_NC1,8955	R.EVGSIPR.F	757.42	0.00995	2	1	40.11	0	0.00261	0|0	NCLIV_006180-t26_1-p1		6.1	0		0	2	MASCOT		T
	Control-153-1	NCLIV_006250-t26_1-p1 | transcript=NCLIV_006250-t26_1 | gene=NCLIV_006250 | organism=Neospora_caninum_Liverpool | gene_product=putative MORN repeat-containing protein | transcript_product=putative MORN repeat-containing protein | location=FR823382:1533294-1537252(-) | protein_length=451 | sequence_SO=chromosome | SO=protein_coding | is_pseudo=false	1	1	0.02	49148.8	9.26
		R20180100142_NC1,9886	R.ALETDAAAR.A	917.469	0.00153	2	1	20.04	0	0.42	0|0	NCLIV_006250-t26_1-p1		4.37	0		0	2	MASCOT		T
	Control-154-1	NCLIV_006440-t26_1-p1 | transcript=NCLIV_006440-t26_1 | gene=NCLIV_006440 | organism=Neospora_caninum_Liverpool | gene_product=conserved hypothetical protein | transcript_product=conserved hypothetical protein | location=FR823382:1705685-1709728(+) | protein_length=428 | sequence_SO=chromosome | SO=protein_coding | is_pseudo=false	1	1	0.014	47758.5	5.95
		R20180100142_NC1,6216	R.LDTLQR.S	745.42	-0.00085	2	1	21.5	0	0.26	0|0	NCLIV_006440-t26_1-p1		5.84	0		0	2	MASCOT		T
	Control-155-1	NCLIV_006590-t26_1-p1 | transcript=NCLIV_006590-t26_1 | gene=NCLIV_006590 | organism=Neospora_caninum_Liverpool | gene_product=coiled-coil domain-containing protein 38 | transcript_product=coiled-coil domain-containing protein 38 | location=FR823382:1852447-1856705(+) | protein_length=389 | sequence_SO=chromosome | SO=protein_coding | is_pseudo=false	1	1	0.0129	45674.3	5.49
		R20180100142_NC1,8031	K.SFLDK.L	609.324	0.00012	2	1	22.1	0	0.102	0|0	NCLIV_006590-t26_1-p1		5.55	0		0	2	MASCOT		T
	Control-156-1	NCLIV_007000-t26_1-p1 | transcript=NCLIV_007000-t26_1 | gene=NCLIV_007000 | organism=Neospora_caninum_Liverpool | gene_product=adp-ribosylation factor 4, related | transcript_product=adp-ribosylation factor 4, related | location=FR823383:111745-114134(-) | protein_length=183 | sequence_SO=chromosome | SO=protein_coding | is_pseudo=false	1	1	0.0546	21061.8	6.31
		R20180100142_NC1,24936	R.DAVLLIFANK.Q	1103.65	-0.00074	2	1	49.66	0	5.62e-05	0|0	NCLIV_007000-t26_1-p1		5.84	0		0	2	MASCOT		T
	Control-157-1	NCLIV_007100-t26_1-p1 | transcript=NCLIV_007100-t26_1 | gene=NCLIV_007100 | organism=Neospora_caninum_Liverpool | gene_product=hypothetical protein | transcript_product=hypothetical protein | location=FR823383:181553-187584(+) | protein_length=1189 | sequence_SO=chromosome | SO=protein_coding | is_pseudo=false	1	1	0.005	128232	6.17
		R20180100142_NC1,6142	R.KGGLEK.G	631.377	0.01203	1	1	27.84	0	0.057	0|0	NCLIV_007100-t26_1-p1		8.59	1		0	2	MASCOT		T
	Control-158-1	NCLIV_007140-t26_1-p1 | transcript=NCLIV_007140-t26_1 | gene=NCLIV_007140 | organism=Neospora_caninum_Liverpool | gene_product=unspecified product | transcript_product=unspecified product | location=FR823383:212979-215914(+) | protein_length=761 | sequence_SO=chromosome | SO=protein_coding | is_pseudo=false	1	1	0.0066	80230.4	9.05
		R20180100142_NC1,6566	R.SFAPR.S	577.309	6e-05	1	1	26.83	0	0.0535	0|0	NCLIV_007140-t26_1-p1		9.47	0		0	2	MASCOT		T
	Control-159-1	NCLIV_007330-t26_1-p1 | transcript=NCLIV_007330-t26_1 | gene=NCLIV_007330 | organism=Neospora_caninum_Liverpool | gene_product=similar to uniprot|P15705 Saccharomyces cerevisiae YOR027w STI1, related | transcript_product=similar to uniprot|P15705 Saccharomyces cerevisiae YOR027w STI1, related | location=FR823383:349362-355355(+) | protein_length=563 | sequence_SO=chromosome | SO=protein_coding | …	1	1	0.0107	63222.1	6.04
		R20180100142_NC1,13477	R.LTEILK.Q	716.455	-0.00088	2	1	43.94	0	0.000198	0|0	NCLIV_007330-t26_1-p1		6	0		0	2	MASCOT		T
	Control-160-1	NCLIV_007470-t26_1-p1 | transcript=NCLIV_007470-t26_1 | gene=NCLIV_007470 | organism=Neospora_caninum_Liverpool | gene_product=conserved hypothetical protein | transcript_product=conserved hypothetical protein | location=FR823383:461938-469509(-) | protein_length=1202 | sequence_SO=chromosome | SO=protein_coding | is_pseudo=false	1	1	0.0058	133952	7.89
		R20180100142_NC1,8925	R.LLAVHSR.S	795.484	0.01141	2	1	21.96	0	0.0392	0|0	NCLIV_007470-t26_1-p1		9.76	0		0	2	MASCOT		T
	Control-161-1	NCLIV_007640-t26_1-p1 | transcript=NCLIV_007640-t26_1 | gene=NCLIV_007640 | organism=Neospora_caninum_Liverpool | gene_product=conserved hypothetical protein | transcript_product=conserved hypothetical protein | location=FR823383:598221-599759(-) | protein_length=512 | sequence_SO=chromosome | SO=protein_coding | is_pseudo=false	1	1	0.0156	55416	8.63
		R20180100142_NC1,8706	K.QAASLLDR.S	873.479	0.00251	2	1	37.27	0	0.0063	0|0	NCLIV_007640-t26_1-p1		5.84	0		0	2	MASCOT		T
	Control-162-1	NCLIV_007730-t26_1-p1 | transcript=NCLIV_007730-t26_1 | gene=NCLIV_007730 | organism=Neospora_caninum_Liverpool | gene_product=valyl-tRNAsynthetase, mitochondrial, related | transcript_product=valyl-tRNAsynthetase, mitochondrial, related | location=FR823383:679939-689955(+) | protein_length=1057 | sequence_SO=chromosome | SO=protein_coding | is_pseudo=false	1	1	0.0066	119432	6.28
		R20180100142_NC1,8471	R.AEEVLKK.E	816.483	0.00017	2	1	20.22	0	0.197	0|0	NCLIV_007730-t26_1-p1		6.19	1		0	2	MASCOT		T
	Control-163-1	NCLIV_008180-t26_1-p1 | transcript=NCLIV_008180-t26_1 | gene=NCLIV_008180 | organism=Neospora_caninum_Liverpool | gene_product=conserved hypothetical protein | transcript_product=conserved hypothetical protein | location=FR823383:1082169-1083965(+) | protein_length=598 | sequence_SO=chromosome | SO=protein_coding | is_pseudo=false	1	1	0.0151	64802.8	9.69
		R20180100142_NC1,14491	R.AQATIFDER.T	1050.52	0.00091	2	1	50.71	0	9.3e-05	0|0	NCLIV_008180-t26_1-p1		4.37	0		0	2	MASCOT		T
	Control-164-1	NCLIV_008270-t26_1-p1 | transcript=NCLIV_008270-t26_1 | gene=NCLIV_008270 | organism=Neospora_caninum_Liverpool | gene_product=putative XAP5 protein | transcript_product=putative XAP5 protein | location=FR823383:1214870-1218493(+) | protein_length=464 | sequence_SO=chromosome | SO=protein_coding | is_pseudo=false	1	1	0.0151	53514.6	7.69
		R20180100142_NC1,4093	R.TDAVAGR.S	689.358	0.00176	2	1	20.31	0	0.422	0|0	NCLIV_008270-t26_1-p1		5.5	0		0	2	MASCOT		T
	Control-165-1	NCLIV_008330-t26_1-p1 | transcript=NCLIV_008330-t26_1 | gene=NCLIV_008330 | organism=Neospora_caninum_Liverpool | gene_product=putative dynein intermediate chain | transcript_product=putative dynein intermediate chain | location=FR823383:1256285-1266179(-) | protein_length=588 | sequence_SO=chromosome | SO=protein_coding | is_pseudo=false	1	1	0.0119	66411.1	6.93
		R20180100142_NC1,3564	K.TVEIAQR.F	816.457	-0.00036	2	1	32.87	0	0.0126	0|0	NCLIV_008330-t26_1-p1		5.66	0		0	2	MASCOT		T
	Control-166-1	NCLIV_008480-t26_1-p1 | transcript=NCLIV_008480-t26_1 | gene=NCLIV_008480 | organism=Neospora_caninum_Liverpool | gene_product=conserved hypothetical protein | transcript_product=conserved hypothetical protein | location=FR823383:1376079-1381685(+) | protein_length=1154 | sequence_SO=chromosome | SO=protein_coding | is_pseudo=false	1	1	0.0052	117246	8.69
		R20180100142_NC1,13340	R.LSLELR.L	730.446	-0.00079	2	1	35.25	0	0.00354	0|0	NCLIV_008480-t26_1-p1		6	0		0	2	MASCOT		T
	Control-167-1	NCLIV_008970-t26_1-p1 | transcript=NCLIV_008970-t26_1 | gene=NCLIV_008970 | organism=Neospora_caninum_Liverpool | gene_product=conserved hypothetical protein | transcript_product=conserved hypothetical protein | location=FR823383:1724194-1726113(-) | protein_length=535 | sequence_SO=chromosome | SO=protein_coding | is_pseudo=false	1	1	0.0168	57812.2	9.67
		R20180100142_NC1,20863	R.RQAAEASLR.V	1001.55	-0.0151	2	1	23.64	0	0.122	0|0	NCLIV_008970-t26_1-p1		9.6	1		0	2	MASCOT		T
	Control-168-1	NCLIV_009130-t26_1-p1 | transcript=NCLIV_009130-t26_1 | gene=NCLIV_009130 | organism=Neospora_caninum_Liverpool | gene_product=conserved hypothetical protein | transcript_product=conserved hypothetical protein | location=FR823383:1813633-1819131(-) | protein_length=1731 | sequence_SO=chromosome | SO=protein_coding | is_pseudo=false	1	1	0.0064	186324	6.38
		R20180100142_NC1,22615	K.LLLDLGSVEAR.E	1185.68	-0.00502	2	1	31.72	0	0.00609	0|0	NCLIV_009130-t26_1-p1		4.37	0		0	2	MASCOT		T
	Control-169-1	NCLIV_009180-t26_1-p1 | transcript=NCLIV_009180-t26_1 | gene=NCLIV_009180 | organism=Neospora_caninum_Liverpool | gene_product=conserved hypothetical protein | transcript_product=conserved hypothetical protein | location=FR823383:1851842-1854694(-) | protein_length=950 | sequence_SO=chromosome | SO=protein_coding | is_pseudo=false	1	1	0.0074	100970	9.47
		R20180100142_NC1,4087	K.TASGFAK.Y	681.357	-0.01045	2	1	20.92	0	0.0279	0|0	NCLIV_009180-t26_1-p1		8.41	0		0	2	MASCOT		T
	Control-170-1	NCLIV_009220-t26_1-p1 | transcript=NCLIV_009220-t26_1 | gene=NCLIV_009220 | organism=Neospora_caninum_Liverpool | gene_product=conserved hypothetical protein | transcript_product=conserved hypothetical protein | location=FR823383:1894184-1900637(+) | protein_length=1880 | sequence_SO=chromosome | SO=protein_coding | is_pseudo=false	1	1	0.0064	198255	6.85
		R20180100142_NC1,11683	R.QNSPATAEVRGK.K	1257.65	-0.0176	2	1	24.88	0	0.0416	0|0	NCLIV_009220-t26_1-p1		8.75	1		0	2	MASCOT		T
	Control-171-1	NCLIV_009370-t26_1-p1 | transcript=NCLIV_009370-t26_1 | gene=NCLIV_009370 | organism=Neospora_caninum_Liverpool | gene_product=conserved hypothetical protein | transcript_product=conserved hypothetical protein | location=FR823383:1989539-2001198(-) | protein_length=3202 | sequence_SO=chromosome | SO=protein_coding | is_pseudo=false	1	1	0.0031	343062	8.54
		R20180100142_NC1,25234	R.EASSLSLLLR.L	1088.63	0.00064	2	1	29.17	0	0.00829	0|0	NCLIV_009370-t26_1-p1		6.1	0		0	2	MASCOT		T
	Control-172-1	NCLIV_009590-t26_1-p1 | transcript=NCLIV_009590-t26_1 | gene=NCLIV_009590 | organism=Neospora_caninum_Liverpool | gene_product=gi20748, related | transcript_product=gi20748, related | location=FR823384:76247-78343(-) | protein_length=405 | sequence_SO=chromosome | SO=protein_coding | is_pseudo=false	1	1	0.0123	44098.1	5.47
	Control-172-2	NCLIV_012000-t26_1-p1 | transcript=NCLIV_012000-t26_1 | gene=NCLIV_012000 | organism=Neospora_caninum_Liverpool | gene_product=conserved hypothetical protein | transcript_product=conserved hypothetical protein | location=FR823384:2036644-2039812(-) | protein_length=202 | sequence_SO=chromosome | SO=protein_coding | is_pseudo=false	1	1	0.0248	23188.7	4.99
		R20180100142_NC1,6981	K.VVEIR.D ! R.VVELR.F	615.382	-0.0001	2	1	21.26	0	0.223	0|0	NCLIV_009590-t26_1-p1 ! NCLIV_012000-t26_1-p1		5.97	0		0	2	MASCOT		T
	Control-173-1	NCLIV_009750-t26_1-p1 | transcript=NCLIV_009750-t26_1 | gene=NCLIV_009750 | organism=Neospora_caninum_Liverpool | gene_product=conserved hypothetical protein | transcript_product=conserved hypothetical protein | location=FR823384:212548-214677(+) | protein_length=709 | sequence_SO=chromosome | SO=protein_coding | is_pseudo=false	1	1	0.0113	75873	10.47
		R20180100142_NC1,9799	K.LATGAVLR.S	800.499	-0.00069	2	1	35.3	0	0.00382	0|0	NCLIV_009750-t26_1-p1		9.75	0		0	2	MASCOT		T
	Control-174-1	NCLIV_010080-t26_1-p1 | transcript=NCLIV_010080-t26_1 | gene=NCLIV_010080 | organism=Neospora_caninum_Liverpool | gene_product=srs domain-containing protein | transcript_product=srs domain-containing protein | location=FR823384:410852-411802(-) | protein_length=316 | sequence_SO=chromosome | SO=protein_coding | is_pseudo=false	1	1	0.019	33103.5	4.96
		R20180100142_NC1,7845	K.LTTPAK.D	630.382	0.00025	2	1	29.42	0	0.019	0|0	NCLIV_010080-t26_1-p1		8.75	0		0	2	MASCOT		T
	Control-175-1	NCLIV_010680-t26_1-p1 | transcript=NCLIV_010680-t26_1 | gene=NCLIV_010680 | organism=Neospora_caninum_Liverpool | gene_product=conserved hypothetical protein | transcript_product=conserved hypothetical protein | location=FR823384:910928-922148(+) | protein_length=2920 | sequence_SO=chromosome | SO=protein_coding | is_pseudo=false	1	1	0.0031	310351	6.73
		R20180100142_NC1,9976	R.DRLAVEAER.V	1058.56	0.00016	2	1	33.82	0	0.00583	0|0	NCLIV_010680-t26_1-p1		4.68	1		0	2	MASCOT		T
	Control-176-1	NCLIV_010790-t26_1-p1 | transcript=NCLIV_010790-t26_1 | gene=NCLIV_010790 | organism=Neospora_caninum_Liverpool | gene_product=putative Aurora kinase(incomplete catalytic triad) | transcript_product=putative Aurora kinase(incomplete catalytic triad) | location=FR823384:1029140-1038798(-) | protein_length=1914 | sequence_SO=chromosome | SO=protein_coding | is_pseudo=false	1	1	0.0037	207334	9.11
		R20180100142_NC1,3484	R.RGGEDPR.R	786.385	0.01144	2	1	25.58	0	0.00955	0|0	NCLIV_010790-t26_1-p1		6.07	1		0	2	MASCOT		T
	Control-177-1	NCLIV_010900-t26_1-p1 | transcript=NCLIV_010900-t26_1 | gene=NCLIV_010900 | organism=Neospora_caninum_Liverpool | gene_product=hypothetical protein | transcript_product=hypothetical protein | location=FR823384:1107194-1110475(+) | protein_length=537 | sequence_SO=chromosome | SO=protein_coding | is_pseudo=false	1	1	0.0093	58003.3	5.27
		R20180100142_NC1,7427	R.YDLDR.S	681.32	9e-05	2	1	21.18	0	0.0873	0|0	NCLIV_010900-t26_1-p1		4.21	0		0	2	MASCOT		T
	Control-178-1	NCLIV_011170-t26_1-p1 | transcript=NCLIV_011170-t26_1 | gene=NCLIV_011170 | organism=Neospora_caninum_Liverpool | gene_product=hypothetical protein | transcript_product=hypothetical protein | location=FR823384:1335843-1344845(-) | protein_length=2011 | sequence_SO=chromosome | SO=protein_coding | is_pseudo=false	1	1	0.0025	211712	7.02
	Control-178-2	NCLIV_028880-t26_1-p1 | transcript=NCLIV_028880-t26_1 | gene=NCLIV_028880 | organism=Neospora_caninum_Liverpool | gene_product=putative leucine rich repeat protein | transcript_product=putative leucine rich repeat protein | location=FR823389:3991911-3996936(+) | protein_length=641 | sequence_SO=chromosome | SO=protein_coding | is_pseudo=false	1	1	0.0078	70815.9	5.74
		R20180100142_NC1,5994	K.ELDVR.R ! R.ELDVR.G	631.341	-0.00075	1	1	28.74	0	0.0567	0|0	NCLIV_011170-t26_1-p1 ! NCLIV_028880-t26_1-p1		4.37	0		0	2	MASCOT		T
	Control-179-1	NCLIV_011380-t26_1-p1 | transcript=NCLIV_011380-t26_1 | gene=NCLIV_011380 | organism=Neospora_caninum_Liverpool | gene_product=putative TB2/DP1, HVA22 domain-containing protein | transcript_product=putative TB2/DP1, HVA22 domain-containing protein | location=FR823384:1511648-1512154(+) | protein_length=168 | sequence_SO=chromosome | SO=protein_coding | is_pseudo=false	1	1	0.1131	19231	8.87
		R20180100142_NC1,20583	K.AYLSQAADASGNAAEEAFR.R	1941.89	-0.00266	2	1	24.63	0	0.0544	0|0	NCLIV_011380-t26_1-p1		4.14	0		0	2	MASCOT		T
	Control-180-1	NCLIV_011870-t26_1-p1 | transcript=NCLIV_011870-t26_1 | gene=NCLIV_011870 | organism=Neospora_caninum_Liverpool | gene_product=hypothetical protein | transcript_product=hypothetical protein | location=FR823384:1907338-1912836(-) | protein_length=569 | sequence_SO=chromosome | SO=protein_coding | is_pseudo=false	1	1	0.0105	66801.7	8.67
		R20180100142_NC1,11078	K.ISELLK.K	702.44	-0.0001	2	1	27.89	0	0.016	0|0	NCLIV_011870-t26_1-p1		6	0		0	2	MASCOT		T
	Control-181-1	NCLIV_011410-t26_1-p1 | transcript=NCLIV_011410-t26_1 | gene=NCLIV_011410 | organism=Neospora_caninum_Liverpool | gene_product=protein disulfide isomerase | transcript_product=protein disulfide isomerase | location=FR823384:1549859-1551723(+) | protein_length=471 | sequence_SO=chromosome | SO=protein_coding | is_pseudo=false	1	1	0.0234	52912.7	5.18
		R20180100142_BIRA,23012	R.TVEGLTEFINK.H	1250.66	-0.00204	2	1	28.9	0	0.0117	0|0	NCLIV_011410-t26_1-p1		4.53	0		0	2	MASCOT		T
	Control-182-1	NCLIV_012170-t26_1-p1 | transcript=NCLIV_012170-t26_1 | gene=NCLIV_012170 | organism=Neospora_caninum_Liverpool | gene_product=putative CAM Kinase, RAD family | transcript_product=putative CAM Kinase, RAD family | location=FR823384:2242222-2257433(-) | protein_length=2018 | sequence_SO=chromosome | SO=protein_coding | is_pseudo=false	1	1	0.0025	220917	8.82
	Control-182-2	NCLIV_046230-t26_1-p1 | transcript=NCLIV_046230-t26_1 | gene=NCLIV_046230 | organism=Neospora_caninum_Liverpool | gene_product=putative cGMP-inhibited 3',5'-cyclic phosphodiesterase | transcript_product=putative cGMP-inhibited 3',5'-cyclic phosphodiesterase | location=FR823391:1203794-1217050(-) | protein_length=2894 | sequence_SO=chromosome | SO=protein_coding | is_pseudo=false	1	1	0.0017	315605	8.86
		R20180100142_NC1,6750	R.DFVSR.L ! K.DFVSR.F	623.315	-0.00037	2	1	28.48	0	0.0296	0|0	NCLIV_012170-t26_1-p1 ! NCLIV_046230-t26_1-p1		5.84	0		0	2	MASCOT		T
	Control-183-1	NCLIV_012890-t26_1-p1 | transcript=NCLIV_012890-t26_1 | gene=NCLIV_012890 | organism=Neospora_caninum_Liverpool | gene_product=hypothetical protein | transcript_product=hypothetical protein | location=FR823386:597154-624461(-) | protein_length=7289 | sequence_SO=chromosome | SO=protein_coding | is_pseudo=false	1	1	0.0016	781582	4.83
		R20180100142_NC1,25458	R.LADIMRGFAGAR.A	1277.68	0.00956	2	1	21.05	0	0.201	0|0	NCLIV_012890-t26_1-p1		9.6	1		0	2	MASCOT		T
	Control-184-1	NCLIV_012920-t26_1-p1 | transcript=NCLIV_012920-t26_1 | gene=NCLIV_012920 | organism=Neospora_caninum_Liverpool | gene_product=unspecified product | transcript_product=unspecified product | location=FR823386:663772-664947(-) | protein_length=391 | sequence_SO=chromosome | SO=protein_coding | is_pseudo=false	1	1	0.0256	43063.3	6.29
		R20180100142_NC1,15449	R.LQFDVGSAQR.V	1120.57	-0.00637	2	1	22.89	0	0.0702	0|0	NCLIV_012920-t26_1-p1		5.84	0		0	2	MASCOT		T
	Control-185-1	NCLIV_012940-t26_1-p1 | transcript=NCLIV_012940-t26_1 | gene=NCLIV_012940 | organism=Neospora_caninum_Liverpool | gene_product=conserved hypothetical protein | transcript_product=conserved hypothetical protein | location=FR823386:674657-690625(+) | protein_length=5322 | sequence_SO=chromosome | SO=protein_coding | is_pseudo=false	1	1	0.0019	564883	9.29
		R20180100142_NC1,3163	R.AADSKDAIQK.S	1046.55	-0.00031	2	1	26.02	0	0.0415	0|0	NCLIV_012940-t26_1-p1		6	1		0	2	MASCOT		T
	Control-186-1	NCLIV_013170-t26_1-p1 | transcript=NCLIV_013170-t26_1 | gene=NCLIV_013170 | organism=Neospora_caninum_Liverpool | gene_product=putative WD domain-containing protein | transcript_product=putative WD domain-containing protein | location=FR823386:880502-893450(+) | protein_length=3177 | sequence_SO=chromosome | SO=protein_coding | is_pseudo=false	1	1	0.0035	338439	7.4
		R20180100142_NC1,13310	R.EEALEIRVTDK.R	1302.69	-0.01085	2	1	21.37	0	0.0963	0|0	NCLIV_013170-t26_1-p1		4.41	1		0	2	MASCOT		T
	Control-187-1	NCLIV_013380-t26_1-p1 | transcript=NCLIV_013380-t26_1 | gene=NCLIV_013380 | organism=Neospora_caninum_Liverpool | gene_product=hypothetical protein | transcript_product=hypothetical protein | location=FR823386:1076276-1078041(+) | protein_length=87 | sequence_SO=chromosome | SO=protein_coding | is_pseudo=false	1	1	0.092	10082.4	4.89
		R20180100142_NC1,16058	R.CNNVLYLR.Q	1051.54	0.00038	2	1	44.05	0	0.000996	0|0	NCLIV_013380-t26_1-p1		8.22	0		0	2	MASCOT		T
	Control-188-1	NCLIV_014510-t26_1-p1 | transcript=NCLIV_014510-t26_1 | gene=NCLIV_014510 | organism=Neospora_caninum_Liverpool | gene_product=unspecified product | transcript_product=unspecified product | location=FR823386:1954241-1967168(+) | protein_length=3735 | sequence_SO=chromosome | SO=protein_coding | is_pseudo=false	1	1	0.0027	397682	5.81
		R20180100142_NC1,17573	R.AAALERAERR.A	1142.64	-0.01366	2	1	21.33	0	0.0769	0|0	NCLIV_014510-t26_1-p1		9.56	2		0	2	MASCOT		T
	Control-189-1	NCLIV_014560-t26_1-p1 | transcript=NCLIV_014560-t26_1 | gene=NCLIV_014560 | organism=Neospora_caninum_Liverpool | gene_product=conserved hypothetical protein | transcript_product=conserved hypothetical protein | location=FR823386:1987499-2001670(-) | protein_length=2742 | sequence_SO=chromosome | SO=protein_coding | is_pseudo=false	1	1	0.0026	294462	6.38
		R20180100142_NC1,14338	R.REAVFAK.T	820.468	0.01082	2	1	21.26	0	0.0707	0|0	NCLIV_014560-t26_1-p1		8.75	1		0	2	MASCOT		T
	Control-190-1	NCLIV_014570-t26_1-p1 | transcript=NCLIV_014570-t26_1 | gene=NCLIV_014570 | organism=Neospora_caninum_Liverpool | gene_product=conserved hypothetical protein | transcript_product=conserved hypothetical protein | location=FR823386:2007454-2018725(+) | protein_length=1206 | sequence_SO=chromosome | SO=protein_coding | is_pseudo=false	1	1	0.0058	136185	9.06
		R20180100142_NC1,8018	R.ATITYGR.G	781.42	0.00035	2	1	23.35	0	0.0261	0|0	NCLIV_014570-t26_1-p1		8.79	0		0	2	MASCOT		T
	Control-191-1	NCLIV_014650-t26_1-p1 | transcript=NCLIV_014650-t26_1 | gene=NCLIV_014650 | organism=Neospora_caninum_Liverpool | gene_product=putative XPA-binding protein | transcript_product=putative XPA-binding protein | location=FR823386:2072841-2075117(-) | protein_length=329 | sequence_SO=chromosome | SO=protein_coding | is_pseudo=false	1	1	0.0304	36272	5.57
		R20180100142_NC1,7571	R.QDEVGEGQAR.D	1088.5	0.00652	2	1	24.48	0	0.0139	0|0	NCLIV_014650-t26_1-p1		4.14	0		0	2	MASCOT		T
	Control-192-1	NCLIV_014880-t26_1-p1 | transcript=NCLIV_014880-t26_1 | gene=NCLIV_014880 | organism=Neospora_caninum_Liverpool | gene_product=hypothetical protein | transcript_product=hypothetical protein | location=FR823386:2250569-2251067(+) | protein_length=160 | sequence_SO=chromosome | SO=protein_coding | is_pseudo=false	1	1	0.0375	18660.5	8.96
		R20180100142_NC1,10155	M.LPPIEK.M	696.429	-9e-05	2	1	21.88	0	0.0117	0|0	NCLIV_014880-t26_1-p1		6	0		0	2	MASCOT		T
	Control-193-1	NCLIV_015010-t26_1-p1 | transcript=NCLIV_015010-t26_1 | gene=NCLIV_015010 | organism=Neospora_caninum_Liverpool | gene_product=conserved hypothetical protein | transcript_product=conserved hypothetical protein | location=FR823386:2333671-2338176(+) | protein_length=648 | sequence_SO=chromosome | SO=protein_coding | is_pseudo=false	1	1	0.0201	69809.9	6.71
		R20180100142_NC1,9776	R.AGDAKDGGVSESR.G	1248.58	0.01119	2	1	22.17	0	0.0543	0|0	NCLIV_015010-t26_1-p1		4.56	1		0	2	MASCOT		T
	Control-194-1	NCLIV_015080-t26_1-p1 | transcript=NCLIV_015080-t26_1 | gene=NCLIV_015080 | organism=Neospora_caninum_Liverpool | gene_product=conserved hypothetical protein | transcript_product=conserved hypothetical protein | location=FR823386:2426582-2436662(+) | protein_length=2833 | sequence_SO=chromosome | SO=protein_coding | is_pseudo=false	1	1	0.0025	305198	9.24
		R20180100142_NC1,14359	R.EIDEPAR.S	829.405	0.0139	1	1	25.64	0	0.04	0|0	NCLIV_015080-t26_1-p1		4.14	0		0	2	MASCOT		T
	Control-195-1	NCLIV_015370-t26_1-p1 | transcript=NCLIV_015370-t26_1 | gene=NCLIV_015370 | organism=Neospora_caninum_Liverpool | gene_product=conserved hypothetical protein | transcript_product=conserved hypothetical protein | location=FR823386:2704519-2714614(+) | protein_length=2657 | sequence_SO=chromosome | SO=protein_coding | is_pseudo=false	1	1	0.0023	283994	7.1
	Control-195-2	NCLIV_047680-t26_1-p1 | transcript=NCLIV_047680-t26_1 | gene=NCLIV_047680 | organism=Neospora_caninum_Liverpool | gene_product=conserved hypothetical protein | transcript_product=conserved hypothetical protein | location=FR823391:2382320-2387043(-) | protein_length=1055 | sequence_SO=chromosome | SO=protein_coding | is_pseudo=false	1	1	0.0057	118696	9.25
		R20180100142_NC1,8923	R.LVEAIR.E ! K.LVEALR.D	700.435	-7e-05	2	1	22.46	0	0.0729	0|0	NCLIV_047680-t26_1-p1 ! NCLIV_015370-t26_1-p1		6	0		0	2	MASCOT		T
	Control-196-1	NCLIV_015380-t26_1-p1 | transcript=NCLIV_015380-t26_1 | gene=NCLIV_015380 | organism=Neospora_caninum_Liverpool | gene_product=conserved hypothetical protein | transcript_product=conserved hypothetical protein | location=FR823386:2717654-2718670(-) | protein_length=338 | sequence_SO=chromosome | SO=protein_coding | is_pseudo=false	1	1	0.0355	37862.9	8.94
		R20180100142_NC1,18901	R.GAAEAALALAEK.V	1114.61	-0.00215	2	1	46.54	0	0.000315	0|0	NCLIV_015380-t26_1-p1		4.53	0		0	2	MASCOT		T
	Control-197-1	NCLIV_015400-t26_1-p1 | transcript=NCLIV_015400-t26_1 | gene=NCLIV_015400 | organism=Neospora_caninum_Liverpool | gene_product=conserved hypothetical protein | transcript_product=conserved hypothetical protein | location=FR823386:2725424-2732575(-) | protein_length=2063 | sequence_SO=chromosome | SO=protein_coding | is_pseudo=false	1	1	0.0044	219025	8.48
		R20180100142_NC1,5389	R.LSPSSQTPR.N	972.511	-0.00057	2	1	24.58	0	0.0467	0|0	NCLIV_015400-t26_1-p1		9.75	0		0	2	MASCOT		T
	Control-198-1	NCLIV_015600-t26_1-p1 | transcript=NCLIV_015600-t26_1 | gene=NCLIV_015600 | organism=Neospora_caninum_Liverpool | gene_product=hypothetical protein | transcript_product=hypothetical protein | location=FR823387:150995-156513(+) | protein_length=509 | sequence_SO=chromosome | SO=protein_coding | is_pseudo=false	1	1	0.0118	56573.1	5.55
		R20180100142_NC1,10240	R.AIPLGR.A	626.398	0.00028	2	1	27.79	0	0.00432	0|0	NCLIV_015600-t26_1-p1		9.8	0		0	2	MASCOT		T
	Control-199-1	NCLIV_015630-t26_1-p1 | transcript=NCLIV_015630-t26_1 | gene=NCLIV_015630 | organism=Neospora_caninum_Liverpool | gene_product=conserved hypothetical protein | transcript_product=conserved hypothetical protein | location=FR823387:167109-168266(-) | protein_length=385 | sequence_SO=chromosome | SO=protein_coding | is_pseudo=false	1	1	0.0312	42312.3	9.16
		R20180100142_NC1,16644	R.RQTLMRM*SLEER.L ! R.RQTLM*RMSLEER.L	1565.79	0.00698	3	1	20.35	0	0.0969	0|0	NCLIV_015630-t26_1-p1 ! NCLIV_015630-t26_1-p1		9.51	2	15.994919 Oxidation (M)	0	2	MASCOT		T
	Control-200-1	NCLIV_015880-t26_1-p1 | transcript=NCLIV_015880-t26_1 | gene=NCLIV_015880 | organism=Neospora_caninum_Liverpool | gene_product=hypothetical protein | transcript_product=hypothetical protein | location=FR823387:413027-414259(+) | protein_length=196 | sequence_SO=chromosome | SO=protein_coding | is_pseudo=false	1	1	0.0408	22641.5	9.86
		R20180100142_NC1,20885	R.TM*LPLDFK.R	980.512	0.0006	2	1	20.85	0	0.06	0|0	NCLIV_015880-t26_1-p1		5.5	0	15.994919 Oxidation (M)	0	2	MASCOT		T
	Control-201-1	NCLIV_015960-t26_1-p1 | transcript=NCLIV_015960-t26_1 | gene=NCLIV_015960 | organism=Neospora_caninum_Liverpool | gene_product=GF13052, related | transcript_product=GF13052, related | location=FR823387:480176-486764(+) | protein_length=1235 | sequence_SO=chromosome | SO=protein_coding | is_pseudo=false	1	1	0.0057	138985	5.74
		R20180100142_NC1,11021	R.LSPAELK.A	757.445	-0.01112	2	1	21.8	0	0.106	0|0	NCLIV_015960-t26_1-p1		6	0		0	2	MASCOT		T
	Control-202-1	NCLIV_016090-t26_1-p1 | transcript=NCLIV_016090-t26_1 | gene=NCLIV_016090 | organism=Neospora_caninum_Liverpool | gene_product=conserved hypothetical protein | transcript_product=conserved hypothetical protein | location=FR823387:616342-629701(-) | protein_length=1964 | sequence_SO=chromosome | SO=protein_coding | is_pseudo=false	1	1	0.0087	216709	6.23
		R20180100142_NC1,14324	K.SSRNEQNTVAGAKAGAR.S	1716.87	0.01982	2	1	26.75	0	0.0278	0|0	NCLIV_016090-t26_1-p1		10.83	2		0	2	MASCOT		T
	Control-203-1	NCLIV_0160-t26_1-p1 | transcript=NCLIV_0160-t26_1 | gene=NCLIV_0160 | organism=Neospora_caninum_Liverpool | gene_product=PIK3R4 kinase-related protein (incomplete catalytic triad) | transcript_product=PIK3R4 kinase-related protein (incomplete catalytic triad) | location=FR823387:536757-558445(-) | protein_length=5440 | sequence_SO=chromosome | SO=protein_coding | is_pseudo=false	1	1	0.0009	586316	8.93
		R20180100142_NC1,10961	R.VLDFK.A	621.361	0.00011	2	1	21.94	0	0.117	0|0	NCLIV_0160-t26_1-p1		5.81	0		0	2	MASCOT		T
	Control-204-1	NCLIV_0161-t26_1-p1 | transcript=NCLIV_0161-t26_1 | gene=NCLIV_0161 | organism=Neospora_caninum_Liverpool | gene_product=serine:pyruvate/alanine:glyoxylate aminotransferase | transcript_product=serine:pyruvate/alanine:glyoxylate aminotransferase | location=FR823387:668250-672150(+) | protein_length=371 | sequence_SO=chromosome | SO=protein_coding | is_pseudo=false	1	1	0.0243	42326.5	9.41
		R20180100142_NC1,13445	K.QHSVLNIIK.M	1051.63	-0.00071	3	1	23.31	0	0.0737	0|0	NCLIV_0161-t26_1-p1		8.76	0		0	2	MASCOT		T
	Control-205-1	NCLIV_016300-t26_1-p1 | transcript=NCLIV_016300-t26_1 | gene=NCLIV_016300 | organism=Neospora_caninum_Liverpool | gene_product=conserved hypothetical protein | transcript_product=conserved hypothetical protein | location=FR823387:759574-762918(-) | protein_length=626 | sequence_SO=chromosome | SO=protein_coding | is_pseudo=false	1	1	0.0112	67503.9	8.06
		R20180100142_NC1,6827	R.QLQAEVK.R	815.462	-0.0102	2	1	22.12	0	0.154	0|0	NCLIV_016300-t26_1-p1		6	0		0	2	MASCOT		T
	Control-206-1	NCLIV_016380-t26_1-p1 | transcript=NCLIV_016380-t26_1 | gene=NCLIV_016380 | organism=Neospora_caninum_Liverpool | gene_product=Ribosomal protein L22, related | transcript_product=Ribosomal protein L22, related | location=FR823387:830383-832412(-) | protein_length=181 | sequence_SO=chromosome | SO=protein_coding | is_pseudo=false	1	1	0.0608	20325.2	9.63
		R20180100142_NC1,23759	K.VFVTAELPFSK.R	1237.68	-0.00182	2	1	56.5	0	1.43e-05	0|0	NCLIV_016380-t26_1-p1		5.97	0		0	2	MASCOT		T
	Control-207-1	NCLIV_016600-t26_1-p1 | transcript=NCLIV_016600-t26_1 | gene=NCLIV_016600 | organism=Neospora_caninum_Liverpool | gene_product=putative CAM kinase, CDPK family | transcript_product=putative CAM kinase, CDPK family | location=FR823387:1043594-1053581(-) | protein_length=2390 | sequence_SO=chromosome | SO=protein_coding | is_pseudo=false	1	1	0.0025	255258	6.1
		R20180100142_NC1,8682	R.TPLSLR.H	686.42	-0.00319	2	1	41.65	0	0.00111	0|0	NCLIV_016600-t26_1-p1		9.41	0		0	2	MASCOT		T
	Control-208-1	NCLIV_016800-t26_1-p1 | transcript=NCLIV_016800-t26_1 | gene=NCLIV_016800 | organism=Neospora_caninum_Liverpool | gene_product=putative TCP-1/cpn60 chaperonin family protein | transcript_product=putative TCP-1/cpn60 chaperonin family protein | location=FR823387:1138001-1141284(+) | protein_length=576 | sequence_SO=chromosome | SO=protein_coding | is_pseudo=false	1	1	0.0156	62759	5.18
		R20180100142_NC1,5382	R.YEDSINAVR.A	1066.52	-0.00026	2	1	20.91	0	0.0588	0|0	NCLIV_016800-t26_1-p1		4.37	0		0	2	MASCOT		T
	Control-209-1	NCLIV_016970-t26_1-p1 | transcript=NCLIV_016970-t26_1 | gene=NCLIV_016970 | organism=Neospora_caninum_Liverpool | gene_product=conserved hypothetical protein | transcript_product=conserved hypothetical protein | location=FR823387:1251312-1253051(+) | protein_length=579 | sequence_SO=chromosome | SO=protein_coding | is_pseudo=false	1	1	0.019	62908.2	5.34
		R20180100142_NC1,13855	K.NSEGVYEPDLR.E	1278.6	0.00073	2	1	34.91	0	0.00249	0|0	NCLIV_016970-t26_1-p1		4.14	0		0	2	MASCOT		T
	Control-210-1	NCLIV_017060-t26_1-p1 | transcript=NCLIV_017060-t26_1 | gene=NCLIV_017060 | organism=Neospora_caninum_Liverpool | gene_product=putative C2 domain-containing protein | transcript_product=putative C2 domain-containing protein | location=FR823387:1341946-1359278(-) | protein_length=1959 | sequence_SO=chromosome | SO=protein_coding | is_pseudo=false	1	1	0.0036	220250	6.49
		R20180100142_NC1,10553	K.ADGPQVK.M	714.378	-0.00182	1	1	24.62	0	0.0821	0|0	NCLIV_017060-t26_1-p1		5.88	0		0	2	MASCOT		T
	Control-211-1	NCLIV_017180-t26_1-p1 | transcript=NCLIV_017180-t26_1 | gene=NCLIV_017180 | organism=Neospora_caninum_Liverpool | gene_product=hypothetical protein | transcript_product=hypothetical protein | location=FR823387:1429863-1435722(-) | protein_length=578 | sequence_SO=chromosome | SO=protein_coding | is_pseudo=false	1	1	0.0121	63628.5	5.38
		R20180100142_NC1,13311	R.LPFEVTR.R	861.483	0.00535	2	1	26.57	0	0.102	0|0	NCLIV_017180-t26_1-p1		6	0		0	2	MASCOT		T
	Control-212-1	NCLIV_017340-t26_1-p1 | transcript=NCLIV_017340-t26_1 | gene=NCLIV_017340 | organism=Neospora_caninum_Liverpool | gene_product=hypothetical protein | transcript_product=hypothetical protein | location=FR823387:1582167-1587807(+) | protein_length=1369 | sequence_SO=chromosome | SO=protein_coding | is_pseudo=false	1	1	0.0051	148813	6.19
		R20180100142_NC1,12356	R.VLLTVER.E	829.514	0.01357	2	1	26.25	0	0.0414	0|0	NCLIV_017340-t26_1-p1		5.97	0		0	2	MASCOT		T
	Control-213-1	NCLIV_017450-t26_1-p1 | transcript=NCLIV_017450-t26_1 | gene=NCLIV_017450 | organism=Neospora_caninum_Liverpool | gene_product=conserved hypothetical protein | transcript_product=conserved hypothetical protein | location=FR823387:1658894-1667430(-) | protein_length=2686 | sequence_SO=chromosome | SO=protein_coding | is_pseudo=false	1	1	0.003	288215	8.09
		R20180100142_NC1,13486	R.VSASSLLR.D	832.489	-0.00131	2	1	24.08	0	0.0272	0|0	NCLIV_017450-t26_1-p1		9.72	0		0	2	MASCOT		T
	Control-214-1	NCLIV_017500-t26_1-p1 | transcript=NCLIV_017500-t26_1 | gene=NCLIV_017500 | organism=Neospora_caninum_Liverpool | gene_product=hypothetical protein | transcript_product=hypothetical protein | location=FR823387:1705206-1706325(-) | protein_length=192 | sequence_SO=chromosome | SO=protein_coding | is_pseudo=false	1	1	0.0469	21661	9.72
		R20180100142_NC1,12990	R.QAVDVSPLR.R	984.547	0.00074	2	1	52.14	0	4e-05	0|0	NCLIV_017500-t26_1-p1		5.84	0		0	2	MASCOT		T
	Control-215-1	NCLIV_017690-t26_1-p1 | transcript=NCLIV_017690-t26_1 | gene=NCLIV_017690 | organism=Neospora_caninum_Liverpool | gene_product=conserved hypothetical protein | transcript_product=conserved hypothetical protein | location=FR823387:1908066-1912862(-) | protein_length=1213 | sequence_SO=chromosome | SO=protein_coding | is_pseudo=false	1	1	0.0115	130619	8.42
		R20180100142_NC1,8047	R.GEGEQSVEGDKGAR.G	1418.65	-0.00191	2	1	21.01	0	0.0721	0|0	NCLIV_017690-t26_1-p1		4.41	1		0	2	MASCOT		T
	Control-216-1	NCLIV_017790-t26_1-p1 | transcript=NCLIV_017790-t26_1 | gene=NCLIV_017790 | organism=Neospora_caninum_Liverpool | gene_product=putative TGF-beta-inducible nuclear protein 1 | transcript_product=putative TGF-beta-inducible nuclear protein 1 | location=FR823387:2031875-2033267(-) | protein_length=134 | sequence_SO=chromosome | SO=protein_coding | is_pseudo=false	1	1	0.0672	15324.9	9.97
		R20180100142_NC1,5086	K.AHVTHPELK.T	1031.56	-0.0009	2	1	21.19	0	0.143	0|0	NCLIV_017790-t26_1-p1		6.96	0		0	2	MASCOT		T
	Control-217-1	NCLIV_018020-t26_1-p1 | transcript=NCLIV_018020-t26_1 | gene=NCLIV_018020 | organism=Neospora_caninum_Liverpool | gene_product=hypothetical protein | transcript_product=hypothetical protein | location=FR823387:2182955-2199547(-) | protein_length=1499 | sequence_SO=chromosome | SO=protein_coding | is_pseudo=false	1	1	0.004	167990	9.39
		R20180100142_NC1,17284	K.IFDGIR.R	720.404	-1e-05	2	1	23.56	0	0.039	0|0	NCLIV_018020-t26_1-p1		5.84	0		0	2	MASCOT		T
	Control-218-1	NCLIV_018060-t26_1-p1 | transcript=NCLIV_018060-t26_1 | gene=NCLIV_018060 | organism=Neospora_caninum_Liverpool | gene_product=conserved hypothetical protein | transcript_product=conserved hypothetical protein | location=FR823387:2233144-2245587(-) | protein_length=1709 | sequence_SO=chromosome | SO=protein_coding | is_pseudo=false	1	1	0.0029	181970	6.34
		R20180100142_NC1,5728	R.CLGVR.K	604.324	-0.00038	2	1	26.14	0	0.0884	0|0	NCLIV_018060-t26_1-p1		8.25	0		0	2	MASCOT		T
	Control-219-1	NCLIV_018140-t26_1-p1 | transcript=NCLIV_018140-t26_1 | gene=NCLIV_018140 | organism=Neospora_caninum_Liverpool | gene_product=putative PX domain-containing protein | transcript_product=putative PX domain-containing protein | location=FR823387:2313777-2319704(-) | protein_length=1975 | sequence_SO=chromosome | SO=protein_coding | is_pseudo=false	1	1	0.0076	209790	9.13
		R20180100142_NC1,8055	R.ARSM*PSAAVSGNSAR.Q	1477.72	-0.00115	2	1	23.38	0	0.112	0|0	NCLIV_018140-t26_1-p1		12	1	15.994919 Oxidation (M)	0	2	MASCOT		T
	Control-220-1	NCLIV_018180-t26_1-p1 | transcript=NCLIV_018180-t26_1 | gene=NCLIV_018180 | organism=Neospora_caninum_Liverpool | gene_product=putative Ras family domain-containing protein | transcript_product=putative Ras family domain-containing protein | location=FR823387:2347171-2350450(+) | protein_length=491 | sequence_SO=chromosome | SO=protein_coding | is_pseudo=false	1	1	0.0122	52797.1	6.48
	Control-220-2	NCLIV_028240-t26_1-p1 | transcript=NCLIV_028240-t26_1 | gene=NCLIV_028240 | organism=Neospora_caninum_Liverpool | gene_product=putative Ras family domain-containing protein | transcript_product=putative Ras family domain-containing protein | location=FR823389:3389083-3394005(+) | protein_length=217 | sequence_SO=chromosome | SO=protein_coding | is_pseudo=false	1	1	0.0276	23848.5	5.36
	Control-220-3	NCLIV_051820-t26_1-p1 | transcript=NCLIV_051820-t26_1 | gene=NCLIV_051820 | organism=Neospora_caninum_Liverpool | gene_product=hypothetical protein | transcript_product=hypothetical protein | location=FR823391:6028922-6032465(+) | protein_length=202 | sequence_SO=chromosome | SO=protein_coding | is_pseudo=false	1	1	0.0297	22860.8	7.6
		R20180100142_NC1,7489	K.ILVGNK.A ! K.ILVGNK.C ! K.LLVGNK.C	643.414	0.0002	2	1	34.46	0	0.00389	0|0	NCLIV_018180-t26_1-p1 ! NCLIV_028240-t26_1-p1 ! NCLIV_051820-t26_1-p1		8.75	0		0	2	MASCOT		T
	Control-221-1	NCLIV_018340-t26_1-p1 | transcript=NCLIV_018340-t26_1 | gene=NCLIV_018340 | organism=Neospora_caninum_Liverpool | gene_product=Breast carcinoma amplified sequence 2, related | transcript_product=Breast carcinoma amplified sequence 2, related | location=FR823387:2457277-2460629(-) | protein_length=362 | sequence_SO=chromosome | SO=protein_coding | is_pseudo=false	1	1	0.0331	39791.8	4.95
		R20180100142_NC1,12273	R.KLEQVECGNALR.N	1416.73	0.0012	2	1	24.89	0	0.0485	0|0	NCLIV_018340-t26_1-p1		6.14	1		0	2	MASCOT		T
	Control-222-1	NCLIV_018700-t26_1-p1 | transcript=NCLIV_018700-t26_1 | gene=NCLIV_018700 | organism=Neospora_caninum_Liverpool | gene_product=SnoRNA binding domain, related | transcript_product=SnoRNA binding domain, related | location=FR823387:2725327-2755311(-) | protein_length=1782 | sequence_SO=chromosome | SO=protein_coding | is_pseudo=false	1	1	0.0045	189113	9.53
		R20180100142_NC1,18787	K.AEPLDVLR.R	912.515	0.00025	2	1	25.93	0	0.0184	0|0	NCLIV_018700-t26_1-p1		4.37	0		0	2	MASCOT		T
	Control-223-1	NCLIV_019110-t26_1-p1 | transcript=NCLIV_019110-t26_1 | gene=NCLIV_019110 | organism=Neospora_caninum_Liverpool | gene_product=HSP90-like protein, related | transcript_product=HSP90-like protein, related | location=FR823387:3077525-3080915(+) | protein_length=851 | sequence_SO=chromosome | SO=protein_coding | is_pseudo=false	1	1	0.0118	97055.7	4.91
		R20180100142_NC1,7525	K.LGCYEDDTNR.N	1242.51	-0.00339	2	1	25.52	0	0.00337	0|0	NCLIV_019110-t26_1-p1		4.03	0		0	2	MASCOT		T
	Control-224-1	NCLIV_019120-t26_1-p1 | transcript=NCLIV_019120-t26_1 | gene=NCLIV_019120 | organism=Neospora_caninum_Liverpool | gene_product=conserved hypothetical protein | transcript_product=conserved hypothetical protein | location=FR823387:3083165-3089060(-) | protein_length=598 | sequence_SO=chromosome | SO=protein_coding | is_pseudo=false	1	1	0.0134	63980.1	6.31
		R20180100142_NC1,12260	R.LLGASPTR.K	814.478	0.00017	2	1	30.1	0	0.013	0|0	NCLIV_019120-t26_1-p1		9.75	0		0	2	MASCOT		T
	Control-225-1	NCLIV_019200-t26_1-p1 | transcript=NCLIV_019200-t26_1 | gene=NCLIV_019200 | organism=Neospora_caninum_Liverpool | gene_product=Eukaryotic translation initiation factor 5 | transcript_product=Eukaryotic translation initiation factor 5 | location=FR823387:3138886-3141991(+) | protein_length=413 | sequence_SO=chromosome | SO=protein_coding | is_pseudo=false	1	1	0.0242	46849.6	5.49
		R20180100142_NC1,22501	K.ESDLVNILDK.F	1145.6	0.00028	2	1	62.04	0	1.08e-05	0|0	NCLIV_019200-t26_1-p1		4.03	0		0	2	MASCOT		T
	Control-226-1	NCLIV_019450-t26_1-p1 | transcript=NCLIV_019450-t26_1 | gene=NCLIV_019450 | organism=Neospora_caninum_Liverpool | gene_product=hypothetical protein | transcript_product=hypothetical protein | location=FR823388:110664-112639(-) | protein_length=223 | sequence_SO=chromosome | SO=protein_coding | is_pseudo=false	1	1	0.0314	24700.8	8.26
		R20180100142_NC1,10264	R.EIPIVHR.V	863.51	0.00024	2	1	20.22	0	0.0485	0|0	NCLIV_019450-t26_1-p1		6.85	0		0	2	MASCOT		T
	Control-227-1	NCLIV_019520-t26_1-p1 | transcript=NCLIV_019520-t26_1 | gene=NCLIV_019520 | organism=Neospora_caninum_Liverpool | gene_product=MGC83258 protein, related | transcript_product=MGC83258 protein, related | location=FR823388:163620-217138(-) | protein_length=16227 | sequence_SO=chromosome | SO=protein_coding | is_pseudo=false	1	1	0.0004	1.72602e+06	7.88
		R20180100142_NC1,4733	R.CDASEVR.A	836.357	-0.00042	2	1	27.7	0	0.00611	0|0	NCLIV_019520-t26_1-p1		4.37	0		0	2	MASCOT		T
	Control-228-1	NCLIV_019750-t26_1-p1 | transcript=NCLIV_019750-t26_1 | gene=NCLIV_019750 | organism=Neospora_caninum_Liverpool | gene_product=conserved hypothetical protein | transcript_product=conserved hypothetical protein | location=FR823388:409418-422959(+) | protein_length=1207 | sequence_SO=chromosome | SO=protein_coding | is_pseudo=false	1	1	0.0066	136068	9.07
		R20180100142_NC1,22062	R.LSLIDWLK.T	987.587	0.0044	2	1	22.21	0	0.101	0|0	NCLIV_019750-t26_1-p1		5.84	0		0	2	MASCOT		T
	Control-229-1	NCLIV_019860-t26_1-p1 | transcript=NCLIV_019860-t26_1 | gene=NCLIV_019860 | organism=Neospora_caninum_Liverpool | gene_product=conserved hypothetical protein | transcript_product=conserved hypothetical protein | location=FR823388:505163-532991(+) | protein_length=7173 | sequence_SO=chromosome | SO=protein_coding | is_pseudo=false	1	1	0.0014	767337	7.9
		R20180100142_NC1,18107	R.VAKLREPSYR.V	1218.7	0.01121	2	1	22.37	0	0.0504	0|0	NCLIV_019860-t26_1-p1		9.99	2		0	2	MASCOT		T
	Control-230-1	NCLIV_019920-t26_1-p1 | transcript=NCLIV_019920-t26_1 | gene=NCLIV_019920 | organism=Neospora_caninum_Liverpool | gene_product=Predicted CDS Pa_1_8910, related | transcript_product=Predicted CDS Pa_1_8910, related | location=FR823388:667009-671339(+) | protein_length=586 | sequence_SO=chromosome | SO=protein_coding | is_pseudo=false	1	1	0.0102	66633.6	9.05
		R20180100142_NC1,9753	K.LGVLTR.L	658.425	0.01121	2	1	33.16	0	0.00676	0|0	NCLIV_019920-t26_1-p1		9.75	0		0	2	MASCOT		T
	Control-231-1	NCLIV_019970-t26_1-p1 | transcript=NCLIV_019970-t26_1 | gene=NCLIV_019970 | organism=Neospora_caninum_Liverpool | gene_product=Peptidyl-prolyl cis-trans isomerase A, related | transcript_product=Peptidyl-prolyl cis-trans isomerase A, related | location=FR823388:703872-704390(+) | protein_length=172 | sequence_SO=chromosome | SO=protein_coding | is_pseudo=false	1	1	0.0349	18815.2	6.82
	Control-231-2	NCLIV_004790-t26_1-p1 | transcript=NCLIV_004790-t26_1 | gene=NCLIV_004790 | organism=Neospora_caninum_Liverpool | gene_product=putative 18 kDa cyclophilin | transcript_product=putative 18 kDa cyclophilin | location=FR823382:164464-166110(+) | protein_length=178 | sequence_SO=chromosome | SO=protein_coding | is_pseudo=false	1	1	0.0337	19378.8	6.19
		R20180100142_NC1,6439	R.HVVFGK.I ! K.HVVFGK.V	686.398	-0.00031	2	1	27.97	0	0.011	0|0	NCLIV_004790-t26_1-p1 ! NCLIV_019970-t26_1-p1		8.76	0		0	2	MASCOT		T
	Control-232-1	NCLIV_020440-t26_1-p1 | transcript=NCLIV_020440-t26_1 | gene=NCLIV_020440 | organism=Neospora_caninum_Liverpool | gene_product=putative U5 snRNP-associated 102 kDa protein | transcript_product=putative U5 snRNP-associated 102 kDa protein | location=FR823388:1041331-1048212(+) | protein_length=1114 | sequence_SO=chromosome | SO=protein_coding | is_pseudo=false	1	1	0.009	122758	8.76
		R20180100142_NC1,19892	K.SEDVWLEAAR.L	1175.57	-0.00226	2	1	39.28	0	0.00157	0|0	NCLIV_020440-t26_1-p1		4.14	0		0	2	MASCOT		T
	Control-233-1	NCLIV_020700-t26_1-p1 | transcript=NCLIV_020700-t26_1 | gene=NCLIV_020700 | organism=Neospora_caninum_Liverpool | gene_product=conserved hypothetical protein | transcript_product=conserved hypothetical protein | location=FR823388:1239077-1243688(-) | protein_length=865 | sequence_SO=chromosome | SO=protein_coding | is_pseudo=false	1	1	0.0058	93676.4	8.18
	Control-233-2	NCLIV_001240-t26_1-p1 | transcript=NCLIV_001240-t26_1 | gene=NCLIV_001240 | organism=Neospora_caninum_Liverpool | gene_product=hypothetical protein | transcript_product=hypothetical protein | location=FR823380:1122446-1132073(+) | protein_length=1398 | sequence_SO=chromosome | SO=protein_coding | is_pseudo=false	1	1	0.0036	155480	5.76
		R20180100142_NC1,11121	R.VEIFK.K ! R.VELFK.C	635.376	0.00036	2	1	22.57	0	0.0506	0|0	NCLIV_001240-t26_1-p1 ! NCLIV_020700-t26_1-p1		5.97	0		0	2	MASCOT		T
	Control-234-1	NCLIV_021000-t26_1-p1 | transcript=NCLIV_021000-t26_1 | gene=NCLIV_021000 | organism=Neospora_caninum_Liverpool | gene_product=conserved hypothetical protein | transcript_product=conserved hypothetical protein | location=FR823388:1488254-1492730(-) | protein_length=496 | sequence_SO=chromosome | SO=protein_coding | is_pseudo=false	1	1	0.0161	56154.9	10.03
		R20180100142_NC1,24161	R.EDPLFLIK.Q	974.556	0.00021	2	1	31.26	0	0.0108	0|0	NCLIV_021000-t26_1-p1		4.37	0		0	2	MASCOT		T
	Control-235-1	NCLIV_021490-t26_1-p1 | transcript=NCLIV_021490-t26_1 | gene=NCLIV_021490 | organism=Neospora_caninum_Liverpool | gene_product=putative GTPase domain containing protein | transcript_product=putative GTPase domain containing protein | location=FR823388:1981921-1989227(+) | protein_length=903 | sequence_SO=chromosome | SO=protein_coding | is_pseudo=false	1	1	0.0055	96782.5	9.28
	Control-235-2	NCLIV_054920-t26_1-p1 | transcript=NCLIV_054920-t26_1 | gene=NCLIV_054920 | organism=Neospora_caninum_Liverpool | gene_product=unspecified product | transcript_product=unspecified product | location=FR823392:1424159-1431615(-) | protein_length=2135 | sequence_SO=chromosome | SO=protein_coding | is_pseudo=false	1	1	0.0023	219312	6.66
	Control-235-3	NCLIV_005650-t26_1-p1 | transcript=NCLIV_005650-t26_1 | gene=NCLIV_005650 | organism=Neospora_caninum_Liverpool | gene_product=conserved hypothetical protein | transcript_product=conserved hypothetical protein | location=FR823382:983131-988650(-) | protein_length=1337 | sequence_SO=chromosome | SO=protein_coding | is_pseudo=false	1	1	0.0037	142496	8.92
	Control-235-4	NCLIV_059220-t26_1-p1 | transcript=NCLIV_059220-t26_1 | gene=NCLIV_059220 | organism=Neospora_caninum_Liverpool | gene_product=conserved hypothetical protein | transcript_product=conserved hypothetical protein | location=FR823392:5214878-5222516(-) | protein_length=1255 | sequence_SO=chromosome | SO=protein_coding | is_pseudo=false	1	1	0.004	136394	7.91
	Control-235-5	NCLIV_066450-t26_1-p1 | transcript=NCLIV_066450-t26_1 | gene=NCLIV_066450 | organism=Neospora_caninum_Liverpool | gene_product=conserved hypothetical protein | transcript_product=conserved hypothetical protein | location=FR823393:4958179-4960543(-) | protein_length=501 | sequence_SO=chromosome | SO=protein_coding | is_pseudo=false	1	1	0.01	54738	10.27
		R20180100142_NC1,7957	K.QDILR.T ! K.QDLIR.G ! R.QDLLR.D ! K.QDLLR.Q ! R.QDLLR.Q	644.373	0.00044	2	1	21.16	0	0.162	0|0	NCLIV_021490-t26_1-p1 ! NCLIV_054920-t26_1-p1 ! NCLIV_005650-t26_1-p1 ! NCLIV_059220-t26_1-p1 ! NCLIV_066450-t26_1-p1		5.84	0		0	2	MASCOT		T
	Control-236-1	NCLIV_021800-t26_1-p1 | transcript=NCLIV_021800-t26_1 | gene=NCLIV_021800 | organism=Neospora_caninum_Liverpool | gene_product=hypothetical protein | transcript_product=hypothetical protein | location=FR823388:2243876-2287981(-) | protein_length=4575 | sequence_SO=chromosome | SO=protein_coding | is_pseudo=false	1	1	0.0011	522457	5.5
		R20180100142_NC1,7420	R.LVLEK.N	601.392	0.0011	2	1	30.45	0	0.00433	0|0	NCLIV_021800-t26_1-p1		6	0		0	2	MASCOT		T
	Control-237-1	NCLIV_021900-t26_1-p1 | transcript=NCLIV_021900-t26_1 | gene=NCLIV_021900 | organism=Neospora_caninum_Liverpool | gene_product=hypothetical protein | transcript_product=hypothetical protein | location=FR823388:2340740-2345456(-) | protein_length=1365 | sequence_SO=chromosome | SO=protein_coding | is_pseudo=false	1	1	0.0044	148365	7.11
		R20180100142_NC1,4180	K.M*LEEER.L	822.366	8e-05	2	1	29.17	0	0.00533	0|0	NCLIV_021900-t26_1-p1		4.25	0	15.994919 Oxidation (M)	0	2	MASCOT		T
	Control-238-1	NCLIV_021950-t26_1-p1 | transcript=NCLIV_021950-t26_1 | gene=NCLIV_021950 | organism=Neospora_caninum_Liverpool | gene_product=conserved hypothetical protein | transcript_product=conserved hypothetical protein | location=FR823388:2403103-2411261(+) | protein_length=2058 | sequence_SO=chromosome | SO=protein_coding | is_pseudo=false	1	1	0.0029	219034	5.23
		R20180100142_NC1,18713	R.GLFLPR.S	702.43	-3e-05	2	1	22.29	0	0.0513	0|0	NCLIV_021950-t26_1-p1		9.75	0		0	2	MASCOT		T
	Control-239-1	NCLIV_022280-t26_1-p1 | transcript=NCLIV_022280-t26_1 | gene=NCLIV_022280 | organism=Neospora_caninum_Liverpool | gene_product=putative vacuolar protein sorting 29 | transcript_product=putative vacuolar protein sorting 29 | location=FR823388:2644192-2644803(+) | protein_length=203 | sequence_SO=chromosome | SO=protein_coding | is_pseudo=false	1	1	0.0443	22448.4	5.43
		R20180100142_NC1,20163	K.DSVVELEGK.F	975.499	-0.01703	2	1	22.55	0	0.0864	0|0	NCLIV_022280-t26_1-p1		4.14	0		0	2	MASCOT		T
	Control-240-1	NCLIV_022310-t26_1-p1 | transcript=NCLIV_022310-t26_1 | gene=NCLIV_022310 | organism=Neospora_caninum_Liverpool | gene_product=Cell division protease FtsH homolog, related | transcript_product=Cell division protease FtsH homolog, related | location=FR823388:2677332-2686883(-) | protein_length=1079 | sequence_SO=chromosome | SO=protein_coding | is_pseudo=false	1	1	0.0074	117196	9.2
		R20180100142_NC1,14878	R.IAVLLGGR.A	798.52	0.00067	2	1	36.84	0	0.000818	0|0	NCLIV_022310-t26_1-p1		9.75	0		0	2	MASCOT		T
	Control-241-1	NCLIV_022690-t26_1-p1 | transcript=NCLIV_022690-t26_1 | gene=NCLIV_022690 | organism=Neospora_caninum_Liverpool | gene_product=conserved hypothetical protein | transcript_product=conserved hypothetical protein | location=FR823388:3038345-3040469(-) | protein_length=314 | sequence_SO=chromosome | SO=protein_coding | is_pseudo=false	1	1	0.0255	35297.1	9.11
		R20180100142_NC1,7707	K.VTVAGVGK.V	730.446	-0.00114	2	1	25.76	0	0.0315	0|0	NCLIV_022690-t26_1-p1		8.72	0		0	2	MASCOT		T
	Control-242-1	NCLIV_022800-t26_1-p1 | transcript=NCLIV_022800-t26_1 | gene=NCLIV_022800 | organism=Neospora_caninum_Liverpool | gene_product=conserved hypothetical protein | transcript_product=conserved hypothetical protein | location=FR823388:3133954-3164531(-) | protein_length=7763 | sequence_SO=chromosome | SO=protein_coding | is_pseudo=false	1	1	0.0006	823855	8.53
		R20180100142_NC1,5117	R.IETMR.H	649.334	3e-05	2	1	22.82	0	0.113	0|0	NCLIV_022800-t26_1-p1		6	0		0	2	MASCOT		T
	Control-243-1	NCLIV_023090-t26_1-p1 | transcript=NCLIV_023090-t26_1 | gene=NCLIV_023090 | organism=Neospora_caninum_Liverpool | gene_product=hypothetical protein | transcript_product=hypothetical protein | location=FR823388:3373309-3378117(+) | protein_length=376 | sequence_SO=chromosome | SO=protein_coding | is_pseudo=false	1	1	0.0319	41819.8	9.7
		R20180100142_NC1,4384	R.DHRPDDPAEQAR.I	1406.64	-0.00082	3	1	32.87	0	0.00356	0|0	NCLIV_023090-t26_1-p1		4.66	0		0	2	MASCOT		T
	Control-244-1	NCLIV_023890-t26_1-p1 | transcript=NCLIV_023890-t26_1 | gene=NCLIV_023890 | organism=Neospora_caninum_Liverpool | gene_product=hypothetical protein | transcript_product=hypothetical protein | location=FR823389:68445-74720(+) | protein_length=1895 | sequence_SO=chromosome | SO=protein_coding | is_pseudo=false	1	1	0.0042	204568	6.05
		R20180100142_NC1,9101	R.RGGNAEPR.G	856.438	0.0037	2	1	29.16	0	0.00607	0|0	NCLIV_023890-t26_1-p1		9.6	1		0	2	MASCOT		T
	Control-245-1	NCLIV_023900-t26_1-p1 | transcript=NCLIV_023900-t26_1 | gene=NCLIV_023900 | organism=Neospora_caninum_Liverpool | gene_product=hypothetical protein | transcript_product=hypothetical protein | location=FR823389:76247-90340(-) | protein_length=936 | sequence_SO=chromosome | SO=protein_coding | is_pseudo=false	1	1	0.0085	106195	5.74
		R20180100142_NC1,10818	K.QKDASLIK.G	902.531	-0.00039	2	1	21.49	0	0.0809	0|0	NCLIV_023900-t26_1-p1		8.59	1		0	2	MASCOT		T
	Control-246-1	NCLIV_024330-t26_1-p1 | transcript=NCLIV_024330-t26_1 | gene=NCLIV_024330 | organism=Neospora_caninum_Liverpool | gene_product=putative RNA-binding protein | transcript_product=putative RNA-binding protein | location=FR823389:402705-419050(+) | protein_length=3724 | sequence_SO=chromosome | SO=protein_coding | is_pseudo=false	1	1	0.0019	401438	6.11
		R20180100142_NC1,22166	R.AELDLFR.E	863.462	0.0008	2	1	41.43	0	0.000806	0|0	NCLIV_024330-t26_1-p1		4.37	0		0	2	MASCOT		T
	Control-247-1	NCLIV_024340-t26_1-p1 | transcript=NCLIV_024340-t26_1 | gene=NCLIV_024340 | organism=Neospora_caninum_Liverpool | gene_product=hypothetical protein | transcript_product=hypothetical protein | location=FR823389:422285-425815(+) | protein_length=279 | sequence_SO=chromosome | SO=protein_coding | is_pseudo=false	1	1	0.0394	32015.7	5.92
		R20180100142_NC1,5166	K.QVNEDAEEEAK.Q	1261.55	0.0005	2	1	41.87	0	0.000601	0|0	NCLIV_024340-t26_1-p1		3.91	0		0	2	MASCOT		T
	Control-248-1	NCLIV_024520-t26_1-p1 | transcript=NCLIV_024520-t26_1 | gene=NCLIV_024520 | organism=Neospora_caninum_Liverpool | gene_product=hypothetical protein | transcript_product=hypothetical protein | location=FR823389:539995-545081(-) | protein_length=1123 | sequence_SO=chromosome | SO=protein_coding | is_pseudo=false	1	1	0.0045	120280	5.13
		R20180100142_NC1,13832	R.ITVWK.D	646.392	0.00031	2	1	31.41	0	0.011	0|0	NCLIV_024520-t26_1-p1		8.75	0		0	2	MASCOT		T
	Control-249-1	NCLIV_024540-t26_1-p1 | transcript=NCLIV_024540-t26_1 | gene=NCLIV_024540 | organism=Neospora_caninum_Liverpool | gene_product=conserved hypothetical protein | transcript_product=conserved hypothetical protein | location=FR823389:551055-555290(+) | protein_length=460 | sequence_SO=chromosome | SO=protein_coding | is_pseudo=false	1	1	0.0152	50299.7	8.68
		R20180100142_NC1,15854	K.VARELLK.E	828.53	0.01159	2	1	21.94	0	0.0643	0|0	NCLIV_024540-t26_1-p1		8.72	1		0	2	MASCOT		T
	Control-250-1	NCLIV_024630-t26_1-p1 | transcript=NCLIV_024630-t26_1 | gene=NCLIV_024630 | organism=Neospora_caninum_Liverpool | gene_product=putative porin | transcript_product=putative porin | location=FR823389:605715-608811(-) | protein_length=290 | sequence_SO=chromosome | SO=protein_coding | is_pseudo=false	1	1	0.0379	31304.4	8.87
		R20180100142_NC1,12194	K.TAPSGDAVFGR.M	1077.53	-0.00156	2	1	20.76	0	0.206	0|0	NCLIV_024630-t26_1-p1		5.5	0		0	2	MASCOT		T
	Control-251-1	NCLIV_024700-t26_1-p1 | transcript=NCLIV_024700-t26_1 | gene=NCLIV_024700 | organism=Neospora_caninum_Liverpool | gene_product=unspecified product | transcript_product=unspecified product | location=FR823389:659017-663852(+) | protein_length=693 | sequence_SO=chromosome | SO=protein_coding | is_pseudo=false	1	1	0.0115	76190.4	6.19
		R20180100142_NC1,13724	R.LSSALLPR.R	856.525	-0.00065	2	1	29.14	0	0.00987	0|0	NCLIV_024700-t26_1-p1		9.75	0		0	2	MASCOT		T
	Control-252-1	NCLIV_025100-t26_1-p1 | transcript=NCLIV_025100-t26_1 | gene=NCLIV_025100 | organism=Neospora_caninum_Liverpool | gene_product=hypothetical protein | transcript_product=hypothetical protein | location=FR823389:973254-979037(+) | protein_length=991 | sequence_SO=chromosome | SO=protein_coding | is_pseudo=false	1	1	0.0061	107772	6.12
	Control-252-2	NCLIV_001090-t26_1-p1 | transcript=NCLIV_001090-t26_1 | gene=NCLIV_001090 | organism=Neospora_caninum_Liverpool | gene_product=cora-like Mg2+ transporter domain-containing protein, related | transcript_product=cora-like Mg2+ transporter domain-containing protein, related | location=FR823380:926052-931221(-) | protein_length=887 | sequence_SO=chromosome | SO=protein_coding | is_pseudo=false	1	1	0.0068	95283.9	6.46
		R20180100142_NC1,6820	R.ENAGDK.S ! R.ENAGDK.G	633.284	-0.01247	1	1	23.89	0	0.105	0|0	NCLIV_001090-t26_1-p1 ! NCLIV_025100-t26_1-p1		4.37	0		0	2	MASCOT		T
	Control-253-1	NCLIV_025150-t26_1-p1 | transcript=NCLIV_025150-t26_1 | gene=NCLIV_025150 | organism=Neospora_caninum_Liverpool | gene_product=putative TPR Domain containing protein | transcript_product=putative TPR Domain containing protein | location=FR823389:1004212-1013148(-) | protein_length=1560 | sequence_SO=chromosome | SO=protein_coding | is_pseudo=false	1	1	0.0038	166207	7.35
		R20180100142_NC1,17362	R.VLDLLR.T	728.466	0.00016	2	1	29	0	0.016	0|0	NCLIV_025150-t26_1-p1		5.81	0		0	2	MASCOT		T
	Control-254-1	NCLIV_025570-t26_1-p1 | transcript=NCLIV_025570-t26_1 | gene=NCLIV_025570 | organism=Neospora_caninum_Liverpool | gene_product=putative protein kinase | transcript_product=putative protein kinase | location=FR823389:1327724-1333752(+) | protein_length=993 | sequence_SO=chromosome | SO=protein_coding | is_pseudo=false	1	1	0.0111	108548	5.61
		R20180100142_NC1,10605	R.CPADHPYPFTK.F	1332.6	-0.00438	2	1	20.48	0	0.0725	0|0	NCLIV_025570-t26_1-p1		6.73	0		0	2	MASCOT		T
	Control-255-1	NCLIV_025670-t26_1-p1 | transcript=NCLIV_025670-t26_1 | gene=NCLIV_025670 | organism=Neospora_caninum_Liverpool | gene_product=ATP synthase subunit beta, related | transcript_product=ATP synthase subunit beta, related | location=FR823389:1404406-1407570(-) | protein_length=561 | sequence_SO=chromosome | SO=protein_coding | is_pseudo=false	1	1	0.025	60025	6.4
		R20180100142_NC1,22973	R.FTQAGSEVSALLGR.I	1435.75	0.00244	2	1	20.92	0	0.336	0|0	NCLIV_025670-t26_1-p1		6	0		0	2	MASCOT		T
	Control-256-1	NCLIV_025910-t26_1-p1 | transcript=NCLIV_025910-t26_1 | gene=NCLIV_025910 | organism=Neospora_caninum_Liverpool | gene_product=Histone H2A, related | transcript_product=Histone H2A, related | location=FR823389:1571538-1571945(-) | protein_length=135 | sequence_SO=chromosome | SO=protein_coding | is_pseudo=false	1	1	0.0519	14436.8	10.66
	Control-256-2	NCLIV_026140-t26_1-p1 | transcript=NCLIV_026140-t26_1 | gene=NCLIV_026140 | organism=Neospora_caninum_Liverpool | gene_product=Histone H2A, related | transcript_product=Histone H2A, related | location=FR823389:1721894-1722274(-) | protein_length=126 | sequence_SO=chromosome | SO=protein_coding | is_pseudo=false	1	1	0.0556	13427.7	10.69
		R20180100142_NC1,10028	R.HIQLAVR.N	836.51	-4e-05	2	1	25.85	0	0.00533	0|0	NCLIV_025910-t26_1-p1/NCLIV_026140-t26_1-p1		9.76	0		0	2	MASCOT		T
	Control-257-1	NCLIV_025980-t26_1-p1 | transcript=NCLIV_025980-t26_1 | gene=NCLIV_025980 | organism=Neospora_caninum_Liverpool | gene_product=hypothetical protein | transcript_product=hypothetical protein | location=FR823389:1607477-1608380(+) | protein_length=200 | sequence_SO=chromosome | SO=protein_coding | is_pseudo=false	1	1	0.03	24692.5	10.94
		R20180100142_NC1,7991	K.M*RACLR.D	822.407	-0.00265	2	1	21.01	0	0.0773	0|0	NCLIV_025980-t26_1-p1		10.35	1	15.994919 Oxidation (M)	0	2	MASCOT		T
	Control-258-1	NCLIV_026550-t26_1-p1 | transcript=NCLIV_026550-t26_1 | gene=NCLIV_026550 | organism=Neospora_caninum_Liverpool | gene_product=conserved hypothetical protein | transcript_product=conserved hypothetical protein | location=FR823389:2099228-2104633(+) | protein_length=1665 | sequence_SO=chromosome | SO=protein_coding | is_pseudo=false	1	1	0.0072	178743	5.92
		R20180100142_NC1,10374	R.DSESPGVGSTSR.L	1178.53	0.01147	2	1	20.96	0	0.0329	0|0	NCLIV_026550-t26_1-p1		4.37	0		0	2	MASCOT		T
	Control-259-1	NCLIV_026560-t26_1-p1 | transcript=NCLIV_026560-t26_1 | gene=NCLIV_026560 | organism=Neospora_caninum_Liverpool | gene_product=Cell wall surface anchor family protein, related | transcript_product=Cell wall surface anchor family protein, related | location=FR823389:2112526-2123581(+) | protein_length=1176 | sequence_SO=chromosome | SO=protein_coding | is_pseudo=false	1	1	0.0043	131018	5.85
	Control-259-2	NCLIV_025700-t26_1-p1 | transcript=NCLIV_025700-t26_1 | gene=NCLIV_025700 | organism=Neospora_caninum_Liverpool | gene_product=conserved hypothetical protein | transcript_product=conserved hypothetical protein | location=FR823389:1440238-1444863(+) | protein_length=1376 | sequence_SO=chromosome | SO=protein_coding | is_pseudo=false	1	1	0.0036	147830	6.28
	Control-259-3	NCLIV_006080-t26_1-p1 | transcript=NCLIV_006080-t26_1 | gene=NCLIV_006080 | organism=Neospora_caninum_Liverpool | gene_product=putative MORN repeat-containing protein | transcript_product=putative MORN repeat-containing protein | location=FR823382:1348603-1373332(+) | protein_length=3473 | sequence_SO=chromosome | SO=protein_coding | is_pseudo=false	1	1	0.0014	375914	6.61
		R20180100142_NC1,8279	K.IDLER.A ! K.IDLER.I ! R.LDLER.N	645.357	-0.00093	2	1	38.1	0	0.00431	0|0	NCLIV_006080-t26_1-p1 ! NCLIV_025700-t26_1-p1 ! NCLIV_026560-t26_1-p1		4.37	0		0	2	MASCOT		T
	Control-260-1	NCLIV_027070-t26_1-p1 | transcript=NCLIV_027070-t26_1 | gene=NCLIV_027070 | organism=Neospora_caninum_Liverpool | gene_product=conserved hypothetical protein | transcript_product=conserved hypothetical protein | location=FR823389:2560590-2566410(+) | protein_length=974 | sequence_SO=chromosome | SO=protein_coding | is_pseudo=false	1	1	0.0051	105520	5.84
		R20180100142_NC1,10406	K.YRLPK.K	676.414	0.01104	2	1	25.9	0	0.0179	0|0	NCLIV_027070-t26_1-p1		9.99	1		0	2	MASCOT		T
	Control-261-1	NCLIV_0271-t26_1-p1 | transcript=NCLIV_0271-t26_1 | gene=NCLIV_0271 | organism=Neospora_caninum_Liverpool | gene_product=von Willebrand factor type A domain-containing protein | transcript_product=von Willebrand factor type A domain-containing protein | location=FR823389:2592068-2597156(+) | protein_length=1146 | sequence_SO=chromosome | SO=protein_coding | is_pseudo=false	1	1	0.0044	120716	4.21
	Control-261-2	NCLIV_047370-t26_1-p1 | transcript=NCLIV_047370-t26_1 | gene=NCLIV_047370 | organism=Neospora_caninum_Liverpool | gene_product=conserved hypothetical protein | transcript_product=conserved hypothetical protein | location=FR823391:2104751-2116355(-) | protein_length=2085 | sequence_SO=chromosome | SO=protein_coding | is_pseudo=false	1	1	0.0024	232708	8.5
		R20180100142_NC1,7256	K.LENLR.N ! R.LENLR.I	644.373	-0.00055	2	1	35.98	0	0.00534	0|0	NCLIV_0271-t26_1-p1 ! NCLIV_047370-t26_1-p1		6	0		0	2	MASCOT		T
	Control-262-1	NCLIV_027450-t26_1-p1 | transcript=NCLIV_027450-t26_1 | gene=NCLIV_027450 | organism=Neospora_caninum_Liverpool | gene_product=conserved hypothetical protein | transcript_product=conserved hypothetical protein | location=FR823389:2839384-2841429(+) | protein_length=257 | sequence_SO=chromosome | SO=protein_coding | is_pseudo=false	1	1	0.0272	28187.8	11.15
		R20180100142_NC1,9626	K.GVLEHIR.N	823.478	-0.00033	2	1	38.23	0	0.000684	0|0	NCLIV_027450-t26_1-p1		6.75	0		0	2	MASCOT		T
	Control-263-1	NCLIV_027500-t26_1-p1 | transcript=NCLIV_027500-t26_1 | gene=NCLIV_027500 | organism=Neospora_caninum_Liverpool | gene_product=putative bromodomain-containing protein | transcript_product=putative bromodomain-containing protein | location=FR823389:2883563-2892731(-) | protein_length=1510 | sequence_SO=chromosome | SO=protein_coding | is_pseudo=false	1	1	0.0046	159906	5.14
		R20180100142_NC1,5772	R.KEETAM*K.R	852.413	0.00339	2	1	28.37	0	0.00975	0|0	NCLIV_027500-t26_1-p1		6.14	1	15.994919 Oxidation (M)	0	2	MASCOT		T
	Control-264-1	NCLIV_027520-t26_1-p1 | transcript=NCLIV_027520-t26_1 | gene=NCLIV_027520 | organism=Neospora_caninum_Liverpool | gene_product=conserved hypothetical protein | transcript_product=conserved hypothetical protein | location=FR823389:2901316-2918605(-) | protein_length=3015 | sequence_SO=chromosome | SO=protein_coding | is_pseudo=false	1	1	0.002	325083	6.57
		R20180100142_NC1,12767	R.ALFAPR.L	674.398	-0.00032	2	1	23.56	0	0.0877	0|0	NCLIV_027520-t26_1-p1		9.8	0		0	2	MASCOT		T
	Control-265-1	NCLIV_028150-t26_1-p1 | transcript=NCLIV_028150-t26_1 | gene=NCLIV_028150 | organism=Neospora_caninum_Liverpool | gene_product=conserved hypothetical protein | transcript_product=conserved hypothetical protein | location=FR823389:3312540-3315294(-) | protein_length=801 | sequence_SO=chromosome | SO=protein_coding | is_pseudo=false	1	1	0.015	86639.7	9.09
		R20180100142_NC1,3646	R.KEAGPLGAAAAR.T	1111.62	0.00995	2	1	20.65	0	0.059	0|0	NCLIV_028150-t26_1-p1		8.75	1		0	2	MASCOT		T
	Control-266-1	NCLIV_028220-t26_1-p1 | transcript=NCLIV_028220-t26_1 | gene=NCLIV_028220 | organism=Neospora_caninum_Liverpool | gene_product=hypothetical protein | transcript_product=hypothetical protein | location=FR823389:3378058-3381598(+) | protein_length=500 | sequence_SO=chromosome | SO=protein_coding | is_pseudo=false	1	1	0.014	52933.6	6.68
		R20180100142_NC1,22912	R.IALANRR.G	813.505	-0.01402	2	1	23.09	0	0.0901	0|0	NCLIV_028220-t26_1-p1		12	1		0	2	MASCOT		T
	Control-267-1	NCLIV_028350-t26_1-p1 | transcript=NCLIV_028350-t26_1 | gene=NCLIV_028350 | organism=Neospora_caninum_Liverpool | gene_product=putative CAM kinase | transcript_product=putative CAM kinase | location=FR823389:3477017-3484247(-) | protein_length=1531 | sequence_SO=chromosome | SO=protein_coding | is_pseudo=false	1	1	0.0059	165035	5.93
		R20180100142_NC1,5269	R.GAGSARDRR.R	945.497	-0.00304	2	1	27.3	0	0.0735	0|0	NCLIV_028350-t26_1-p1		11.7	2		0	2	MASCOT		T
	Control-268-1	NCLIV_028480-t26_1-p1 | transcript=NCLIV_028480-t26_1 | gene=NCLIV_028480 | organism=Neospora_caninum_Liverpool | gene_product=hypothetical protein | transcript_product=hypothetical protein | location=FR823389:3602355-3614323(+) | protein_length=2252 | sequence_SO=chromosome | SO=protein_coding | is_pseudo=false	1	1	0.0044	240972	6.56
		R20180100142_NC1,8970	K.QVAGAGDAER.R	973.47	-0.01485	2	1	22.71	0	0.0557	0|0	NCLIV_028480-t26_1-p1		4.37	0		0	2	MASCOT		T
	Control-269-1	NCLIV_028680-t26_1-p1 | transcript=NCLIV_028680-t26_1 | gene=NCLIV_028680 | organism=Neospora_caninum_Liverpool | gene_product=putative apical membrane antigen 1 | transcript_product=putative apical membrane antigen 1 | location=FR823389:3770720-3775137(+) | protein_length=569 | sequence_SO=chromosome | SO=protein_coding | is_pseudo=false	1	1	0.0228	63359.9	5.43
		R20180100142_NC1,10267	K.TFTNDEVASDQPR.T	1479.67	0.00141	2	1	30.51	0	0.00574	0|0	NCLIV_028680-t26_1-p1		4.03	0		0	2	MASCOT		T
	Control-270-1	NCLIV_028760-t26_1-p1 | transcript=NCLIV_028760-t26_1 | gene=NCLIV_028760 | organism=Neospora_caninum_Liverpool | gene_product=putative ubiquitin carboxyl-terminal hydrolase | transcript_product=putative ubiquitin carboxyl-terminal hydrolase | location=FR823389:3853885-3872994(-) | protein_length=3975 | sequence_SO=chromosome | SO=protein_coding | is_pseudo=false	1	1	0.0023	423552	5.57
		R20180100142_NC1,3315	K.KENASALQK.E	988.542	-0.01241	3	1	27.95	0	0.0658	0|0	NCLIV_028760-t26_1-p1		8.59	1		0	2	MASCOT		T
	Control-271-1	NCLIV_029330-t26_1-p1 | transcript=NCLIV_029330-t26_1 | gene=NCLIV_029330 | organism=Neospora_caninum_Liverpool | gene_product=hypothetical protein | transcript_product=hypothetical protein | location=FR823389:4380130-4386846(+) | protein_length=752 | sequence_SO=chromosome | SO=protein_coding | is_pseudo=false	1	1	0.0093	83022.4	6.37
		R20180100142_NC1,4430	R.VMGGNTR.I	734.361	-0.00694	2	1	22.19	0	0.0858	0|0	NCLIV_029330-t26_1-p1		9.72	0		0	2	MASCOT		T
	Control-272-1	NCLIV_029850-t26_1-p1 | transcript=NCLIV_029850-t26_1 | gene=NCLIV_029850 | organism=Neospora_caninum_Liverpool | gene_product=putative transcription factor btf3 | transcript_product=putative transcription factor btf3 | location=FR823389:4745597-4747312(+) | protein_length=571 | sequence_SO=chromosome | SO=protein_coding | is_pseudo=false	1	1	0.0123	63428.9	7.73
		R20180100142_NC1,23527	R.VLREQQK.A	900.526	-0.0044	2	1	20.55	0	0.0947	0|0	NCLIV_029850-t26_1-p1		8.72	1		0	2	MASCOT		T
	Control-273-1	NCLIV_029910-t26_1-p1 | transcript=NCLIV_029910-t26_1 | gene=NCLIV_029910 | organism=Neospora_caninum_Liverpool | gene_product=3-methyl-2-oxobutanoate hydroxymethyltransferase, related | transcript_product=3-methyl-2-oxobutanoate hydroxymethyltransferase, related | location=FR823389:4786278-4794766(+) | protein_length=730 | sequence_SO=chromosome | SO=protein_coding | is_pseudo=false	1	1	0.0096	77923.3	8.15
		R20180100142_NC1,3460	R.ENDKVEK.L	861.431	0.01709	2	1	23.4	0	0.072	0|0	NCLIV_029910-t26_1-p1		4.68	1		0	2	MASCOT		T
	Control-274-1	NCLIV_030180-t26_1-p1 | transcript=NCLIV_030180-t26_1 | gene=NCLIV_030180 | organism=Neospora_caninum_Liverpool | gene_product=conserved hypothetical protein | transcript_product=conserved hypothetical protein | location=FR823390:90425-101194(-) | protein_length=3589 | sequence_SO=chromosome | SO=protein_coding | is_pseudo=false	1	1	0.0014	378524	5.98
		R20180100142_NC1,7663	R.YELGR.V	637.33	2e-05	2	1	30.41	0	0.00532	0|0	NCLIV_030180-t26_1-p1		6	0		0	2	MASCOT		T
	Control-275-1	NCLIV_030330-t26_1-p1 | transcript=NCLIV_030330-t26_1 | gene=NCLIV_030330 | organism=Neospora_caninum_Liverpool | gene_product=putative cAMP-specific phosphodiesterase | transcript_product=putative cAMP-specific phosphodiesterase | location=FR823390:206196-218197(-) | protein_length=949 | sequence_SO=chromosome | SO=protein_coding | is_pseudo=false	1	1	0.0053	107458	5.95
		R20180100142_NC1,13014	K.SLFVR.T	621.372	0.00011	2	1	23.38	0	0.0214	0|0	NCLIV_030330-t26_1-p1		9.47	0		0	2	MASCOT		T
	Control-276-1	NCLIV_030670-t26_1-p1 | transcript=NCLIV_030670-t26_1 | gene=NCLIV_030670 | organism=Neospora_caninum_Liverpool | gene_product=AGAP010490-PA, related | transcript_product=AGAP010490-PA, related | location=FR823390:467939-491188(-) | protein_length=6922 | sequence_SO=chromosome | SO=protein_coding | is_pseudo=false	1	1	0.001	713756	8.58
		R20180100142_NC1,5935	R.AAGLTPR.D	685.399	0.01179	2	1	31.7	0	0.00548	0|0	NCLIV_030670-t26_1-p1		9.8	0		0	2	MASCOT		T
	Control-277-1	NCLIV_030700-t26_1-p1 | transcript=NCLIV_030700-t26_1 | gene=NCLIV_030700 | organism=Neospora_caninum_Liverpool | gene_product=putative kinesin motor domain-containing protein | transcript_product=putative kinesin motor domain-containing protein | location=FR823390:510331-516475(-) | protein_length=698 | sequence_SO=chromosome | SO=protein_coding | is_pseudo=false	1	1	0.0129	78583.1	7.61
		R20180100142_NC1,23342	K.TKSDGILLR.E	1002.59	-0.00822	2	1	23.14	0	0.0325	0|0	NCLIV_030700-t26_1-p1		8.41	1		0	2	MASCOT		T
	Control-278-1	NCLIV_031440-t26_1-p1 | transcript=NCLIV_031440-t26_1 | gene=NCLIV_031440 | organism=Neospora_caninum_Liverpool | gene_product=60S ribosomal protein L38, related | transcript_product=60S ribosomal protein L38, related | location=FR823390:1140271-1140525(+) | protein_length=84 | sequence_SO=chromosome | SO=protein_coding | is_pseudo=false	1	1	0.131	9539.24	10.71
		R20180100142_NC1,3204	R.ATGGGASTVTK.F	949.495	-0.00091	2	1	53.83	0	5.22e-05	0|0	NCLIV_031440-t26_1-p1		8.8	0		0	2	MASCOT		T
	Control-279-1	NCLIV_031740-t26_1-p1 | transcript=NCLIV_031740-t26_1 | gene=NCLIV_031740 | organism=Neospora_caninum_Liverpool | gene_product=GJ10617, related | transcript_product=GJ10617, related | location=FR823390:1373346-1376351(+) | protein_length=240 | sequence_SO=chromosome | SO=protein_coding | is_pseudo=false	1	1	0.0333	26120.7	5.3
		R20180100142_NC1,5874	K.VDWNKIEK.E	1031.55	0.01454	2	1	28.74	0	0.0263	0|0	NCLIV_031740-t26_1-p1		6.04	1		0	2	MASCOT		T
	Control-280-1	NCLIV_031880-t26_1-p1 | transcript=NCLIV_031880-t26_1 | gene=NCLIV_031880 | organism=Neospora_caninum_Liverpool | gene_product=putative TPR domain-containing protein | transcript_product=putative TPR domain-containing protein | location=FR823390:1490980-1501873(+) | protein_length=911 | sequence_SO=chromosome | SO=protein_coding | is_pseudo=false	1	1	0.0066	96131.5	4.94
	Control-280-2	NCLIV_002280-t26_1-p1 | transcript=NCLIV_002280-t26_1 | gene=NCLIV_002280 | organism=Neospora_caninum_Liverpool | gene_product=hypothetical protein | transcript_product=hypothetical protein | location=FR823380:2121037-2144560(-) | protein_length=2773 | sequence_SO=chromosome | SO=protein_coding | is_pseudo=false	1	1	0.0022	307270	5.99
		R20180100142_NC1,10353	R.DIEGIR.S ! R.DLEGLR.A	702.378	-0.00064	1	1	20.96	0	0.171	0|0	NCLIV_002280-t26_1-p1 ! NCLIV_031880-t26_1-p1		4.37	0		0	2	MASCOT		T
	Control-281-1	NCLIV_031940-t26_1-p1 | transcript=NCLIV_031940-t26_1 | gene=NCLIV_031940 | organism=Neospora_caninum_Liverpool | gene_product=conserved hypothetical protein | transcript_product=conserved hypothetical protein | location=FR823390:1542780-1546633(-) | protein_length=746 | sequence_SO=chromosome | SO=protein_coding | is_pseudo=false	1	1	0.008	78532.2	5.03
		R20180100142_NC1,6963	R.LLEEER.L	788.415	0.00202	2	1	27.99	0	0.0426	0|0	NCLIV_031940-t26_1-p1		4.25	0		0	2	MASCOT		T
	Control-282-1	NCLIV_032050-t26_1-p1 | transcript=NCLIV_032050-t26_1 | gene=NCLIV_032050 | organism=Neospora_caninum_Liverpool | gene_product=putative DnaJ domain-containing protein | transcript_product=putative DnaJ domain-containing protein | location=FR823390:1669581-1677913(-) | protein_length=851 | sequence_SO=chromosome | SO=protein_coding | is_pseudo=false	1	1	0.0071	93485.2	6.59
		R20180100142_NC1,10242	K.GKNAPR.S	642.368	-0.00322	2	1	20.57	0	0.0259	0|0	NCLIV_032050-t26_1-p1		11	1		0	2	MASCOT		T
	Control-283-1	NCLIV_032130-t26_1-p1 | transcript=NCLIV_032130-t26_1 | gene=NCLIV_032130 | organism=Neospora_caninum_Liverpool | gene_product=conserved hypothetical protein | transcript_product=conserved hypothetical protein | location=FR823390:1763560-1773404(+) | protein_length=961 | sequence_SO=chromosome | SO=protein_coding | is_pseudo=false	1	1	0.0094	107229	5.87
		R20180100142_NC1,3298	R.QEEEMKRLK.D	1190.62	-0.00599	2	1	24.08	0	0.0508	0|0	NCLIV_032130-t26_1-p1		6.23	2		0	2	MASCOT		T
	Control-284-1	NCLIV_032220-t26_1-p1 | transcript=NCLIV_032220-t26_1 | gene=NCLIV_032220 | organism=Neospora_caninum_Liverpool | gene_product=50S ribosomal protein L30e, related | transcript_product=50S ribosomal protein L30e, related | location=FR823390:1834524-1836516(-) | protein_length=108 | sequence_SO=chromosome | SO=protein_coding | is_pseudo=false	1	1	0.1481	11661.5	9.45
		R20180100142_NC1,19709	R.VSCLAVTDPGDSDIIR.S	1717.84	-0.00198	2	1	43.53	0	0.000546	0|0	NCLIV_032220-t26_1-p1		3.93	0		0	2	MASCOT		T
	Control-285-1	NCLIV_033560-t26_1-p1 | transcript=NCLIV_033560-t26_1 | gene=NCLIV_033560 | organism=Neospora_caninum_Liverpool | gene_product=conserved hypothetical protein | transcript_product=conserved hypothetical protein | location=FR823390:2778646-2783436(-) | protein_length=1596 | sequence_SO=chromosome | SO=protein_coding | is_pseudo=false	1	1	0.0044	164237	6.44
		R20180100142_NC1,4368	R.GEEDLGR.E	775.358	2e-05	2	1	24.55	0	0.0491	0|0	NCLIV_033560-t26_1-p1		4.14	0		0	2	MASCOT		T
	Control-286-1	NCLIV_033680-t26_1-p1 | transcript=NCLIV_033680-t26_1 | gene=NCLIV_033680 | organism=Neospora_caninum_Liverpool | gene_product=Solute carrier family 25 (Mitochondrial carrier,dicarboxylate transporter), member 10, related | transcript_product=Solute carrier family 25 (Mitochondrial carrier,dicarboxylate transporter), member 10, related | location=FR823390:2868112-2871663(+) | protein_length=336 |…	1	1	0.0268	36604.2	9.92
		R20180100142_NC1,14783	K.NEGITGLYK.G	994.52	0.00064	2	1	22.04	0	0.0556	0|0	NCLIV_033680-t26_1-p1		6	0		0	2	MASCOT		T
	Control-287-1	NCLIV_033870-t26_1-p1 | transcript=NCLIV_033870-t26_1 | gene=NCLIV_033870 | organism=Neospora_caninum_Liverpool | gene_product=Hypothetical low complexity protein, related | transcript_product=Hypothetical low complexity protein, related | location=FR823390:3040795-3043188(-) | protein_length=797 | sequence_SO=chromosome | SO=protein_coding | is_pseudo=false	1	1	0.0176	74271.9	6.2
		R20180100142_NC1,22957	R.QANELQQRM*DALQR.R	1716.84	-0.00741	2	1	33.42	0	0.00585	0|0	NCLIV_033870-t26_1-p1		6.07	1	15.994919 Oxidation (M)	0	2	MASCOT		T
	Control-288-1	NCLIV_033950-t26_1-p1 | transcript=NCLIV_033950-t26_1 | gene=NCLIV_033950 | organism=Neospora_caninum_Liverpool | gene_product=Heat shock protein 70, related | transcript_product=Heat shock protein 70, related | location=FR823390:3106708-3108723(-) | protein_length=671 | sequence_SO=chromosome | SO=protein_coding | is_pseudo=false	1	1	0.0194	72658.4	5.07
		R20180100142_NC1,17786	R.TTPSYVAFTDTER.L	1487.7	-5e-05	2	1	38.04	0	0.00329	0|0	NCLIV_033950-t26_1-p1		4.37	0		0	2	MASCOT		T
	Control-289-1	NCLIV_0341-t26_1-p1 | transcript=NCLIV_0341-t26_1 | gene=NCLIV_0341 | organism=Neospora_caninum_Liverpool | gene_product=eukaryotic translation initiation factor 3 subunit 6 interacting protein | transcript_product=eukaryotic translation initiation factor 3 subunit 6 interacting protein | location=FR823390:3297578-3302465(-) | protein_length=643 | sequence_SO=chromosome | SO=protein_coding | is_p…	1	1	0.0156	75290.2	5.61
		R20180100142_NC1,13623	K.SVENIELTSR.G	1147.6	-0.00085	2	1	44.45	0	0.000538	0|0	NCLIV_0341-t26_1-p1		4.53	0		0	2	MASCOT		T
	Control-290-1	NCLIV_034290-t26_1-p1 | transcript=NCLIV_034290-t26_1 | gene=NCLIV_034290 | organism=Neospora_caninum_Liverpool | gene_product=conserved hypothetical protein | transcript_product=conserved hypothetical protein | location=FR823390:3384131-3385330(-) | protein_length=399 | sequence_SO=chromosome | SO=protein_coding | is_pseudo=false	1	1	0.0125	44234.9	10.44
		R20180100142_NC1,8787	R.EEFLR.A	693.357	0.00027	2	1	22.69	0	0.0837	0|0	NCLIV_034290-t26_1-p1		4.53	0		0	2	MASCOT		T
	Control-291-1	NCLIV_034700-t26_1-p1 | transcript=NCLIV_034700-t26_1 | gene=NCLIV_034700 | organism=Neospora_caninum_Liverpool | gene_product=conserved hypothetical protein | transcript_product=conserved hypothetical protein | location=FR823390:3661624-3673876(-) | protein_length=2206 | sequence_SO=chromosome | SO=protein_coding | is_pseudo=false	1	1	0.0036	235810	5.92
		R20180100142_NC1,8541	R.AASALSPR.L	772.431	0.00109	2	1	21.45	0	0.117	0|0	NCLIV_034700-t26_1-p1		9.8	0		0	2	MASCOT		T
	Control-292-1	NCLIV_035490-t26_1-p1 | transcript=NCLIV_035490-t26_1 | gene=NCLIV_035490 | organism=Neospora_caninum_Liverpool | gene_product=putative porphobilinogen deaminase | transcript_product=putative porphobilinogen deaminase | location=FR823390:4322933-4324984(-) | protein_length=683 | sequence_SO=chromosome | SO=protein_coding | is_pseudo=false	1	1	0.0073	72968.6	8.87
		R20180100142_NC1,8792	-.MADPR.A	589.276	0.00814	1	1	22.88	0	0.0822	0|0	NCLIV_035490-t26_1-p1		5.59	0		0	2	MASCOT		T
	Control-293-1	NCLIV_035810-t26_1-p1 | transcript=NCLIV_035810-t26_1 | gene=NCLIV_035810 | organism=Neospora_caninum_Liverpool | gene_product=hypothetical protein | transcript_product=hypothetical protein | location=FR823390:4608878-4615776(+) | protein_length=599 | sequence_SO=chromosome | SO=protein_coding | is_pseudo=false	1	1	0.0167	64469.8	10.58
		R20180100142_NC1,24033	K.LIDNLEIAKR.Q	1184.7	-0.00062	2	1	22.94	0	0.0269	0|0	NCLIV_035810-t26_1-p1		6.07	1		0	2	MASCOT		T
	Control-294-1	NCLIV_035820-t26_1-p1 | transcript=NCLIV_035820-t26_1 | gene=NCLIV_035820 | organism=Neospora_caninum_Liverpool | gene_product=hypothetical protein | transcript_product=hypothetical protein | location=FR823390:4622052-4628821(+) | protein_length=1297 | sequence_SO=chromosome | SO=protein_coding | is_pseudo=false	1	1	0.0077	143655	5.06
		R20180100142_NC1,22685	K.LDVEDLYYAR.L	1256.62	-0.00062	2	1	63.22	0	3.62e-06	0|0	NCLIV_035820-t26_1-p1		4.03	0		0	2	MASCOT		T
	Control-295-1	NCLIV_035890-t26_1-p1 | transcript=NCLIV_035890-t26_1 | gene=NCLIV_035890 | organism=Neospora_caninum_Liverpool | gene_product=conserved hypothetical protein | transcript_product=conserved hypothetical protein | location=FR823390:4687995-4690226(-) | protein_length=604 | sequence_SO=chromosome | SO=protein_coding | is_pseudo=false	1	1	0.0099	62513.5	8.28
		R20180100142_NC1,10021	R.EGATRR.E	689.369	-0.00541	2	1	20.49	0	0.199	0|0	NCLIV_035890-t26_1-p1		9.7	1		0	2	MASCOT		T
	Control-296-1	NCLIV_036020-t26_1-p1 | transcript=NCLIV_036020-t26_1 | gene=NCLIV_036020 | organism=Neospora_caninum_Liverpool | gene_product=conserved hypothetical protein | transcript_product=conserved hypothetical protein | location=FR823390:4793340-4799627(-) | protein_length=1641 | sequence_SO=chromosome | SO=protein_coding | is_pseudo=false	1	1	0.0037	175623	6.51
		R20180100142_NC1,18212	K.FEIDLR.F	792.425	-0.00011	2	1	28.55	0	0.017	0|0	NCLIV_036020-t26_1-p1		4.37	0		0	2	MASCOT		T
	Control-297-1	NCLIV_036190-t26_1-p1 | transcript=NCLIV_036190-t26_1 | gene=NCLIV_036190 | organism=Neospora_caninum_Liverpool | gene_product=conserved hypothetical protein | transcript_product=conserved hypothetical protein | location=FR823390:4951128-4959574(-) | protein_length=1503 | sequence_SO=chromosome | SO=protein_coding | is_pseudo=false	1	1	0.0053	160896	8.28
		R20180100142_NC1,5024	K.AGKQGDAR.G	802.417	0.01115	2	1	24.4	0	0.0523	0|0	NCLIV_036190-t26_1-p1		8.79	1		0	2	MASCOT		T
	Control-298-1	NCLIV_036280-t26_1-p1 | transcript=NCLIV_036280-t26_1 | gene=NCLIV_036280 | organism=Neospora_caninum_Liverpool | gene_product=30S ribosomal protein S15P/S13e, related | transcript_product=30S ribosomal protein S15P/S13e, related | location=FR823390:5005355-5007695(-) | protein_length=151 | sequence_SO=chromosome | SO=protein_coding | is_pseudo=false	1	1	0.0464	17204.1	10.55
		R20180100142_NC1,14382	R.LILVESR.I	829.514	0.01103	2	1	30.17	0	0.0192	0|0	NCLIV_036280-t26_1-p1		6	0		0	2	MASCOT		T
	Control-299-1	NCLIV_036400-t26_1-p1 | transcript=NCLIV_036400-t26_1 | gene=NCLIV_036400 | organism=Neospora_caninum_Liverpool | gene_product=unspecified product | transcript_product=unspecified product | location=FR823390:5074619-5075318(-) | protein_length=190 | sequence_SO=chromosome | SO=protein_coding | is_pseudo=false	1	1	0.0579	19861.1	4.39
		R20180100142_NC1,21426	K.DEGIFLDALSK.G	1207.62	-0.01344	2	1	21.49	0	0.368	0|0	NCLIV_036400-t26_1-p1		4.03	0		0	2	MASCOT		T
	Control-300-1	NCLIV_036480-t26_1-p1 | transcript=NCLIV_036480-t26_1 | gene=NCLIV_036480 | organism=Neospora_caninum_Liverpool | gene_product=conserved hypothetical protein | transcript_product=conserved hypothetical protein | location=FR823390:5127341-5131195(+) | protein_length=340 | sequence_SO=chromosome | SO=protein_coding | is_pseudo=false	1	1	0.0294	37419	11.01
		R20180100142_NC1,19352	R.VRVGDEM*LVR.L	1189.64	-0.02189	2	1	21.27	0	0.081	0|0	NCLIV_036480-t26_1-p1		6.04	1	15.994919 Oxidation (M)	0	2	MASCOT		T
	Control-301-1	NCLIV_037220-t26_1-p1 | transcript=NCLIV_037220-t26_1 | gene=NCLIV_037220 | organism=Neospora_caninum_Liverpool | gene_product=hypothetical protein | transcript_product=hypothetical protein | location=FR823390:5777148-5778305(+) | protein_length=385 | sequence_SO=chromosome | SO=protein_coding | is_pseudo=false	1	1	0.0156	42869.9	5.28
	Control-301-2	NCLIV_035570-t26_1-p1 | transcript=NCLIV_035570-t26_1 | gene=NCLIV_035570 | organism=Neospora_caninum_Liverpool | gene_product=putative splicing factor, arginine/serine-rich 8 | transcript_product=putative splicing factor, arginine/serine-rich 8 | location=FR823390:4388757-4397033(+) | protein_length=1184 | sequence_SO=chromosome | SO=protein_coding | is_pseudo=false	1	1	0.0051	127822	5.1
		R20180100142_NC1,11880	R.TPIPLR.C ! K.TPLPLR.L	696.44	-0.00021	2	1	25.22	0	0.00481	0|0	NCLIV_037220-t26_1-p1 ! NCLIV_035570-t26_1-p1		9.41	0		0	2	MASCOT		T
	Control-302-1	NCLIV_0372-t26_1-p1 | transcript=NCLIV_0372-t26_1 | gene=NCLIV_0372 | organism=Neospora_caninum_Liverpool | gene_product=transport protein particle component Bet3 domain-containing protein | transcript_product=transport protein particle component Bet3 domain-containing protein | location=FR823390:5791171-5792680(+) | protein_length=202 | sequence_SO=chromosome | SO=protein_coding | is_pseudo=false	1	1	0.0347	23034.5	9.26
		R20180100142_NC1,10568	R.LHELGLR.V	837.494	0.00095	2	1	29.05	0	0.00479	0|0	NCLIV_0372-t26_1-p1		6.75	0		0	2	MASCOT		T
	Control-303-1	NCLIV_0380-t26_1-p1 | transcript=NCLIV_0380-t26_1 | gene=NCLIV_0380 | organism=Neospora_caninum_Liverpool | gene_product=transporter, major facilitator family domain containing protein | transcript_product=transporter, major facilitator family domain containing protein | location=FR823390:6420568-6431710(+) | protein_length=3027 | sequence_SO=chromosome | SO=protein_coding | is_pseudo=false	1	1	0.0023	325289	6.23
		R20180100142_NC1,12703	K.SGVGERR.G	760.406	-0.00338	2	1	37.47	0	0.00542	0|0	NCLIV_0380-t26_1-p1		9.31	1		0	2	MASCOT		T
	Control-304-1	NCLIV_038140-t26_1-p1 | transcript=NCLIV_038140-t26_1 | gene=NCLIV_038140 | organism=Neospora_caninum_Liverpool | gene_product=hypothetical protein | transcript_product=hypothetical protein | location=FR823390:6504534-6507386(+) | protein_length=252 | sequence_SO=chromosome | SO=protein_coding | is_pseudo=false	1	1	0.0238	28529.2	8.41
		R20180100142_NC1,9419	R.TLADLR.T	688.399	8e-05	2	1	33.96	0	0.00908	0|0	NCLIV_038140-t26_1-p1		5.5	0		0	2	MASCOT		T
	Control-305-1	NCLIV_038860-t26_1-p1 | transcript=NCLIV_038860-t26_1 | gene=NCLIV_038860 | organism=Neospora_caninum_Liverpool | gene_product=putative myosin heavy chain | transcript_product=putative myosin heavy chain | location=FR823385:424880-436170(-) | protein_length=967 | sequence_SO=chromosome | SO=protein_coding | is_pseudo=false	1	1	0.0052	110108	9.23
	Control-305-2	NCLIV_018120-t26_1-p1 | transcript=NCLIV_018120-t26_1 | gene=NCLIV_018120 | organism=Neospora_caninum_Liverpool | gene_product=conserved hypothetical protein | transcript_product=conserved hypothetical protein | location=FR823387:2304665-2309814(+) | protein_length=686 | sequence_SO=chromosome | SO=protein_coding | is_pseudo=false	1	1	0.0073	74589.1	8.97
	Control-305-3	NCLIV_043220-t26_1-p1 | transcript=NCLIV_043220-t26_1 | gene=NCLIV_043220 | organism=Neospora_caninum_Liverpool | gene_product=putative regulator of nonsense transcripts UPF1 | transcript_product=putative regulator of nonsense transcripts UPF1 | location=FR823385:3989142-3995756(-) | protein_length=1428 | sequence_SO=chromosome | SO=protein_coding | is_pseudo=false	1	1	0.0035	151226	6.29
	Control-305-4	NCLIV_052410-t26_1-p1 | transcript=NCLIV_052410-t26_1 | gene=NCLIV_052410 | organism=Neospora_caninum_Liverpool | gene_product=putative transporter, major facilitator family domain containing protein | transcript_product=putative transporter, major facilitator family domain containing protein | location=FR823391:6507309-6509143(+) | protein_length=545 | sequence_SO=chromosome | SO=protein_coding …	1	1	0.0092	58821.8	5.41
		R20180100142_NC1,10446	R.VIEIK.D ! K.VLELK.A ! K.VLELK.T ! R.VLELK.A	601.392	-0.0004	2	1	22.12	0	0.0635	0|0	NCLIV_038860-t26_1-p1 ! NCLIV_018120-t26_1-p1 ! NCLIV_043220-t26_1-p1 ! NCLIV_052410-t26_1-p1		5.97	0		0	2	MASCOT		T
	Control-306-1	NCLIV_039060-t26_1-p1 | transcript=NCLIV_039060-t26_1 | gene=NCLIV_039060 | organism=Neospora_caninum_Liverpool | gene_product=putative helicase | transcript_product=putative helicase | location=FR823385:540731-562917(+) | protein_length=4082 | sequence_SO=chromosome | SO=protein_coding | is_pseudo=false	1	1	0.0024	453245	5.9
		R20180100142_NC1,3131	R.ETPGDGADVR.T	1016.46	-0.01039	2	1	24.75	0	0.0189	0|0	NCLIV_039060-t26_1-p1		4.03	0		0	2	MASCOT		T
	Control-307-1	NCLIV_039500-t26_1-p1 | transcript=NCLIV_039500-t26_1 | gene=NCLIV_039500 | organism=Neospora_caninum_Liverpool | gene_product=hypothetical protein | transcript_product=hypothetical protein | location=FR823385:845731-871062(+) | protein_length=4520 | sequence_SO=chromosome | SO=protein_coding | is_pseudo=false	1	1	0.0018	507317	9.14
		R20180100142_NC1,24598	R.LLTKGQFR.G	962.578	0.01062	2	1	20.07	0	0.0458	0|0	NCLIV_039500-t26_1-p1		11	1		0	2	MASCOT		T
	Control-308-1	NCLIV_039680-t26_1-p1 | transcript=NCLIV_039680-t26_1 | gene=NCLIV_039680 | organism=Neospora_caninum_Liverpool | gene_product=conserved hypothetical protein | transcript_product=conserved hypothetical protein | location=FR823385:995051-1000110(-) | protein_length=677 | sequence_SO=chromosome | SO=protein_coding | is_pseudo=false	1	1	0.0103	75455.2	9.07
		R20180100142_NC1,17104	K.LILLDTR.H	843.53	-0.00051	2	1	34.06	0	0.00552	0|0	NCLIV_039680-t26_1-p1		5.84	0		0	2	MASCOT		T
	Control-309-1	NCLIV_040380-t26_1-p1 | transcript=NCLIV_040380-t26_1 | gene=NCLIV_040380 | organism=Neospora_caninum_Liverpool | gene_product=conserved hypothetical protein | transcript_product=conserved hypothetical protein | location=FR823385:1537650-1538479(-) | protein_length=180 | sequence_SO=chromosome | SO=protein_coding | is_pseudo=false	1	1	0.0333	20749.3	5.22
		R20180100142_NC1,7274	R.LAGLEK.Q	630.382	0.00015	2	1	30.57	0	0.0146	0|0	NCLIV_040380-t26_1-p1		6	0		0	2	MASCOT		T
	Control-310-1	NCLIV_040430-t26_1-p1 | transcript=NCLIV_040430-t26_1 | gene=NCLIV_040430 | organism=Neospora_caninum_Liverpool | gene_product=conserved hypothetical protein | transcript_product=conserved hypothetical protein | location=FR823385:1585200-1600491(-) | protein_length=4085 | sequence_SO=chromosome | SO=protein_coding | is_pseudo=false	1	1	0.0017	429034	6.7
		R20180100142_NC1,18257	R.DALLLLK.Q	785.513	0.00035	2	1	30.05	0	0.00648	0|0	NCLIV_040430-t26_1-p1		5.84	0		0	2	MASCOT		T
	Control-311-1	NCLIV_040490-t26_1-p1 | transcript=NCLIV_040490-t26_1 | gene=NCLIV_040490 | organism=Neospora_caninum_Liverpool | gene_product=DNA polymerase, related | transcript_product=DNA polymerase, related | location=FR823385:1646763-1662941(+) | protein_length=3935 | sequence_SO=chromosome | SO=protein_coding | is_pseudo=false	1	1	0.0013	420163	8.5
		R20180100142_NC1,16858	R.TTLM*R.A	637.334	-0.01116	2	1	29.2	0	0.069	0|0	NCLIV_040490-t26_1-p1		9.41	0	15.994919 Oxidation (M)	0	2	MASCOT		T
	Control-312-1	NCLIV_040495-t26_1-p1 | transcript=NCLIV_040495-t26_1 | gene=NCLIV_040495 | organism=Neospora_caninum_Liverpool | gene_product=srs domain-containing protein | transcript_product=srs domain-containing protein | location=FR823385:1666638-1673366(+) | protein_length=1947 | sequence_SO=chromosome | SO=protein_coding | is_pseudo=false	1	1	0.0031	207792	7.44
	Control-312-2	NCLIV_038280-t26_1-p1 | transcript=NCLIV_038280-t26_1 | gene=NCLIV_038280 | organism=Neospora_caninum_Liverpool | gene_product=conserved hypothetical protein | transcript_product=conserved hypothetical protein | location=FR823390:6611883-6618188(-) | protein_length=1263 | sequence_SO=chromosome | SO=protein_coding | is_pseudo=false	1	1	0.0048	135403	10.21
	Control-312-3	NCLIV_028200-t26_1-p1 | transcript=NCLIV_028200-t26_1 | gene=NCLIV_028200 | organism=Neospora_caninum_Liverpool | gene_product=hypothetical protein | transcript_product=hypothetical protein | location=FR823389:3362846-3367251(-) | protein_length=571 | sequence_SO=chromosome | SO=protein_coding | is_pseudo=false	1	1	0.0105	63353.7	6.35
		R20180100142_NC1,19096	R.LVDILR.R ! K.LVDILR.G ! R.LVDLLR.N	728.466	0.0002	2	1	28.11	0	0.0196	0|0	NCLIV_028200-t26_1-p1 ! NCLIV_040495-t26_1-p1 ! NCLIV_038280-t26_1-p1		5.84	0		0	2	MASCOT		T
	Control-313-1	NCLIV_040550-t26_1-p1 | transcript=NCLIV_040550-t26_1 | gene=NCLIV_040550 | organism=Neospora_caninum_Liverpool | gene_product=conserved hypothetical protein | transcript_product=conserved hypothetical protein | location=FR823385:1718046-1719207(+) | protein_length=217 | sequence_SO=chromosome | SO=protein_coding | is_pseudo=false	1	1	0.0369	23634.1	7.55
		R20180100142_NC1,10502	K.LFDEEEAK.H	980.457	0.00177	2	1	26.43	0	0.0119	0|0	NCLIV_040550-t26_1-p1		4	0		0	2	MASCOT		T
	Control-314-1	NCLIV_040930-t26_1-p1 | transcript=NCLIV_040930-t26_1 | gene=NCLIV_040930 | organism=Neospora_caninum_Liverpool | gene_product=putative NEK kinase | transcript_product=putative NEK kinase | location=FR823385:2040282-2054791(-) | protein_length=3025 | sequence_SO=chromosome | SO=protein_coding | is_pseudo=false	1	1	0.0017	327970	6.49
		R20180100142_NC1,8734	R.FAELR.G	635.351	-0.00021	2	1	28.56	0	0.0342	0|0	NCLIV_040930-t26_1-p1		6	0		0	2	MASCOT		T
	Control-315-1	NCLIV_041110-t26_1-p1 | transcript=NCLIV_041110-t26_1 | gene=NCLIV_041110 | organism=Neospora_caninum_Liverpool | gene_product=putative radical SAM domain containing protein | transcript_product=putative radical SAM domain containing protein | location=FR823385:2162530-2166926(+) | protein_length=825 | sequence_SO=chromosome | SO=protein_coding | is_pseudo=false	1	1	0.0097	92267.2	9.17
		R20180100142_NC1,16452	R.YTINRESK.Q	1010.53	0.01072	2	1	20.46	0	0.0625	0|0	NCLIV_041110-t26_1-p1		8.59	1		0	2	MASCOT		T
	Control-316-1	NCLIV_041380-t26_1-p1 | transcript=NCLIV_041380-t26_1 | gene=NCLIV_041380 | organism=Neospora_caninum_Liverpool | gene_product=conserved hypothetical protein | transcript_product=conserved hypothetical protein | location=FR823385:2401649-2407787(-) | protein_length=1125 | sequence_SO=chromosome | SO=protein_coding | is_pseudo=false	1	1	0.0053	122151	8.99
		R20180100142_NC1,12102	R.LLENLR.E	757.457	0.00171	2	1	21.72	0	0.111	0|0	NCLIV_041380-t26_1-p1		6	0		0	2	MASCOT		T
	Control-317-1	NCLIV_041400-t26_1-p1 | transcript=NCLIV_041400-t26_1 | gene=NCLIV_041400 | organism=Neospora_caninum_Liverpool | gene_product=conserved hypothetical protein | transcript_product=conserved hypothetical protein | location=FR823385:2416663-2419796(-) | protein_length=455 | sequence_SO=chromosome | SO=protein_coding | is_pseudo=false	1	1	0.0154	50007.4	5.85
		R20180100142_NC1,10145	K.AESELLR.Q	817.441	-0.00195	2	1	20.7	0	0.23	0|0	NCLIV_041400-t26_1-p1		4.53	0		0	2	MASCOT		T
	Control-318-1	NCLIV_041570-t26_1-p1 | transcript=NCLIV_041570-t26_1 | gene=NCLIV_041570 | organism=Neospora_caninum_Liverpool | gene_product=conserved hypothetical protein | transcript_product=conserved hypothetical protein | location=FR823385:2565906-2575491(+) | protein_length=736 | sequence_SO=chromosome | SO=protein_coding | is_pseudo=false	1	1	0.0095	82276.7	9.45
		R20180100142_NC1,6411	R.QASQLLK.V	787.467	0.00104	2	1	22.92	0	0.107	0|0	NCLIV_041570-t26_1-p1		8.75	0		0	2	MASCOT		T
	Control-319-1	NCLIV_041780-t26_1-p1 | transcript=NCLIV_041780-t26_1 | gene=NCLIV_041780 | organism=Neospora_caninum_Liverpool | gene_product=lsu ribosomal protein L19E, related | transcript_product=lsu ribosomal protein L19E, related | location=FR823385:2770711-2773376(-) | protein_length=186 | sequence_SO=chromosome | SO=protein_coding | is_pseudo=false	1	1	0.0538	22130.1	11.15
		R20180100142_NC1,12450	R.VLIEAIHNEK.N	1165.66	0.00065	2	1	55.94	0	1.64e-05	0|0	NCLIV_041780-t26_1-p1		5.4	0		0	2	MASCOT		T
	Control-320-1	NCLIV_041830-t26_1-p1 | transcript=NCLIV_041830-t26_1 | gene=NCLIV_041830 | organism=Neospora_caninum_Liverpool | gene_product=os07g0543600 protein, related | transcript_product=os07g0543600 protein, related | location=FR823385:2810117-2816286(-) | protein_length=460 | sequence_SO=chromosome | SO=protein_coding | is_pseudo=false	1	1	0.013	50674	9.21
		R20180100142_NC1,20278	R.WISLPR.E	771.451	-0.00036	2	1	28.17	0	0.0242	0|0	NCLIV_041830-t26_1-p1		9.75	0		0	2	MASCOT		T
	Control-321-1	NCLIV_042030-t26_1-p1 | transcript=NCLIV_042030-t26_1 | gene=NCLIV_042030 | organism=Neospora_caninum_Liverpool | gene_product=putative ATP-dependent heat shock protein | transcript_product=putative ATP-dependent heat shock protein | location=FR823385:2921226-2928325(-) | protein_length=527 | sequence_SO=chromosome | SO=protein_coding | is_pseudo=false	1	1	0.0171	58170.7	7.65
		R20180100142_NC1,26693	R.VEIDLERVR.S	1128.64	-0.0154	2	1	25.29	0	0.0322	0|0	NCLIV_042030-t26_1-p1		4.68	1		0	2	MASCOT		T
	Control-322-1	NCLIV_042950-t26_1-p1 | transcript=NCLIV_042950-t26_1 | gene=NCLIV_042950 | organism=Neospora_caninum_Liverpool | gene_product=putative SNF2 family N-terminal domain-containing protein | transcript_product=putative SNF2 family N-terminal domain-containing protein | location=FR823385:3754558-3766601(+) | protein_length=1837 | sequence_SO=chromosome | SO=protein_coding | is_pseudo=false	1	1	0.0038	203381	6.7
		R20180100142_NC1,3929	R.THLALAK.K	753.462	-0.0099	2	1	21.34	0	0.014	0|0	NCLIV_042950-t26_1-p1		8.44	0		0	2	MASCOT		T
	Control-323-1	NCLIV_043160-t26_1-p1 | transcript=NCLIV_043160-t26_1 | gene=NCLIV_043160 | organism=Neospora_caninum_Liverpool | gene_product=conserved hypothetical protein | transcript_product=conserved hypothetical protein | location=FR823385:3944815-3945834(+) | protein_length=240 | sequence_SO=chromosome | SO=protein_coding | is_pseudo=false	1	1	0.025	27464.7	9.02
		R20180100142_NC1,10339	K.VEEIGR.I	702.378	-0.00026	2	1	23.22	0	0.101	0|0	NCLIV_043160-t26_1-p1		4.53	0		0	2	MASCOT		T
	Control-324-1	NCLIV_043280-t26_1-p1 | transcript=NCLIV_043280-t26_1 | gene=NCLIV_043280 | organism=Neospora_caninum_Liverpool | gene_product=conserved hypothetical protein | transcript_product=conserved hypothetical protein | location=FR823385:4020951-4022609(+) | protein_length=552 | sequence_SO=chromosome | SO=protein_coding | is_pseudo=false	1	1	0.0109	59992.7	9.33
		R20180100142_NC1,4432	R.KEDLPR.H	757.42	-0.00167	2	1	27.05	0	0.0543	0|0	NCLIV_043280-t26_1-p1		6.07	1		0	2	MASCOT		T
	Control-325-1	NCLIV_043510-t26_1-p1 | transcript=NCLIV_043510-t26_1 | gene=NCLIV_043510 | organism=Neospora_caninum_Liverpool | gene_product=conserved hypothetical protein | transcript_product=conserved hypothetical protein | location=FR823385:4169340-4178168(-) | protein_length=2942 | sequence_SO=chromosome | SO=protein_coding | is_pseudo=false	1	1	0.002	319703	7.04
		R20180100142_NC1,10408	R.SPLLAR.V	656.409	0.00024	2	1	27.47	0	0.00591	0|0	NCLIV_043510-t26_1-p1		9.47	0		0	2	MASCOT		T
	Control-326-1	NCLIV_043590-t26_1-p1 | transcript=NCLIV_043590-t26_1 | gene=NCLIV_043590 | organism=Neospora_caninum_Liverpool | gene_product=conserved hypothetical protein | transcript_product=conserved hypothetical protein | location=FR823385:4254636-4262277(+) | protein_length=2380 | sequence_SO=chromosome | SO=protein_coding | is_pseudo=false	1	1	0.0021	254744	7.11
		R20180100142_NC1,6713	K.FNVNR.A	649.342	-0.0019	2	1	21.91	0	0.177	0|0	NCLIV_043590-t26_1-p1		9.75	0		0	2	MASCOT		T
	Control-327-1	NCLIV_043610-t26_1-p1 | transcript=NCLIV_043610-t26_1 | gene=NCLIV_043610 | organism=Neospora_caninum_Liverpool | gene_product=conserved hypothetical protein | transcript_product=conserved hypothetical protein | location=FR823385:4271496-4282517(-) | protein_length=3466 | sequence_SO=chromosome | SO=protein_coding | is_pseudo=false	1	1	0.0014	368637	8.52
	Control-327-2	NCLIV_031230-t26_1-p1 | transcript=NCLIV_031230-t26_1 | gene=NCLIV_031230 | organism=Neospora_caninum_Liverpool | gene_product=GI17927, related | transcript_product=GI17927, related | location=FR823390:934007-969384(-) | protein_length=4955 | sequence_SO=chromosome | SO=protein_coding | is_pseudo=false	1	1	0.001	546287	6.63
		R20180100142_NC1,4306	K.KDIQR.G ! R.QDLKR.V	659.383	0.01176	2	1	25.4	0	0.118	0|0	NCLIV_043610-t26_1-p1 ! NCLIV_031230-t26_1-p1		8.75	1		0	2	MASCOT		T
	Control-328-1	NCLIV_043960-t26_1-p1 | transcript=NCLIV_043960-t26_1 | gene=NCLIV_043960 | organism=Neospora_caninum_Liverpool | gene_product=conserved hypothetical protein | transcript_product=conserved hypothetical protein | location=FR823385:4565686-4577386(-) | protein_length=2503 | sequence_SO=chromosome | SO=protein_coding | is_pseudo=false	1	1	0.0028	268911	8
		R20180100142_NC1,6661	R.LISEEAK.R	789.435	0.00028	2	1	33.86	0	0.0095	0|0	NCLIV_043960-t26_1-p1		4.53	0		0	2	MASCOT		T
	Control-329-1	NCLIV_043980-t26_1-p1 | transcript=NCLIV_043980-t26_1 | gene=NCLIV_043980 | organism=Neospora_caninum_Liverpool | gene_product=hypothetical protein | transcript_product=hypothetical protein | location=FR823385:4590934-4594220(+) | protein_length=439 | sequence_SO=chromosome | SO=protein_coding | is_pseudo=false	1	1	0.0205	47369.3	4.74
		R20180100142_NC1,11216	K.DCGRKTDIR.E	1120.55	-0.01097	3	1	20.5	0	0.13	0|0	NCLIV_043980-t26_1-p1		8.22	2		0	2	MASCOT		T
	Control-330-1	NCLIV_044250-t26_1-p1 | transcript=NCLIV_044250-t26_1 | gene=NCLIV_044250 | organism=Neospora_caninum_Liverpool | gene_product=conserved hypothetical protein | transcript_product=conserved hypothetical protein | location=FR823385:4833334-4876362(-) | protein_length=5000 | sequence_SO=chromosome | SO=protein_coding | is_pseudo=false	1	1	0.0012	540814	6.79
		R20180100142_NC1,6893	K.NGVVEK.G	645.357	0.00149	2	1	23.37	0	0.18	0|0	NCLIV_044250-t26_1-p1		6	0		0	2	MASCOT		T
	Control-331-1	NCLIV_044290-t26_1-p1 | transcript=NCLIV_044290-t26_1 | gene=NCLIV_044290 | organism=Neospora_caninum_Liverpool | gene_product=pyruvate dehydrogenase E2 component, related | transcript_product=pyruvate dehydrogenase E2 component, related | location=FR823385:4929978-4937323(+) | protein_length=920 | sequence_SO=chromosome | SO=protein_coding | is_pseudo=false	1	1	0.0076	95174.8	5.77
		R20180100142_NC1,16250	K.LNLEEVK.G	844.477	-7e-05	2	1	21.91	0	0.155	0|0	NCLIV_044290-t26_1-p1		4.53	0		0	2	MASCOT		T
	Control-332-1	NCLIV_044570-t26_1-p1 | transcript=NCLIV_044570-t26_1 | gene=NCLIV_044570 | organism=Neospora_caninum_Liverpool | gene_product=hypothetical protein | transcript_product=hypothetical protein | location=FR823385:5193169-5239512(-) | protein_length=4611 | sequence_SO=chromosome | SO=protein_coding | is_pseudo=false	1	1	0.0013	525818	6.19
		R20180100142_NC1,10622	K.DIVELK.T	716.419	-0.00084	2	1	23.57	0	0.12	0|0	NCLIV_044570-t26_1-p1		4.37	0		0	2	MASCOT		T
	Control-333-1	NCLIV_045080-t26_1-p1 | transcript=NCLIV_045080-t26_1 | gene=NCLIV_045080 | organism=Neospora_caninum_Liverpool | gene_product=putative F-box domain-containing protein | transcript_product=putative F-box domain-containing protein | location=FR823391:243882-249107(+) | protein_length=1741 | sequence_SO=chromosome | SO=protein_coding | is_pseudo=false	1	1	0.0052	186656	8.38
		R20180100142_NC1,7459	R.RAVEDGRGK.R	987.533	0.01076	2	1	25.82	0	0.0513	0|0	NCLIV_045080-t26_1-p1		8.75	2		0	2	MASCOT		T
	Control-334-1	NCLIV_045350-t26_1-p1 | transcript=NCLIV_045350-t26_1 | gene=NCLIV_045350 | organism=Neospora_caninum_Liverpool | gene_product=conserved hypothetical protein | transcript_product=conserved hypothetical protein | location=FR823391:519870-522872(-) | protein_length=1000 | sequence_SO=chromosome | SO=protein_coding | is_pseudo=false	1	1	0.008	106812	5.56
		R20180100142_NC1,13203	R.GILSSLPR.H	842.509	7e-05	2	1	20.04	0	0.0832	0|0	NCLIV_045350-t26_1-p1		9.75	0		0	2	MASCOT		T
	Control-335-1	NCLIV_045460-t26_1-p1 | transcript=NCLIV_045460-t26_1 | gene=NCLIV_045460 | organism=Neospora_caninum_Liverpool | gene_product=Mitochondrial presequence protease (Precursor), related | transcript_product=Mitochondrial presequence protease (Precursor), related | location=FR823391:582202-590931(+) | protein_length=1311 | sequence_SO=chromosome | SO=protein_coding | is_pseudo=false	1	1	0.0053	142732	5.73
		R20180100142_NC1,3899	K.AEGDAVR.L	717.353	-0.00078	2	1	31.83	0	0.0124	0|0	NCLIV_045460-t26_1-p1		4.37	0		0	2	MASCOT		T
	Control-336-1	NCLIV_045550-t26_1-p1 | transcript=NCLIV_045550-t26_1 | gene=NCLIV_045550 | organism=Neospora_caninum_Liverpool | gene_product=putative RNA recognition motif-containing protein | transcript_product=putative RNA recognition motif-containing protein | location=FR823391:634103-638319(-) | protein_length=604 | sequence_SO=chromosome | SO=protein_coding | is_pseudo=false	1	1	0.0182	65632.9	5.55
		R20180100142_NC1,9457	R.ASGWDEADTGR.G	1164.49	0.00014	2	1	42.06	0	0.00023	0|0	NCLIV_045550-t26_1-p1		4.03	0		0	2	MASCOT		T
	Control-337-1	NCLIV_045660-t26_1-p1 | transcript=NCLIV_045660-t26_1 | gene=NCLIV_045660 | organism=Neospora_caninum_Liverpool | gene_product=conserved hypothetical protein | transcript_product=conserved hypothetical protein | location=FR823391:735869-752319(+) | protein_length=3561 | sequence_SO=chromosome | SO=protein_coding | is_pseudo=false	1	1	0.0017	376767	6.21
		R20180100142_NC1,7087	R.LGLQNR.A	700.41	-9e-05	2	1	24.26	0	0.0347	0|0	NCLIV_045660-t26_1-p1		9.75	0		0	2	MASCOT		T
	Control-338-1	NCLIV_045710-t26_1-p1 | transcript=NCLIV_045710-t26_1 | gene=NCLIV_045710 | organism=Neospora_caninum_Liverpool | gene_product=hypothetical protein | transcript_product=hypothetical protein | location=FR823391:778132-782794(+) | protein_length=497 | sequence_SO=chromosome | SO=protein_coding | is_pseudo=false	1	1	0.0221	56531.8	5.48
		R20180100142_NC1,4313	K.ALEEGKPATAK.L	1114.61	0.0009	2	1	30.75	0	0.0103	0|0	NCLIV_045710-t26_1-p1		6.19	0		0	2	MASCOT		T
	Control-339-1	NCLIV_045810-t26_1-p1 | transcript=NCLIV_045810-t26_1 | gene=NCLIV_045810 | organism=Neospora_caninum_Liverpool | gene_product=Niemann-Pick type C1 disease protein/ patched like cholesterol transporter of the SecD family, 12 transmembrane domain, related | transcript_product=Niemann-Pick type C1 disease protein/ patched like cholesterol transporter of the SecD family, 12 transmembrane domain, rel…	1	1	0.0029	260071	7.02
		R20180100142_NC1,8379	R.AIDLASR.E	745.42	7e-05	2	1	32.91	0	0.0183	0|0	NCLIV_045810-t26_1-p1		5.88	0		0	2	MASCOT		T
	Control-340-1	NCLIV_046190-t26_1-p1 | transcript=NCLIV_046190-t26_1 | gene=NCLIV_046190 | organism=Neospora_caninum_Liverpool | gene_product=Multidomain chromatinic protein with the following architecture: 3x PHD-bromo-3xPHD-SET domain and associated cysteine cluster at the C-terminus, related | transcript_product=Multidomain chromatinic protein with the following architecture: 3x PHD-bromo-3xPHD-SET domain an…	1	1	0.0012	710175	6.51
		R20180100142_NC1,9966	K.SQNELLGR.L	916.485	0.01486	2	1	25.57	0	0.0408	0|0	NCLIV_046190-t26_1-p1		5.72	0		0	2	MASCOT		T
	Control-341-1	NCLIV_046370-t26_1-p1 | transcript=NCLIV_046370-t26_1 | gene=NCLIV_046370 | organism=Neospora_caninum_Liverpool | gene_product=cDNA FLJ60938, highly similar to Centrosomal protein of 76 kDa, related | transcript_product=cDNA FLJ60938, highly similar to Centrosomal protein of 76 kDa, related | location=FR823391:1328348-1334874(-) | protein_length=541 | sequence_SO=chromosome | SO=protein_coding | …	1	1	0.0129	60403.1	5.82
		R20180100142_NC1,3909	K.LQGVGAR.E	700.41	-0.00068	2	1	20.59	0	0.0807	0|0	NCLIV_046370-t26_1-p1		9.75	0		0	2	MASCOT		T
	Control-342-1	NCLIV_046600-t26_1-p1 | transcript=NCLIV_046600-t26_1 | gene=NCLIV_046600 | organism=Neospora_caninum_Liverpool | gene_product=conserved hypothetical protein | transcript_product=conserved hypothetical protein | location=FR823391:1510529-1517437(-) | protein_length=1781 | sequence_SO=chromosome | SO=protein_coding | is_pseudo=false	1	1	0.0039	182799	8.7
		R20180100142_NC1,18251	R.LLSAALK.I	715.471	0.00027	2	1	39.54	0	0.000867	0|0	NCLIV_046600-t26_1-p1		8.75	0		0	2	MASCOT		T
	Control-343-1	NCLIV_046690-t26_1-p1 | transcript=NCLIV_046690-t26_1 | gene=NCLIV_046690 | organism=Neospora_caninum_Liverpool | gene_product=VASA RNA helicase, related | transcript_product=VASA RNA helicase, related | location=FR823391:1580801-1583636(+) | protein_length=769 | sequence_SO=chromosome | SO=protein_coding | is_pseudo=false	1	1	0.0156	81822.3	9.21
		R20180100142_NC1,6351	R.DLM*ACAQTGSGK.T	1254.55	0.00918	2	1	26.55	0	0.00476	0|0	NCLIV_046690-t26_1-p1		5.83	0	15.994919 Oxidation (M)	0	2	MASCOT		T
	Control-344-1	NCLIV_047000-t26_1-p1 | transcript=NCLIV_047000-t26_1 | gene=NCLIV_047000 | organism=Neospora_caninum_Liverpool | gene_product=conserved hypothetical protein | transcript_product=conserved hypothetical protein | location=FR823391:1832032-1834953(+) | protein_length=973 | sequence_SO=chromosome | SO=protein_coding | is_pseudo=false	1	1	0.0072	103207	9.5
		R20180100142_NC1,5537	K.EEQELDR.Q	918.416	0.00068	2	1	22.51	0	0.044	0|0	NCLIV_047000-t26_1-p1		4	0		0	2	MASCOT		T
	Control-345-1	NCLIV_047350-t26_1-p1 | transcript=NCLIV_047350-t26_1 | gene=NCLIV_047350 | organism=Neospora_caninum_Liverpool | gene_product=conserved hypothetical protein | transcript_product=conserved hypothetical protein | location=FR823391:2095334-2098155(-) | protein_length=713 | sequence_SO=chromosome | SO=protein_coding | is_pseudo=false	1	1	0.007	77751.5	4.9
	Control-345-2	NCLIV_011250-t26_1-p1 | transcript=NCLIV_011250-t26_1 | gene=NCLIV_011250 | organism=Neospora_caninum_Liverpool | gene_product=taf5-like RNA polymerase II, p300/CBP-associated factor (PCAF)-associated factor, 65kDa, related | transcript_product=taf5-like RNA polymerase II, p300/CBP-associated factor (PCAF)-associated factor, 65kDa, related | location=FR823384:1389453-1396989(-) | protein_length=1…	1	1	0.0047	115688	6.13
	Control-345-3	NCLIV_011780-t26_1-p1 | transcript=NCLIV_011780-t26_1 | gene=NCLIV_011780 | organism=Neospora_caninum_Liverpool | gene_product=conserved hypothetical protein | transcript_product=conserved hypothetical protein | location=FR823384:1842699-1853744(-) | protein_length=2474 | sequence_SO=chromosome | SO=protein_coding | is_pseudo=false	1	1	0.002	265922	8.61
		R20180100142_NC1,17812	R.LFDLR.S ! K.LFDLR.N ! R.LFDLR.C	663.382	0.0005	2	1	24.27	0	0.115	0|0	NCLIV_011250-t26_1-p1 ! NCLIV_011780-t26_1-p1 ! NCLIV_047350-t26_1-p1		5.84	0		0	2	MASCOT		T
	Control-346-1	NCLIV_047420-t26_1-p1 | transcript=NCLIV_047420-t26_1 | gene=NCLIV_047420 | organism=Neospora_caninum_Liverpool | gene_product=conserved hypothetical protein | transcript_product=conserved hypothetical protein | location=FR823391:2148947-2156909(+) | protein_length=2262 | sequence_SO=chromosome | SO=protein_coding | is_pseudo=false	1	1	0.0027	247807	8.93
		R20180100142_NC1,5350	R.IIQDM*R.T	791.408	0.00046	2	1	24.1	0	0.0994	0|0	NCLIV_047420-t26_1-p1		5.84	0	15.994919 Oxidation (M)	0	2	MASCOT		T
	Control-347-1	NCLIV_047620-t26_1-p1 | transcript=NCLIV_047620-t26_1 | gene=NCLIV_047620 | organism=Neospora_caninum_Liverpool | gene_product=conserved hypothetical protein | transcript_product=conserved hypothetical protein | location=FR823391:2335634-2343923(-) | protein_length=2337 | sequence_SO=chromosome | SO=protein_coding | is_pseudo=false	1	1	0.0039	254913	8.65
		R20180100142_NC1,7899	R.GSALTAPKR.S	900.526	0.01122	2	1	33.18	0	0.00676	0|0	NCLIV_047620-t26_1-p1		11	1		0	2	MASCOT		T
	Control-348-1	NCLIV_047750-t26_1-p1 | transcript=NCLIV_047750-t26_1 | gene=NCLIV_047750 | organism=Neospora_caninum_Liverpool | gene_product=hypothetical protein | transcript_product=hypothetical protein | location=FR823391:2443670-2448086(+) | protein_length=622 | sequence_SO=chromosome | SO=protein_coding | is_pseudo=false	1	1	0.0113	69271.1	6.35
		R20180100142_NC1,19956	K.REILIM*K.R	918.544	0.00276	2	1	25.95	0	0.016	0|0	NCLIV_047750-t26_1-p1		8.75	1	15.994919 Oxidation (M)	0	2	MASCOT		T
	Control-349-1	NCLIV_048020-t26_1-p1 | transcript=NCLIV_048020-t26_1 | gene=NCLIV_048020 | organism=Neospora_caninum_Liverpool | gene_product=hypothetical protein | transcript_product=hypothetical protein | location=FR823391:2711556-2714254(+) | protein_length=328 | sequence_SO=chromosome | SO=protein_coding | is_pseudo=false	1	1	0.0244	36057.8	5.63
		R20180100142_NC1,16754	R.LLIVTDPR.T	926.567	-0.00045	2	1	24.01	0	0.0149	0|0	NCLIV_048020-t26_1-p1		5.84	0		0	2	MASCOT		T
	Control-350-1	NCLIV_048030-t26_1-p1 | transcript=NCLIV_048030-t26_1 | gene=NCLIV_048030 | organism=Neospora_caninum_Liverpool | gene_product=hypothetical protein | transcript_product=hypothetical protein | location=FR823391:2718491-2719774(-) | protein_length=120 | sequence_SO=chromosome | SO=protein_coding | is_pseudo=false	1	1	0.0667	14340.5	10.84
		R20180100142_NC1,22221	K.FIWSGGIR.N	935.51	0.00014	2	1	26.67	0	0.0212	0|0	NCLIV_048030-t26_1-p1		9.75	0		0	2	MASCOT		T
	Control-351-1	NCLIV_048210-t26_1-p1 | transcript=NCLIV_048210-t26_1 | gene=NCLIV_048210 | organism=Neospora_caninum_Liverpool | gene_product=hypothetical protein | transcript_product=hypothetical protein | location=FR823391:2867867-2877073(-) | protein_length=1851 | sequence_SO=chromosome | SO=protein_coding | is_pseudo=false	1	1	0.0043	205370	10.44
		R20180100142_NC1,6220	K.M*GEGTFGR.V	870.377	-0.0001	2	1	28.95	0	0.00185	0|0	NCLIV_048210-t26_1-p1		5.75	0	15.994919 Oxidation (M)	0	2	MASCOT		T
	Control-352-1	NCLIV_048590-t26_1-p1 | transcript=NCLIV_048590-t26_1 | gene=NCLIV_048590 | organism=Neospora_caninum_Liverpool | gene_product=unspecified product | transcript_product=unspecified product | location=FR823391:3250588-3260649(+) | protein_length=1937 | sequence_SO=chromosome | SO=protein_coding | is_pseudo=false	1	1	0.0067	219935	9.21
		R20180100142_NC1,25229	K.IGILTALDADTLR.F	1371.78	0.00021	2	1	48.53	0	0.00013	0|0	NCLIV_048590-t26_1-p1		4.21	0		0	2	MASCOT		T
	Control-353-1	NCLIV_048830-t26_1-p1 | transcript=NCLIV_048830-t26_1 | gene=NCLIV_048830 | organism=Neospora_caninum_Liverpool | gene_product=conserved hypothetical protein | transcript_product=conserved hypothetical protein | location=FR823391:3472363-3477120(+) | protein_length=1585 | sequence_SO=chromosome | SO=protein_coding | is_pseudo=false	1	1	0.0038	169891	9.37
		R20180100142_NC1,4322	R.VEALAK.R	630.382	-0.00065	2	1	22.86	0	0.0862	0|0	NCLIV_048830-t26_1-p1		5.97	0		0	2	MASCOT		T
	Control-354-1	NCLIV_048900-t26_1-p1 | transcript=NCLIV_048900-t26_1 | gene=NCLIV_048900 | organism=Neospora_caninum_Liverpool | gene_product=putative zinc finger (C2H2 type) protein | transcript_product=putative zinc finger (C2H2 type) protein | location=FR823391:3515776-3520374(-) | protein_length=771 | sequence_SO=chromosome | SO=protein_coding | is_pseudo=false	1	1	0.0117	78629.6	8.96
		R20180100142_NC1,11235	R.ALAASETPR.S	915.489	0.01079	1	1	20.87	0	0.101	0|0	NCLIV_048900-t26_1-p1		6.05	0		0	2	MASCOT		T
	Control-355-1	NCLIV_048990-t26_1-p1 | transcript=NCLIV_048990-t26_1 | gene=NCLIV_048990 | organism=Neospora_caninum_Liverpool | gene_product=putative thrombospondin type 1 domain-containing protein | transcript_product=putative thrombospondin type 1 domain-containing protein | location=FR823391:3571506-3596362(+) | protein_length=4531 | sequence_SO=chromosome | SO=protein_coding | is_pseudo=false	1	1	0.0018	483420	5.29
		R20180100142_NC1,14228	R.LLDLDENK.Q	959.504	-0.01095	2	1	36.25	0	0.00938	0|0	NCLIV_048990-t26_1-p1		4.03	0		0	2	MASCOT		T
	Control-356-1	NCLIV_049400-t26_1-p1 | transcript=NCLIV_049400-t26_1 | gene=NCLIV_049400 | organism=Neospora_caninum_Liverpool | gene_product=Serine hydroxymethyltransferase | transcript_product=Serine hydroxymethyltransferase | location=FR823391:3938978-3942706(-) | protein_length=499 | sequence_SO=chromosome | SO=protein_coding | is_pseudo=false	1	1	0.01	54819.7	6.26
		R20180100142_NC1,10120	K.LVDFK.K	621.361	0.00011	2	1	36.9	0	0.00375	0|0	NCLIV_049400-t26_1-p1		5.84	0		0	2	MASCOT		T
	Control-357-1	NCLIV_049600-t26_1-p1 | transcript=NCLIV_049600-t26_1 | gene=NCLIV_049600 | organism=Neospora_caninum_Liverpool | gene_product=30S ribosomal protein S8P, related | transcript_product=30S ribosomal protein S8P, related | location=FR823391:4144107-4146410(+) | protein_length=171 | sequence_SO=chromosome | SO=protein_coding | is_pseudo=false	1	1	0.0468	19443.6	10.19
		R20180100142_NC1,23427	K.IVIELLGR.I	912.588	-0.00099	2	1	50.28	0	4.5e-05	0|0	NCLIV_049600-t26_1-p1		6	0		0	2	MASCOT		T
	Control-358-1	NCLIV_050030-t26_1-p1 | transcript=NCLIV_050030-t26_1 | gene=NCLIV_050030 | organism=Neospora_caninum_Liverpool | gene_product=hypothetical protein | transcript_product=hypothetical protein | location=FR823391:4603091-4608761(-) | protein_length=475 | sequence_SO=chromosome | SO=protein_coding | is_pseudo=false	1	1	0.0232	52724.4	8.57
		R20180100142_NC1,2920	K.AEKPSPSHPSR.V	1192.61	0.00314	3	1	34.55	0	0.00651	0|0	NCLIV_050030-t26_1-p1		8.8	0		0	2	MASCOT		T
	Control-359-1	NCLIV_050680-t26_1-p1 | transcript=NCLIV_050680-t26_1 | gene=NCLIV_050680 | organism=Neospora_caninum_Liverpool | gene_product=hypothetical protein | transcript_product=hypothetical protein | location=FR823391:5061737-5065750(-) | protein_length=578 | sequence_SO=chromosome | SO=protein_coding | is_pseudo=false	1	1	0.019	63105.9	8.89
		R20180100142_NC1,17519	R.M*LDM*GFEPQIR.K	1368.63	0.00129	2	1	36.71	0	0.0011	0|0	NCLIV_050680-t26_1-p1		4.37	0	15.994919 Oxidation (M)	0	2	MASCOT		T
	Control-360-1	NCLIV_050770-t26_1-p1 | transcript=NCLIV_050770-t26_1 | gene=NCLIV_050770 | organism=Neospora_caninum_Liverpool | gene_product=putative cation-transporting ATPase | transcript_product=putative cation-transporting ATPase | location=FR823391:5138742-5146120(+) | protein_length=2227 | sequence_SO=chromosome | SO=protein_coding | is_pseudo=false	1	1	0.0027	241947	8
		R20180100142_NC1,7764	R.LPIAAK.V	612.408	0.00057	2	1	25.19	0	0.00424	0|0	NCLIV_050770-t26_1-p1		8.75	0		0	2	MASCOT		T
	Control-361-1	NCLIV_050870-t26_1-p1 | transcript=NCLIV_050870-t26_1 | gene=NCLIV_050870 | organism=Neospora_caninum_Liverpool | gene_product=putative SNF2 family N-terminal domain containing protein | transcript_product=putative SNF2 family N-terminal domain containing protein | location=FR823391:5204307-5214547(+) | protein_length=2550 | sequence_SO=chromosome | SO=protein_coding | is_pseudo=false	1	1	0.0031	275780	6.63
		R20180100142_NC1,12955	R.KMLGLVIK.M	901.59	0.00635	3	1	29.55	0	0.0115	0|0	NCLIV_050870-t26_1-p1		10	1		0	2	MASCOT		T
	Control-362-1	NCLIV_051010-t26_1-p1 | transcript=NCLIV_051010-t26_1 | gene=NCLIV_051010 | organism=Neospora_caninum_Liverpool | gene_product=putative signal peptide peptidase domain-containing protein | transcript_product=putative signal peptide peptidase domain-containing protein | location=FR823391:5326744-5331413(-) | protein_length=467 | sequence_SO=chromosome | SO=protein_coding | is_pseudo=false	1	1	0.0236	51865.7	8.29
		R20180100142_NC1,10354	K.QNEVDEVTGER.S	1275.58	-0.00138	2	1	30.48	0	0.0147	0|0	NCLIV_051010-t26_1-p1		4	0		0	2	MASCOT		T
	Control-363-1	NCLIV_052490-t26_1-p1 | transcript=NCLIV_052490-t26_1 | gene=NCLIV_052490 | organism=Neospora_caninum_Liverpool | gene_product=unspecified product | transcript_product=unspecified product | location=FR823391:6550653-6555412(-) | protein_length=1383 | sequence_SO=chromosome | SO=protein_coding | is_pseudo=false	1	1	0.0036	140182	8.22
		R20180100142_NC1,16774	R.LM*VSR.H	621.339	-0.01229	2	1	22.23	0	0.0248	0|0	NCLIV_052490-t26_1-p1		9.75	0	15.994919 Oxidation (M)	0	2	MASCOT		T
	Control-364-1	NCLIV_052570-t26_1-p1 | transcript=NCLIV_052570-t26_1 | gene=NCLIV_052570 | organism=Neospora_caninum_Liverpool | gene_product=conserved hypothetical protein | transcript_product=conserved hypothetical protein | location=FR823391:6608262-6614334(+) | protein_length=1099 | sequence_SO=chromosome | SO=protein_coding | is_pseudo=false	1	1	0.0055	123758	6.34
		R20180100142_NC1,4816	R.KELLTR.Q	759.472	0.0109	2	1	26.73	0	0.0337	0|0	NCLIV_052570-t26_1-p1		8.75	1		0	2	MASCOT		T
	Control-365-1	NCLIV_052780-t26_1-p1 | transcript=NCLIV_052780-t26_1 | gene=NCLIV_052780 | organism=Neospora_caninum_Liverpool | gene_product=putative penicillin amidase domain-containing protein | transcript_product=putative penicillin amidase domain-containing protein | location=FR823391:6719487-6730679(+) | protein_length=904 | sequence_SO=chromosome | SO=protein_coding | is_pseudo=false	1	1	0.0077	100247	6.04
		R20180100142_NC1,8043	R.VEEIAVK.G	787.456	-0.00021	2	1	24.49	0	0.0804	0|0	NCLIV_052780-t26_1-p1		4.53	0		0	2	MASCOT		T
	Control-366-1	NCLIV_052850-t26_1-p1 | transcript=NCLIV_052850-t26_1 | gene=NCLIV_052850 | organism=Neospora_caninum_Liverpool | gene_product=conserved hypothetical protein | transcript_product=conserved hypothetical protein | location=FR823391:6767984-6784088(+) | protein_length=4404 | sequence_SO=chromosome | SO=protein_coding | is_pseudo=false	1	1	0.0014	475179	8.66
		R20180100142_NC1,5794	R.GEAIPR.V	642.357	0.00061	2	1	36.33	0	0.00148	0|0	NCLIV_052850-t26_1-p1		6	0		0	2	MASCOT		T
	Control-367-1	NCLIV_053050-t26_1-p1 | transcript=NCLIV_053050-t26_1 | gene=NCLIV_053050 | organism=Neospora_caninum_Liverpool | gene_product=putative indole-3-glycerol phosphate synthase domain containing protein | transcript_product=putative indole-3-glycerol phosphate synthase domain containing protein | location=FR823391:6948238-6955630(+) | protein_length=1652 | sequence_SO=chromosome | SO=protein_coding |…	1	1	0.0042	176354	5.97
		R20180100142_NC1,7249	R.VGGEHPR.Y	751.385	0.00924	2	1	23.8	0	0.133	0|0	NCLIV_053050-t26_1-p1		6.72	0		0	2	MASCOT		T
	Control-368-1	NCLIV_053370-t26_1-p1 | transcript=NCLIV_053370-t26_1 | gene=NCLIV_053370 | organism=Neospora_caninum_Liverpool | gene_product=putative U2 small nuclear ribonucleoprotein auxiliary factor U2AF | transcript_product=putative U2 small nuclear ribonucleoprotein auxiliary factor U2AF | location=FR823392:214138-219255(-) | protein_length=588 | sequence_SO=chromosome | SO=protein_coding | is_pseudo=false	1	1	0.0102	62891.9	5.18
		R20180100142_NC1,6212	K.SSLYGR.S	682.352	0.00013	2	1	30.07	0	0.0063	0|0	NCLIV_053370-t26_1-p1		8.46	0		0	2	MASCOT		T
	Control-369-1	NCLIV_053610-t26_1-p1 | transcript=NCLIV_053610-t26_1 | gene=NCLIV_053610 | organism=Neospora_caninum_Liverpool | gene_product=hypothetical protein | transcript_product=hypothetical protein | location=FR823392:382419-387574(-) | protein_length=811 | sequence_SO=chromosome | SO=protein_coding | is_pseudo=false	1	1	0.0173	85749.4	6.14
		R20180100142_NC1,11476	R.ESAVPGGGEDLEAR.L	1386.65	-0.00158	2	1	24.01	0	0.0274	0|0	NCLIV_053610-t26_1-p1		4	0		0	2	MASCOT		T
	Control-370-1	NCLIV_053980-t26_1-p1 | transcript=NCLIV_053980-t26_1 | gene=NCLIV_053980 | organism=Neospora_caninum_Liverpool | gene_product=conserved hypothetical protein | transcript_product=conserved hypothetical protein | location=FR823392:654181-656372(-) | protein_length=546 | sequence_SO=chromosome | SO=protein_coding | is_pseudo=false	1	1	0.0128	59039.2	7.34
		R20180100142_NC1,16265	R.IIWDFVK.K	920.524	0.00407	2	1	22.54	0	0.0449	0|0	NCLIV_053980-t26_1-p1		5.84	0		0	2	MASCOT		T
	Control-371-1	NCLIV_054250-t26_1-p1 | transcript=NCLIV_054250-t26_1 | gene=NCLIV_054250 | organism=Neospora_caninum_Liverpool | gene_product=Acyl-CoA synthetase, related | transcript_product=Acyl-CoA synthetase, related | location=FR823392:893752-897733(-) | protein_length=766 | sequence_SO=chromosome | SO=protein_coding | is_pseudo=false	1	1	0.0078	85420.2	5.68
		R20180100142_NC1,4918	K.VDETVR.A	718.373	-0.00032	2	1	39.67	0	0.00251	0|0	NCLIV_054250-t26_1-p1		4.37	0		0	2	MASCOT		T
	Control-372-1	NCLIV_054420-t26_1-p1 | transcript=NCLIV_054420-t26_1 | gene=NCLIV_054420 | organism=Neospora_caninum_Liverpool | gene_product=conserved hypothetical protein | transcript_product=conserved hypothetical protein | location=FR823392:1056731-1059834(-) | protein_length=658 | sequence_SO=chromosome | SO=protein_coding | is_pseudo=false	1	1	0.0274	73037.7	4.71
		R20180100142_NC1,24304	K.DEAELAAEYLLSVEREM*K.R	2112.02	-0.02206	2	1	20.52	0	0.229	0|0	NCLIV_054420-t26_1-p1		4.14	1	15.994919 Oxidation (M)	0	2	MASCOT		T
	Control-373-1	NCLIV_054630-t26_1-p1 | transcript=NCLIV_054630-t26_1 | gene=NCLIV_054630 | organism=Neospora_caninum_Liverpool | gene_product=conserved hypothetical protein | transcript_product=conserved hypothetical protein | location=FR823392:1232627-1247667(+) | protein_length=2226 | sequence_SO=chromosome | SO=protein_coding | is_pseudo=false	1	1	0.0045	241958	8.94
		R20180100142_NC1,24243	R.QLLDLTGVAR.G	1085.63	0.01081	2	1	20.58	0	0.0888	0|0	NCLIV_054630-t26_1-p1		5.84	0		0	2	MASCOT		T
	Control-374-1	NCLIV_054750-t26_1-p1 | transcript=NCLIV_054750-t26_1 | gene=NCLIV_054750 | organism=Neospora_caninum_Liverpool | gene_product=hypothetical protein | transcript_product=hypothetical protein | location=FR823392:1317140-1318618(-) | protein_length=306 | sequence_SO=chromosome | SO=protein_coding | is_pseudo=false	1	1	0.0556	35007	5.48
		R20180100142_NC1,27549	R.EIFISQPILLELEAPIK.I	1953.13	-0.0014	2	1	44.43	0	8.29e-05	0|0	NCLIV_054750-t26_1-p1		4.25	0		0	2	MASCOT		T
	Control-375-1	NCLIV_054760-t26_1-p1 | transcript=NCLIV_054760-t26_1 | gene=NCLIV_054760 | organism=Neospora_caninum_Liverpool | gene_product=conserved hypothetical protein | transcript_product=conserved hypothetical protein | location=FR823392:1323460-1325175(+) | protein_length=571 | sequence_SO=chromosome | SO=protein_coding | is_pseudo=false	1	1	0.0105	64425.7	9.18
		R20180100142_NC1,16969	K.LEVLLK.Q	714.476	0.00012	2	1	33.93	0	0.00269	0|0	NCLIV_054760-t26_1-p1		6	0		0	2	MASCOT		T
	Control-376-1	NCLIV_054770-t26_1-p1 | transcript=NCLIV_054770-t26_1 | gene=NCLIV_054770 | organism=Neospora_caninum_Liverpool | gene_product=conserved hypothetical protein | transcript_product=conserved hypothetical protein | location=FR823392:1327921-1337654(-) | protein_length=2067 | sequence_SO=chromosome | SO=protein_coding | is_pseudo=false	1	1	0.0029	213670	8.31
		R20180100142_NC1,7687	R.LLVAGR.T	628.414	-0.00012	2	1	25.84	0	0.0231	0|0	NCLIV_054770-t26_1-p1		9.75	0		0	2	MASCOT		T
	Control-377-1	NCLIV_055020-t26_1-p1 | transcript=NCLIV_055020-t26_1 | gene=NCLIV_055020 | organism=Neospora_caninum_Liverpool | gene_product=conserved hypothetical protein | transcript_product=conserved hypothetical protein | location=FR823392:1508124-1523609(-) | protein_length=3821 | sequence_SO=chromosome | SO=protein_coding | is_pseudo=false	1	1	0.0026	409965	7.05
		R20180100142_NC1,22649	K.REEFVLTGGR.E	1163.62	0.00922	2	1	21.11	0	0.191	0|0	NCLIV_055020-t26_1-p1		6.14	1		0	2	MASCOT		T
	Control-378-1	NCLIV_055110-t26_1-p1 | transcript=NCLIV_055110-t26_1 | gene=NCLIV_055110 | organism=Neospora_caninum_Liverpool | gene_product=conserved hypothetical protein | transcript_product=conserved hypothetical protein | location=FR823392:1605639-1607774(-) | protein_length=711 | sequence_SO=chromosome | SO=protein_coding | is_pseudo=false	1	1	0.0084	77228.3	9.61
		R20180100142_NC1,16796	K.ICFLSR.L	795.418	0.01098	2	1	23.26	0	0.0312	0|0	NCLIV_055110-t26_1-p1		8.25	0		0	2	MASCOT		T
	Control-379-1	NCLIV_055120-t26_1-p1 | transcript=NCLIV_055120-t26_1 | gene=NCLIV_055120 | organism=Neospora_caninum_Liverpool | gene_product=hypothetical protein | transcript_product=hypothetical protein | location=FR823392:1613307-1616490(+) | protein_length=273 | sequence_SO=chromosome | SO=protein_coding | is_pseudo=false	1	1	0.0366	31222.8	10.3
		R20180100142_NC1,5429	R.AEEDNEAPVR.R	1129.51	-0.00215	2	1	22.73	0	0.0669	0|0	NCLIV_055120-t26_1-p1		4	0		0	2	MASCOT		T
	Control-380-1	NCLIV_055260-t26_1-p1 | transcript=NCLIV_055260-t26_1 | gene=NCLIV_055260 | organism=Neospora_caninum_Liverpool | gene_product=putative AGC kinase TgPKG1 | transcript_product=putative AGC kinase TgPKG1 | location=FR823392:1760364-1770411(-) | protein_length=1015 | sequence_SO=chromosome | SO=protein_coding | is_pseudo=false	1	1	0.0049	114827	6.78
		R20180100142_NC1,8598	R.ALLYK.E	607.381	-0.00034	2	1	24	0	0.00637	0|0	NCLIV_055260-t26_1-p1		8.63	0		0	2	MASCOT		T
	Control-381-1	NCLIV_055410-t26_1-p1 | transcript=NCLIV_055410-t26_1 | gene=NCLIV_055410 | organism=Neospora_caninum_Liverpool | gene_product=putative WD repeat domain-containing protein | transcript_product=putative WD repeat domain-containing protein | location=FR823392:1918657-1936396(-) | protein_length=4689 | sequence_SO=chromosome | SO=protein_coding | is_pseudo=false	1	1	0.0013	501168	6.08
		R20180100142_NC1,7615	R.LEVLHK.H	738.451	0.00011	2	1	41.53	0	0.000193	0|0	NCLIV_055410-t26_1-p1		6.75	0		0	2	MASCOT		T
	Control-382-1	NCLIV_055420-t26_1-p1 | transcript=NCLIV_055420-t26_1 | gene=NCLIV_055420 | organism=Neospora_caninum_Liverpool | gene_product=putative leucine rich repeat protein | transcript_product=putative leucine rich repeat protein | location=FR823392:1941235-1947108(+) | protein_length=1721 | sequence_SO=chromosome | SO=protein_coding | is_pseudo=false	1	1	0.0041	183857	5.42
		R20180100142_NC1,4645	K.KGEDIGR.T	774.41	-2e-05	2	1	25.26	0	0.0886	0|0	NCLIV_055420-t26_1-p1		6.07	1		0	2	MASCOT		T
	Control-383-1	NCLIV_055820-t26_1-p1 | transcript=NCLIV_055820-t26_1 | gene=NCLIV_055820 | organism=Neospora_caninum_Liverpool | gene_product=hypothetical protein | transcript_product=hypothetical protein | location=FR823392:2265222-2280313(-) | protein_length=1641 | sequence_SO=chromosome | SO=protein_coding | is_pseudo=false	1	1	0.0061	184136	7.7
		R20180100142_NC1,7301	R.EKELELEELK.R	1259.67	0.01292	2	1	29.04	0	0.021	0|0	NCLIV_055820-t26_1-p1		4.33	1		0	2	MASCOT		T
	Control-384-1	NCLIV_055910-t26_1-p1 | transcript=NCLIV_055910-t26_1 | gene=NCLIV_055910 | organism=Neospora_caninum_Liverpool | gene_product=putative RWD domain-containing protein | transcript_product=putative RWD domain-containing protein | location=FR823392:2379969-2381998(+) | protein_length=493 | sequence_SO=chromosome | SO=protein_coding | is_pseudo=false	1	1	0.0101	53677.8	5.83
	Control-384-2	NCLIV_016590-t26_1-p1 | transcript=NCLIV_016590-t26_1 | gene=NCLIV_016590 | organism=Neospora_caninum_Liverpool | gene_product=conserved hypothetical protein | transcript_product=conserved hypothetical protein | location=FR823387:1018765-1042247(+) | protein_length=3881 | sequence_SO=chromosome | SO=protein_coding | is_pseudo=false	1	1	0.0013	423109	7.38
	Control-384-3	NCLIV_0153-t26_1-p1 | transcript=NCLIV_0153-t26_1 | gene=NCLIV_0153 | organism=Neospora_caninum_Liverpool | gene_product=longevity-assurance (LAG1) domain-containing protein, phosphatidylinositol 3-and 4-kinase domain-containing protein | transcript_product=phosphatidylinositol 3-and 4-kinase domain-containing protein | location=FR823386:2659701-2682246(-) | protein_length=4721 | sequence_SO=chro…	1	1	0.0011	504743	9.27
		R20180100142_NC1,8427	R.ILQVR.R ! K.LIQVR.M ! R.LLQVR.T	628.414	-0.00024	2	1	23.21	0	0.0423	0|0	NCLIV_0153-t26_1-p1 ! NCLIV_016590-t26_1-p1 ! NCLIV_055910-t26_1-p1		9.75	0		0	2	MASCOT		T
	Control-385-1	NCLIV_056400-t26_1-p1 | transcript=NCLIV_056400-t26_1 | gene=NCLIV_056400 | organism=Neospora_caninum_Liverpool | gene_product=putative short-chain dehydrogenase/reductase family protein | transcript_product=putative short-chain dehydrogenase/reductase family protein | location=FR823392:2800125-2803202(-) | protein_length=368 | sequence_SO=chromosome | SO=protein_coding | is_pseudo=false	1	1	0.0163	40285.3	6.46
		R20180100142_NC1,5381	R.IIM*SSR.N	722.387	0.00979	2	1	35.11	0	0.00176	0|0	NCLIV_056400-t26_1-p1		9.75	0	15.994919 Oxidation (M)	0	2	MASCOT		T
	Control-386-1	NCLIV_056510-t26_1-p1 | transcript=NCLIV_056510-t26_1 | gene=NCLIV_056510 | organism=Neospora_caninum_Liverpool | gene_product=Homeodomain interacting protein kinase 3 | transcript_product=Homeodomain interacting protein kinase 3 | location=FR823392:2881741-2886764(-) | protein_length=924 | sequence_SO=chromosome | SO=protein_coding | is_pseudo=false	1	1	0.0108	103891	8.76
		R20180100142_NC1,4686	K.GDAARAPNGR.L	984.497	-0.0137	2	1	21.1	0	0.0578	0|0	NCLIV_056510-t26_1-p1		9.6	1		0	2	MASCOT		T
	Control-387-1	NCLIV_056760-t26_1-p1 | transcript=NCLIV_056760-t26_1 | gene=NCLIV_056760 | organism=Neospora_caninum_Liverpool | gene_product=putative helix-hairpin-helix motif-containing protein | transcript_product=putative helix-hairpin-helix motif-containing protein | location=FR823392:3128317-3136260(+) | protein_length=763 | sequence_SO=chromosome | SO=protein_coding | is_pseudo=false	1	1	0.0092	82237.2	8.91
		R20180100142_NC1,17919	R.LNNARAK.Q	786.458	-0.0135	2	1	20.19	0	0.183	0|0	NCLIV_056760-t26_1-p1		11	1		0	2	MASCOT		T
	Control-388-1	NCLIV_056840-t26_1-p1 | transcript=NCLIV_056840-t26_1 | gene=NCLIV_056840 | organism=Neospora_caninum_Liverpool | gene_product=putative regulator of chromosome condensation domain-containing protein | transcript_product=putative regulator of chromosome condensation domain-containing protein | location=FR823392:3193438-3198695(+) | protein_length=699 | sequence_SO=chromosome | SO=protein_coding | …	1	1	0.0114	73354.4	5.95
		R20180100142_NC1,19404	K.M*VKLGELR.S	961.55	0.00335	2	1	35.26	0	0.00284	0|0	NCLIV_056840-t26_1-p1		8.5	1	15.994919 Oxidation (M)	0	2	MASCOT		T
	Control-389-1	NCLIV_056900-t26_1-p1 | transcript=NCLIV_056900-t26_1 | gene=NCLIV_056900 | organism=Neospora_caninum_Liverpool | gene_product=AGAP005082-PA, related | transcript_product=AGAP005082-PA, related | location=FR823392:3240009-3285512(-) | protein_length=12163 | sequence_SO=chromosome | SO=protein_coding | is_pseudo=false	1	1	0.0006	1.30353e+06	9.13
		R20180100142_NC1,9964	K.AAERSLR.G	802.453	0.01141	2	1	23.05	0	0.157	0|0	NCLIV_056900-t26_1-p1		9.64	1		0	2	MASCOT		T
	Control-390-1	NCLIV_057040-t26_1-p1 | transcript=NCLIV_057040-t26_1 | gene=NCLIV_057040 | organism=Neospora_caninum_Liverpool | gene_product=conserved hypothetical protein | transcript_product=conserved hypothetical protein | location=FR823392:3402624-3406148(+) | protein_length=950 | sequence_SO=chromosome | SO=protein_coding | is_pseudo=false	1	1	0.0116	99707.2	6.47
		R20180100142_NC1,24333	R.VSILESRLGSR.L	1216.7	0.02168	2	1	23.26	0	0.051	0|0	NCLIV_057040-t26_1-p1		9.57	1		0	2	MASCOT		T
	Control-391-1	NCLIV_057360-t26_1-p1 | transcript=NCLIV_057360-t26_1 | gene=NCLIV_057360 | organism=Neospora_caninum_Liverpool | gene_product=hypothetical protein | transcript_product=hypothetical protein | location=FR823392:3679799-3682333(-) | protein_length=844 | sequence_SO=chromosome | SO=protein_coding | is_pseudo=false	1	1	0.0059	92469.6	5.41
		R20180100142_NC1,7156	R.LELDK.K	617.35	-0.01168	2	1	41.52	0	0.00226	0|0	NCLIV_057360-t26_1-p1		4.37	0		0	2	MASCOT		T
	Control-392-1	NCLIV_057410-t26_1-p1 | transcript=NCLIV_057410-t26_1 | gene=NCLIV_057410 | organism=Neospora_caninum_Liverpool | gene_product=putative sodium-and chloride-dependent neutral and basic amino acid transporter | transcript_product=putative sodium-and chloride-dependent neutral and basic amino acid transporter | location=FR823392:3711491-3716986(-) | protein_length=1315 | sequence_SO=chromosome | SO=…	1	1	0.0046	138826	5.97
		R20180100142_NC1,12719	R.LGLSQK.V	645.393	0.00679	1	1	22.45	0	0.23	0|0	NCLIV_057410-t26_1-p1		8.75	0		0	2	MASCOT		T
	Control-393-1	NCLIV_057610-t26_1-p1 | transcript=NCLIV_057610-t26_1 | gene=NCLIV_057610 | organism=Neospora_caninum_Liverpool | gene_product=putative mitochondrial carrier domain-containing protein | transcript_product=putative mitochondrial carrier domain-containing protein | location=FR823392:3921354-3924926(-) | protein_length=392 | sequence_SO=chromosome | SO=protein_coding | is_pseudo=false	1	1	0.0204	42349	9.72
		R20180100142_NC1,17246	R.EGLPGLYR.G	904.489	-0.00105	2	1	28.06	0	0.0265	0|0	NCLIV_057610-t26_1-p1		6.1	0		0	2	MASCOT		T
	Control-394-1	NCLIV_057640-t26_1-p1 | transcript=NCLIV_057640-t26_1 | gene=NCLIV_057640 | organism=Neospora_caninum_Liverpool | gene_product=mRNA splicing factor 3bA, related | transcript_product=mRNA splicing factor 3bA, related | location=FR823392:3943882-3948552(+) | protein_length=785 | sequence_SO=chromosome | SO=protein_coding | is_pseudo=false	1	1	0.0064	84699.8	5.31
	Control-394-2	NCLIV_021570-t26_1-p1 | transcript=NCLIV_021570-t26_1 | gene=NCLIV_021570 | organism=Neospora_caninum_Liverpool | gene_product=conserved hypothetical protein | transcript_product=conserved hypothetical protein | location=FR823388:2046438-2048789(-) | protein_length=783 | sequence_SO=chromosome | SO=protein_coding | is_pseudo=false	1	1	0.0064	82028.8	6.95
		R20180100142_NC1,3936	K.ISEVR.S ! K.LSEVR.A	603.346	0.00011	2	1	21.19	0	0.225	0|0	NCLIV_057640-t26_1-p1 ! NCLIV_021570-t26_1-p1		6	0		0	2	MASCOT		T
	Control-395-1	NCLIV_057700-t26_1-p1 | transcript=NCLIV_057700-t26_1 | gene=NCLIV_057700 | organism=Neospora_caninum_Liverpool | gene_product=hypothetical protein | transcript_product=hypothetical protein | location=FR823392:3990610-3994430(+) | protein_length=248 | sequence_SO=chromosome | SO=protein_coding | is_pseudo=false	1	1	0.0403	28899.8	10.35
		R20180100142_NC1,14873	R.EEM*INELVQR.M	1276.62	-0.00018	2	1	43.58	0	0.000599	0|0	NCLIV_057700-t26_1-p1		4.25	0	15.994919 Oxidation (M)	0	2	MASCOT		T
	Control-396-1	NCLIV_057900-t26_1-p1 | transcript=NCLIV_057900-t26_1 | gene=NCLIV_057900 | organism=Neospora_caninum_Liverpool | gene_product=putative WD domain, G-beta repeat-containing protein | transcript_product=putative WD domain, G-beta repeat-containing protein | location=FR823392:4180884-4187326(-) | protein_length=1511 | sequence_SO=chromosome | SO=protein_coding | is_pseudo=false	1	1	0.0033	161240	7.1
	Control-396-2	NCLIV_001630-t26_1-p1 | transcript=NCLIV_001630-t26_1 | gene=NCLIV_001630 | organism=Neospora_caninum_Liverpool | gene_product=putative armadillo/beta-catenin-like repeat-containing protein | transcript_product=putative armadillo/beta-catenin-like repeat-containing protein | location=FR823380:1507357-1521331(+) | protein_length=2830 | sequence_SO=chromosome | SO=protein_coding | is_pseudo=false	1	1	0.0018	303676	5.65
	Control-396-3	NCLIV_014030-t26_1-p1 | transcript=NCLIV_014030-t26_1 | gene=NCLIV_014030 | organism=Neospora_caninum_Liverpool | gene_product=putative 30S ribosomal protein S1 | transcript_product=putative 30S ribosomal protein S1 | location=FR823386:1584504-1592081(-) | protein_length=1526 | sequence_SO=chromosome | SO=protein_coding | is_pseudo=false	1	1	0.0033	167338	6.49
	Control-396-4	NCLIV_015250-t26_1-p1 | transcript=NCLIV_015250-t26_1 | gene=NCLIV_015250 | organism=Neospora_caninum_Liverpool | gene_product=hypothetical protein | transcript_product=hypothetical protein | location=FR823386:2595005-2605610(+) | protein_length=2209 | sequence_SO=chromosome | SO=protein_coding | is_pseudo=false	1	1	0.0023	239304	6.87
	Control-396-5	NCLIV_049650-t26_1-p1 | transcript=NCLIV_049650-t26_1 | gene=NCLIV_049650 | organism=Neospora_caninum_Liverpool | gene_product=conserved hypothetical protein | transcript_product=conserved hypothetical protein | location=FR823391:4162446-4163567(+) | protein_length=373 | sequence_SO=chromosome | SO=protein_coding | is_pseudo=false	1	1	0.0134	39661.4	10.77
	Control-396-6	NCLIV_062340-t26_1-p1 | transcript=NCLIV_062340-t26_1 | gene=NCLIV_062340 | organism=Neospora_caninum_Liverpool | gene_product=DNA-directed RNA polymerase subunit N, related | transcript_product=DNA-directed RNA polymerase subunit N, related | location=FR823393:1642089-1643201(-) | protein_length=72 | sequence_SO=chromosome | SO=protein_coding | is_pseudo=false	1	1	0.0694	8539.01	5.23
	Control-396-7	NCLIV_011630-t26_1-p1 | transcript=NCLIV_011630-t26_1 | gene=NCLIV_011630 | organism=Neospora_caninum_Liverpool | gene_product=hypothetical protein | transcript_product=hypothetical protein | location=FR823384:1722009-1731551(+) | protein_length=1547 | sequence_SO=chromosome | SO=protein_coding | is_pseudo=false	1	1	0.0032	167401	6.52
		R20180100142_NC1,11857	M.IIPIR.C ! K.ILPLR.S ! K.ILPLR.R ! R.LLPLR.F ! R.LLPLR.R ! R.LLPLR.G ! R.LLPLR.H	611.424	-0.00034	2	1	42.03	0	7.21e-05	0|0	NCLIV_062340-t26_1-p1 ! NCLIV_011630-t26_1-p1 ! NCLIV_049650-t26_1-p1 ! NCLIV_001630-t26_1-p1 ! NCLIV_014030-t26_1-p1 ! NCLIV_015250-t26_1-p1 ! NCLIV_057900-t26_1-p1		9.75	0		0	2	MASCOT		T
	Control-397-1	NCLIV_058300-t26_1-p1 | transcript=NCLIV_058300-t26_1 | gene=NCLIV_058300 | organism=Neospora_caninum_Liverpool | gene_product=hypothetical protein | transcript_product=hypothetical protein | location=FR823392:4487866-4488366(+) | protein_length=166 | sequence_SO=chromosome | SO=protein_coding | is_pseudo=false	1	1	0.0361	17067.3	11.82
		R20180100142_NC1,3608	R.TPAMAK.K	618.328	-0.00017	2	1	32.69	0	0.0239	0|0	NCLIV_058300-t26_1-p1		8.41	0		0	2	MASCOT		T
	Control-398-1	NCLIV_058310-t26_1-p1 | transcript=NCLIV_058310-t26_1 | gene=NCLIV_058310 | organism=Neospora_caninum_Liverpool | gene_product=putative vacuolar ATP synthase subunit c | transcript_product=putative vacuolar ATP synthase subunit c | location=FR823392:4491130-4492359(-) | protein_length=409 | sequence_SO=chromosome | SO=protein_coding | is_pseudo=false	1	1	0.0171	46710.2	5.87
		R20180100142_NC1,7003	K.LRSELDK.L	860.484	-0.00036	2	1	30.69	0	0.0133	0|0	NCLIV_058310-t26_1-p1		6.07	1		0	2	MASCOT		T
	Control-399-1	NCLIV_058460-t26_1-p1 | transcript=NCLIV_058460-t26_1 | gene=NCLIV_058460 | organism=Neospora_caninum_Liverpool | gene_product=conserved hypothetical protein | transcript_product=conserved hypothetical protein | location=FR823392:4615685-4621998(-) | protein_length=800 | sequence_SO=chromosome | SO=protein_coding | is_pseudo=false	1	1	0.0088	90013.5	7.39
		R20180100142_NC1,3122	R.AIDAASR.G	703.373	0.00012	2	1	23.73	0	0.126	0|0	NCLIV_058460-t26_1-p1		5.88	0		0	2	MASCOT		T
	Control-400-1	NCLIV_058510-t26_1-p1 | transcript=NCLIV_058510-t26_1 | gene=NCLIV_058510 | organism=Neospora_caninum_Liverpool | gene_product=[Skp1-protein]-hydroxyproline N-acetylglucosaminyltransferase, related | transcript_product=[Skp1-protein]-hydroxyproline N-acetylglucosaminyltransferase, related | location=FR823392:4679924-4683208(-) | protein_length=1094 | sequence_SO=chromosome | SO=protein_coding | i…	1	1	0.0055	117396	5.71
		R20180100142_NC1,3521	R.EATAVR.K	646.352	-0.00407	2	1	20.5	0	0.213	0|0	NCLIV_058510-t26_1-p1		6.1	0		0	2	MASCOT		T
	Control-401-1	NCLIV_050770-t26_1-p1 | transcript=NCLIV_050770-t26_1 | gene=NCLIV_050770 | organism=Neospora_caninum_Liverpool | gene_product=putative cation-transporting ATPase | transcript_product=putative cation-transporting ATPase | location=FR823391:5138742-5146120(+) | protein_length=2227 | sequence_SO=chromosome | SO=protein_coding | is_pseudo=false	1	1	0.0027	241947	8
		R20180100142_BIRA,7732	R.LPIAAK.V	612.408	5e-05	2	1	21.92	0	0.009	0|0	NCLIV_050770-t26_1-p1		8.75	0		0	2	MASCOT		T
	Control-402-1	NCLIV_058850-t26_1-p1 | transcript=NCLIV_058850-t26_1 | gene=NCLIV_058850 | organism=Neospora_caninum_Liverpool | gene_product=putative erythrocyte-binding protein | transcript_product=putative erythrocyte-binding protein | location=FR823392:4862307-4864961(-) | protein_length=391 | sequence_SO=chromosome | SO=protein_coding | is_pseudo=false	1	1	0.0256	44261.5	10.33
		R20180100142_NC1,8664	K.EGTNGVSSPR.S	1003.48	-0.00201	2	1	20.48	0	0.234	0|0	NCLIV_058850-t26_1-p1		6.1	0		0	2	MASCOT		T
	Control-403-1	NCLIV_059040-t26_1-p1 | transcript=NCLIV_059040-t26_1 | gene=NCLIV_059040 | organism=Neospora_caninum_Liverpool | gene_product=hypothetical protein | transcript_product=hypothetical protein | location=FR823392:5014852-5016357(-) | protein_length=501 | sequence_SO=chromosome | SO=protein_coding | is_pseudo=false	1	1	0.014	54273.8	10.22
		R20180100142_NC1,13281	R.VPRLSPR.S	824.51	0.01056	2	1	29.56	0	0.00304	0|0	NCLIV_059040-t26_1-p1		12	1		0	2	MASCOT		T
	Control-404-1	NCLIV_059060-t26_1-p1 | transcript=NCLIV_059060-t26_1 | gene=NCLIV_059060 | organism=Neospora_caninum_Liverpool | gene_product=conserved hypothetical protein | transcript_product=conserved hypothetical protein | location=FR823392:5028803-5039061(-) | protein_length=1864 | sequence_SO=chromosome | SO=protein_coding | is_pseudo=false	1	1	0.0064	202282	9.46
		R20180100142_NC1,25120	R.LLLDEGLGKRAR.E	1340.8	-0.0031	2	1	20.4	0	0.0315	0|0	NCLIV_059060-t26_1-p1		8.75	2		0	2	MASCOT		T
	Control-405-1	NCLIV_059150-t26_1-p1 | transcript=NCLIV_059150-t26_1 | gene=NCLIV_059150 | organism=Neospora_caninum_Liverpool | gene_product=conserved hypothetical protein | transcript_product=conserved hypothetical protein | location=FR823392:5123776-5147597(+) | protein_length=2669 | sequence_SO=chromosome | SO=protein_coding | is_pseudo=false	1	1	0.0034	298642	8.12
		R20180100142_NC1,21452	R.KVEEARGDR.A	1059.55	-0.01364	2	1	20.47	0	0.166	0|0	NCLIV_059150-t26_1-p1		6.18	2		0	2	MASCOT		T
	Control-406-1	NCLIV_059710-t26_1-p1 | transcript=NCLIV_059710-t26_1 | gene=NCLIV_059710 | organism=Neospora_caninum_Liverpool | gene_product=Dolichol phosphate glucosyltransferase, related | transcript_product=Dolichol phosphate glucosyltransferase, related | location=FR823392:5607892-5610729(+) | protein_length=677 | sequence_SO=chromosome | SO=protein_coding | is_pseudo=false	1	1	0.0103	72455.3	6.67
		R20180100142_NC1,8916	R.AGVSEAK.R	661.352	-9e-05	1	1	28.49	0	0.0339	0|0	NCLIV_059710-t26_1-p1		6.05	0		0	2	MASCOT		T
	Control-407-1	NCLIV_059720-t26_1-p1 | transcript=NCLIV_059720-t26_1 | gene=NCLIV_059720 | organism=Neospora_caninum_Liverpool | gene_product=putative ribosome recycling factor domain-containing protein | transcript_product=putative ribosome recycling factor domain-containing protein | location=FR823392:5611975-5615194(-) | protein_length=380 | sequence_SO=chromosome | SO=protein_coding | is_pseudo=false	1	1	0.0158	41219.7	9.71
		R20180100142_NC1,15269	R.M*RKVIK.I	790.497	0.01481	2	1	21.11	0	0.0352	0|0	NCLIV_059720-t26_1-p1		11.17	2	15.994919 Oxidation (M)	0	2	MASCOT		T
	Control-408-1	NCLIV_059740-t26_1-p1 | transcript=NCLIV_059740-t26_1 | gene=NCLIV_059740 | organism=Neospora_caninum_Liverpool | gene_product=putative tRNA synthetase | transcript_product=putative tRNA synthetase | location=FR823392:5625380-5634622(-) | protein_length=2183 | sequence_SO=chromosome | SO=protein_coding | is_pseudo=false	1	1	0.005	238211	6.57
		R20180100142_NC1,2820	R.EKEEGDREGER.V	1333.6	0.01126	2	1	22.48	0	0.0288	0|0	NCLIV_059740-t26_1-p1		4.42	2		0	2	MASCOT		T
	Control-409-1	NCLIV_059770-t26_1-p1 | transcript=NCLIV_059770-t26_1 | gene=NCLIV_059770 | organism=Neospora_caninum_Liverpool | gene_product=conserved hypothetical protein | transcript_product=conserved hypothetical protein | location=FR823392:5644508-5646340(-) | protein_length=610 | sequence_SO=chromosome | SO=protein_coding | is_pseudo=false	1	1	0.0098	66531.1	5.52
		R20180100142_NC1,9958	R.LPEEIR.D	756.425	4e-05	2	1	27.91	0	0.0104	0|0	NCLIV_059770-t26_1-p1		4.53	0		0	2	MASCOT		T
	Control-410-1	NCLIV_059870-t26_1-p1 | transcript=NCLIV_059870-t26_1 | gene=NCLIV_059870 | organism=Neospora_caninum_Liverpool | gene_product=conserved hypothetical protein | transcript_product=conserved hypothetical protein | location=FR823392:5718781-5720298(+) | protein_length=505 | sequence_SO=chromosome | SO=protein_coding | is_pseudo=false	1	1	0.0139	56266	6.76
		R20180100142_NC1,19665	R.GLEEPLR.E	813.446	-0.01461	2	1	21.01	0	0.0527	0|0	NCLIV_059870-t26_1-p1		4.53	0		0	2	MASCOT		T
	Control-411-1	NCLIV_059880-t26_1-p1 | transcript=NCLIV_059880-t26_1 | gene=NCLIV_059880 | organism=Neospora_caninum_Liverpool | gene_product=conserved hypothetical protein | transcript_product=conserved hypothetical protein | location=FR823392:5721615-5761053(-) | protein_length=9711 | sequence_SO=chromosome | SO=protein_coding | is_pseudo=false	1	1	0.0006	1.05416e+06	9.48
		R20180100142_NC1,3886	K.AREAVR.R	701.405	0.00995	2	1	20.9	0	0.252	0|0	NCLIV_059880-t26_1-p1		9.64	1		0	2	MASCOT		T
	Control-412-1	NCLIV_059980-t26_1-p1 | transcript=NCLIV_059980-t26_1 | gene=NCLIV_059980 | organism=Neospora_caninum_Liverpool | gene_product=conserved hypothetical protein | transcript_product=conserved hypothetical protein | location=FR823392:5866871-5867311(-) | protein_length=146 | sequence_SO=chromosome | SO=protein_coding | is_pseudo=false	1	1	0.0616	16345.5	8.83
		R20180100142_NC1,12437	K.TYVSDAIAR.M	995.516	-0.00066	2	1	25.51	0	0.0229	0|0	NCLIV_059980-t26_1-p1		5.5	0		0	2	MASCOT		T
	Control-413-1	NCLIV_060520-t26_1-p1 | transcript=NCLIV_060520-t26_1 | gene=NCLIV_060520 | organism=Neospora_caninum_Liverpool | gene_product=putative tubulin-tyrosine ligase family protein | transcript_product=putative tubulin-tyrosine ligase family protein | location=FR823393:178295-183529(-) | protein_length=1192 | sequence_SO=chromosome | SO=protein_coding | is_pseudo=false	1	1	0.0059	130721	8.62
		R20180100142_NC1,5462	K.AGGPASK.V	587.315	0.01044	1	1	20.89	0	0.292	0|0	NCLIV_060520-t26_1-p1		8.8	0		0	2	MASCOT		T
	Control-414-1	NCLIV_061160-t26_1-p1 | transcript=NCLIV_061160-t26_1 | gene=NCLIV_061160 | organism=Neospora_caninum_Liverpool | gene_product=putative acid phosphatase | transcript_product=putative acid phosphatase | location=FR823393:711419-714071(-) | protein_length=436 | sequence_SO=chromosome | SO=protein_coding | is_pseudo=false	1	1	0.0459	46939.8	6.02
		R20180100142_NC1,24123	K.ILDYIIVVADRPVYSSGASK.G	2166.18	8e-05	3	1	44.89	0	0.000188	0|0	NCLIV_061160-t26_1-p1		5.96	0		0	2	MASCOT		T
	Control-415-1	NCLIV_061210-t26_1-p1 | transcript=NCLIV_061210-t26_1 | gene=NCLIV_061210 | organism=Neospora_caninum_Liverpool | gene_product=conserved hypothetical protein | transcript_product=conserved hypothetical protein | location=FR823393:751191-752677(+) | protein_length=393 | sequence_SO=chromosome | SO=protein_coding | is_pseudo=false	1	1	0.0153	43409.3	4.83
		R20180100142_NC1,15598	R.FSLSLK.S	694.413	-9e-05	2	1	32.84	0	0.000884	0|0	NCLIV_061210-t26_1-p1		8.75	0		0	2	MASCOT		T
	Control-416-1	NCLIV_061470-t26_1-p1 | transcript=NCLIV_061470-t26_1 | gene=NCLIV_061470 | organism=Neospora_caninum_Liverpool | gene_product=conserved hypothetical protein | transcript_product=conserved hypothetical protein | location=FR823393:954101-960239(-) | protein_length=779 | sequence_SO=chromosome | SO=protein_coding | is_pseudo=false	1	1	0.0064	86359.9	4.9
		R20180100142_NC1,5193	K.IDPDR.A	615.31	0.00014	2	1	28.83	0	0.0179	0|0	NCLIV_061470-t26_1-p1		4.21	0		0	2	MASCOT		T
	Control-417-1	NCLIV_061840-t26_1-p1 | transcript=NCLIV_061840-t26_1 | gene=NCLIV_061840 | organism=Neospora_caninum_Liverpool | gene_product=hypothetical protein | transcript_product=hypothetical protein | location=FR823393:1258564-1269597(-) | protein_length=3026 | sequence_SO=chromosome | SO=protein_coding | is_pseudo=false	1	1	0.0023	326772	9.19
		R20180100142_NC1,4420	R.QAADPAR.D	728.369	0.00966	1	1	22.54	0	0.121	0|0	NCLIV_061840-t26_1-p1		5.84	0		0	2	MASCOT		T
	Control-418-1	NCLIV_061890-t26_1-p1 | transcript=NCLIV_061890-t26_1 | gene=NCLIV_061890 | organism=Neospora_caninum_Liverpool | gene_product=hypothetical protein | transcript_product=hypothetical protein | location=FR823393:1299735-1303428(-) | protein_length=1122 | sequence_SO=chromosome | SO=protein_coding | is_pseudo=false	1	1	0.0053	117202	8.44
		R20180100142_NC1,8880	R.TASLPR.S	644.373	0	2	1	38.43	0	0.00304	0|0	NCLIV_061890-t26_1-p1		9.41	0		0	2	MASCOT		T
	Control-419-1	NCLIV_062120-t26_1-p1 | transcript=NCLIV_062120-t26_1 | gene=NCLIV_062120 | organism=Neospora_caninum_Liverpool | gene_product=Liver stage antigen, related | transcript_product=Liver stage antigen, related | location=FR823393:1503655-1511408(+) | protein_length=2135 | sequence_SO=chromosome | SO=protein_coding | is_pseudo=false	1	1	0.0033	237331	6.93
		R20180100142_NC1,6138	K.LQESQRR.E	916.496	-0.01431	2	1	21.42	0	0.16	0|0	NCLIV_062120-t26_1-p1		9.6	1		0	2	MASCOT		T
	Control-420-1	NCLIV_062350-t26_1-p1 | transcript=NCLIV_062350-t26_1 | gene=NCLIV_062350 | organism=Neospora_caninum_Liverpool | gene_product=Ribosomal protein S27, related | transcript_product=Ribosomal protein S27, related | location=FR823393:1644351-1646006(+) | protein_length=82 | sequence_SO=chromosome | SO=protein_coding | is_pseudo=false	1	1	0.0976	9082.73	8.75
		R20180100142_NC1,9048	K.LTEGCSFR.K	969.446	0.00026	2	1	39.51	0	0.000577	0|0	NCLIV_062350-t26_1-p1		6	0		0	2	MASCOT		T
	Control-421-1	NCLIV_062460-t26_1-p1 | transcript=NCLIV_062460-t26_1 | gene=NCLIV_062460 | organism=Neospora_caninum_Liverpool | gene_product=conserved hypothetical protein | transcript_product=conserved hypothetical protein | location=FR823393:1714603-1724203(-) | protein_length=1998 | sequence_SO=chromosome | SO=protein_coding | is_pseudo=false	1	1	0.004	216949	4.86
		R20180100142_NC1,2956	K.VHVAEDKR.Q	953.516	-5e-05	3	1	20.19	0	0.0775	0|0	NCLIV_062460-t26_1-p1		6.72	1		0	2	MASCOT		T
	Control-422-1	NCLIV_062790-t26_1-p1 | transcript=NCLIV_062790-t26_1 | gene=NCLIV_062790 | organism=Neospora_caninum_Liverpool | gene_product=putative P-type ATPase | transcript_product=putative P-type ATPase | location=FR823393:2030407-2044462(-) | protein_length=2508 | sequence_SO=chromosome | SO=protein_coding | is_pseudo=false	1	1	0.0036	273359	6.44
		R20180100142_NC1,4071	R.LSSAGARER.A	946.506	-0.00071	3	1	24.32	0	0.158	0|0	NCLIV_062790-t26_1-p1		9.6	1		0	2	MASCOT		T
	Control-423-1	NCLIV_062820-t26_1-p1 | transcript=NCLIV_062820-t26_1 | gene=NCLIV_062820 | organism=Neospora_caninum_Liverpool | gene_product=conserved hypothetical protein | transcript_product=conserved hypothetical protein | location=FR823393:2065848-2066426(-) | protein_length=192 | sequence_SO=chromosome | SO=protein_coding | is_pseudo=false	1	1	0.0313	20478.3	7.8
		R20180100142_NC1,12566	R.EYRVLR.K	835.478	0.01111	2	1	24.34	0	0.246	0|0	NCLIV_062820-t26_1-p1		8.85	1		0	2	MASCOT		T
	Control-424-1	NCLIV_062840-t26_1-p1 | transcript=NCLIV_062840-t26_1 | gene=NCLIV_062840 | organism=Neospora_caninum_Liverpool | gene_product=putative origin recognition complex subunit 2 | transcript_product=putative origin recognition complex subunit 2 | location=FR823393:2086493-2093251(-) | protein_length=839 | sequence_SO=chromosome | SO=protein_coding | is_pseudo=false	1	1	0.0072	90464.8	9.12
		R20180100142_NC1,3611	R.QLEQLK.R	758.441	-0.01141	2	1	35.98	0	0.00575	0|0	NCLIV_062840-t26_1-p1		6	0		0	2	MASCOT		T
	Control-425-1	NCLIV_062850-t26_1-p1 | transcript=NCLIV_062850-t26_1 | gene=NCLIV_062850 | organism=Neospora_caninum_Liverpool | gene_product=conserved hypothetical protein | transcript_product=conserved hypothetical protein | location=FR823393:2095304-2108366(+) | protein_length=2419 | sequence_SO=chromosome | SO=protein_coding | is_pseudo=false	1	1	0.0025	257178	9.21
		R20180100142_NC1,6433	K.EDIPEK.V	730.362	-0.01079	2	1	20.84	0	0.0614	0|0	NCLIV_062850-t26_1-p1		4.14	0		0	2	MASCOT		T
	Control-426-1	NCLIV_062880-t26_1-p1 | transcript=NCLIV_062880-t26_1 | gene=NCLIV_062880 | organism=Neospora_caninum_Liverpool | gene_product=conserved hypothetical protein | transcript_product=conserved hypothetical protein | location=FR823393:2120639-2128107(+) | protein_length=805 | sequence_SO=chromosome | SO=protein_coding | is_pseudo=false	1	1	0.0112	86640.9	6.31
		R20180100142_NC1,19534	K.GFEGVVSLR.N	963.526	0.00149	2	1	42.11	0	0.0012	0|0	NCLIV_062880-t26_1-p1		6	0		0	2	MASCOT		T
	Control-427-1	NCLIV_063200-t26_1-p1 | transcript=NCLIV_063200-t26_1 | gene=NCLIV_063200 | organism=Neospora_caninum_Liverpool | gene_product=conserved hypothetical protein | transcript_product=conserved hypothetical protein | location=FR823393:2380712-2397798(+) | protein_length=3430 | sequence_SO=chromosome | SO=protein_coding | is_pseudo=false	1	1	0.0017	367823	5.79
		R20180100142_NC1,7084	K.LEAVTR.R	688.399	-0.0001	2	1	31.13	0	0.0174	0|0	NCLIV_063200-t26_1-p1		6	0		0	2	MASCOT		T
	Control-428-1	NCLIV_063270-t26_1-p1 | transcript=NCLIV_063270-t26_1 | gene=NCLIV_063270 | organism=Neospora_caninum_Liverpool | gene_product=conserved hypothetical protein | transcript_product=conserved hypothetical protein | location=FR823393:2443983-2449095(-) | protein_length=834 | sequence_SO=chromosome | SO=protein_coding | is_pseudo=false	1	1	0.0072	94456.9	9.62
		R20180100142_NC1,9171	K.DDLVTR.D	718.373	0.0012	1	1	25.68	0	0.121	0|0	NCLIV_063270-t26_1-p1		4.21	0		0	2	MASCOT		T
	Control-429-1	NCLIV_063630-t26_1-p1 | transcript=NCLIV_063630-t26_1 | gene=NCLIV_063630 | organism=Neospora_caninum_Liverpool | gene_product=Metallo-beta-lactamase family protein, related | transcript_product=Metallo-beta-lactamase family protein, related | location=FR823393:2673347-2677154(+) | protein_length=756 | sequence_SO=chromosome | SO=protein_coding | is_pseudo=false	1	1	0.0079	80320.7	6.48
		R20180100142_NC1,11807	R.EMEGKK.R	721.355	0.00827	1	1	24.44	0	0.0869	0|0	NCLIV_063630-t26_1-p1		6.24	1		0	2	MASCOT		T
	Control-430-1	NCLIV_064270-t26_1-p1 | transcript=NCLIV_064270-t26_1 | gene=NCLIV_064270 | organism=Neospora_caninum_Liverpool | gene_product=conserved hypothetical protein | transcript_product=conserved hypothetical protein | location=FR823393:3228159-3230445(-) | protein_length=694 | sequence_SO=chromosome | SO=protein_coding | is_pseudo=false	1	1	0.0086	77469.5	9.6
		R20180100142_NC1,8407	R.LEANLR.S	715.41	-0.001	2	1	26.4	0	0.0383	0|0	NCLIV_064270-t26_1-p1		6	0		0	2	MASCOT		T
	Control-431-1	NCLIV_064470-t26_1-p1 | transcript=NCLIV_064470-t26_1 | gene=NCLIV_064470 | organism=Neospora_caninum_Liverpool | gene_product=conserved hypothetical protein | transcript_product=conserved hypothetical protein | location=FR823393:3330809-3370653(-) | protein_length=11703 | sequence_SO=chromosome | SO=protein_coding | is_pseudo=false	1	1	0.0009	1.25628e+06	9.05
		R20180100142_NC1,4477	R.QEMISGEVAR.K	1119.55	-0.00486	2	1	25.55	0	0.112	0|0	NCLIV_064470-t26_1-p1		4.53	0		0	2	MASCOT		T
	Control-432-1	NCLIV_064530-t26_1-p1 | transcript=NCLIV_064530-t26_1 | gene=NCLIV_064530 | organism=Neospora_caninum_Liverpool | gene_product=Histone H2A, related | transcript_product=Histone H2A, related | location=FR823393:3436971-3438555(-) | protein_length=155 | sequence_SO=chromosome | SO=protein_coding | is_pseudo=false	1	1	0.0645	15919.5	10.63
		R20180100142_NC1,19946	R.GDEELDTLIK.A	1132.57	7e-05	2	1	64.98	0	5.32e-06	0|0	NCLIV_064530-t26_1-p1		3.92	0		0	2	MASCOT		T
	Control-433-1	NCLIV_065040-t26_1-p1 | transcript=NCLIV_065040-t26_1 | gene=NCLIV_065040 | organism=Neospora_caninum_Liverpool | gene_product=putative zinc knuckle domain-containing protein | transcript_product=putative zinc knuckle domain-containing protein | location=FR823393:3820106-3823581(-) | protein_length=504 | sequence_SO=chromosome | SO=protein_coding | is_pseudo=false	1	1	0.0218	59723.2	9.99
		R20180100142_NC1,2949	R.SAGQNGVHEAR.N	1125.54	-0.0022	3	1	28.35	0	0.00928	0|0	NCLIV_065040-t26_1-p1		6.47	0		0	2	MASCOT		T
	Control-434-1	NCLIV_065290-t26_1-p1 | transcript=NCLIV_065290-t26_1 | gene=NCLIV_065290 | organism=Neospora_caninum_Liverpool | gene_product=conserved hypothetical protein | transcript_product=conserved hypothetical protein | location=FR823393:3988383-3996763(-) | protein_length=2388 | sequence_SO=chromosome | SO=protein_coding | is_pseudo=false	1	1	0.0038	252664	9.88
		R20180100142_NC1,3304	R.EGEDAPGEK.R	931.4	0.00019	2	1	36.93	0	0.00115	0|0	NCLIV_065290-t26_1-p1		4	0		0	2	MASCOT		T
	Control-435-1	NCLIV_065450-t26_1-p1 | transcript=NCLIV_065450-t26_1 | gene=NCLIV_065450 | organism=Neospora_caninum_Liverpool | gene_product=hypothetical protein | transcript_product=hypothetical protein | location=FR823393:4115643-4117443(+) | protein_length=112 | sequence_SO=chromosome | SO=protein_coding | is_pseudo=false	1	1	0.0625	12873.9	10.94
		R20180100142_NC1,14705	R.GIVLGYK.R	749.456	-0.00033	2	1	28.4	0	0.105	0|0	NCLIV_065450-t26_1-p1		8.59	0		0	2	MASCOT		T
	Control-436-1	NCLIV_065460-t26_1-p1 | transcript=NCLIV_065460-t26_1 | gene=NCLIV_065460 | organism=Neospora_caninum_Liverpool | gene_product=putative CMGC kinase | transcript_product=putative CMGC kinase | location=FR823393:4121386-4131923(-) | protein_length=1991 | sequence_SO=chromosome | SO=protein_coding | is_pseudo=false	1	1	0.0045	218736	9.5
		R20180100142_NC1,2992	R.RSPRGSEER.E	1073.54	0.01059	2	1	21.93	0	0.0808	0|0	NCLIV_065460-t26_1-p1		9.51	2		0	2	MASCOT		T
	Control-437-1	NCLIV_065560-t26_1-p1 | transcript=NCLIV_065560-t26_1 | gene=NCLIV_065560 | organism=Neospora_caninum_Liverpool | gene_product=hypothetical protein | transcript_product=hypothetical protein | location=FR823393:4196729-4203292(+) | protein_length=559 | sequence_SO=chromosome | SO=protein_coding | is_pseudo=false	1	1	0.0107	63328.5	8.59
		R20180100142_NC1,3588	R.SIEESK.Y	692.346	-0.00048	2	1	27.61	0	0.0193	0|0	NCLIV_065560-t26_1-p1		4.53	0		0	2	MASCOT		T
	Control-438-1	NCLIV_065660-t26_1-p1 | transcript=NCLIV_065660-t26_1 | gene=NCLIV_065660 | organism=Neospora_caninum_Liverpool | gene_product=conserved hypothetical protein | transcript_product=conserved hypothetical protein | location=FR823393:4275884-4283993(-) | protein_length=1752 | sequence_SO=chromosome | SO=protein_coding | is_pseudo=false	1	1	0.0034	184787	8.23
		R20180100142_NC1,8459	R.ASFLDK.G	680.361	-0.00069	2	1	30.07	0	0.00689	0|0	NCLIV_065660-t26_1-p1		5.88	0		0	2	MASCOT		T
	Control-439-1	NCLIV_065730-t26_1-p1 | transcript=NCLIV_065730-t26_1 | gene=NCLIV_065730 | organism=Neospora_caninum_Liverpool | gene_product=conserved hypothetical protein | transcript_product=conserved hypothetical protein | location=FR823393:4348459-4356472(-) | protein_length=212 | sequence_SO=chromosome | SO=protein_coding | is_pseudo=false	1	1	0.0802	22298.5	4.08
		R20180100142_NC1,26569	R.SSPATILALSPAAFLEK.S	1715.96	-0.00109	2	1	22.15	0	0.0329	0|0	NCLIV_065730-t26_1-p1		5.72	0		0	2	MASCOT		T
	Control-440-1	NCLIV_065960-t26_1-p1 | transcript=NCLIV_065960-t26_1 | gene=NCLIV_065960 | organism=Neospora_caninum_Liverpool | gene_product=Dynein heavy chain 1, axonemal, related | transcript_product=Dynein heavy chain 1, axonemal, related | location=FR823393:4524219-4567872(+) | protein_length=4044 | sequence_SO=chromosome | SO=protein_coding | is_pseudo=false	1	1	0.0012	460620	5.65
	Control-440-2	NCLIV_013820-t26_1-p1 | transcript=NCLIV_013820-t26_1 | gene=NCLIV_013820 | organism=Neospora_caninum_Liverpool | gene_product=hypothetical protein | transcript_product=hypothetical protein | location=FR823386:1420237-1426393(-) | protein_length=579 | sequence_SO=chromosome | SO=protein_coding | is_pseudo=false	1	1	0.0086	64383.1	5.35
		R20180100142_NC1,11466	K.SLFER.Q ! R.SLFER.H	651.346	0.00031	2	1	21.02	0	0.181	0|0	NCLIV_013820-t26_1-p1 ! NCLIV_065960-t26_1-p1		5.72	0		0	2	MASCOT		T
	Control-441-1	NCLIV_066310-t26_1-p1 | transcript=NCLIV_066310-t26_1 | gene=NCLIV_066310 | organism=Neospora_caninum_Liverpool | gene_product=DEAD-box ATP-dependent RNA helicase 34, related | transcript_product=DEAD-box ATP-dependent RNA helicase 34, related | location=FR823393:4848555-4850798(-) | protein_length=411 | sequence_SO=chromosome | SO=protein_coding | is_pseudo=false	1	1	0.0243	46543.8	5.45
		R20180100142_NC1,23279	R.VLITTDLLAR.G	1114.68	-0.00358	2	1	24.09	0	0.016	0|0	NCLIV_066310-t26_1-p1		5.81	0		0	2	MASCOT		T
	Control-442-1	NCLIV_066330-t26_1-p1 | transcript=NCLIV_066330-t26_1 | gene=NCLIV_066330 | organism=Neospora_caninum_Liverpool | gene_product=conserved hypothetical protein | transcript_product=conserved hypothetical protein | location=FR823393:4866014-4872794(+) | protein_length=1164 | sequence_SO=chromosome | SO=protein_coding | is_pseudo=false	1	1	0.0069	124936	8.96
		R20180100142_NC1,3790	R.LASSADSK.L	778.394	-0.00118	2	1	26.09	0	0.0287	0|0	NCLIV_066330-t26_1-p1		5.84	0		0	2	MASCOT		T
	Control-443-1	NCLIV_066590-t26_1-p1 | transcript=NCLIV_066590-t26_1 | gene=NCLIV_066590 | organism=Neospora_caninum_Liverpool | gene_product=UPF0361 protein DC12 homolog, related | transcript_product=UPF0361 protein DC12 homolog, related | location=FR823393:5056682-5060963(-) | protein_length=453 | sequence_SO=chromosome | SO=protein_coding | is_pseudo=false	1	1	0.0199	49584.3	9.02
		R20180100142_NC1,10287	K.SAGWPSALK.E	916.489	-0.01177	2	1	21.11	0	0.163	0|0	NCLIV_066590-t26_1-p1		8.47	0		0	2	MASCOT		T
	Control-444-1	NCLIV_066650-t26_1-p1 | transcript=NCLIV_066650-t26_1 | gene=NCLIV_066650 | organism=Neospora_caninum_Liverpool | gene_product=conserved hypothetical protein | transcript_product=conserved hypothetical protein | location=FR823393:5084797-5090205(+) | protein_length=1802 | sequence_SO=chromosome | SO=protein_coding | is_pseudo=false	1	1	0.0055	192914	5.68
		R20180100142_NC1,17684	R.QTLGGLPGAR.G	969.548	0.01178	2	1	24.09	0	0.0242	0|0	NCLIV_066650-t26_1-p1		9.75	0		0	2	MASCOT		T
	Control-445-1	NCLIV_067010-t26_1-p1 | transcript=NCLIV_067010-t26_1 | gene=NCLIV_067010 | organism=Neospora_caninum_Liverpool | gene_product=Mitochondrial phosphate carrier protein, related | transcript_product=Mitochondrial phosphate carrier protein, related | location=FR823393:5318543-5321458(-) | protein_length=334 | sequence_SO=chromosome | SO=protein_coding | is_pseudo=false	1	1	0.0359	36466.3	9.39
		R20180100142_NC1,12034	R.TVVAEEGAAGLR.L	1172.63	0.00224	2	1	44.72	0	0.000516	0|0	NCLIV_067010-t26_1-p1		4.53	0		0	2	MASCOT		T
	Control-446-1	NCLIV_067370-t26_1-p1 | transcript=NCLIV_067370-t26_1 | gene=NCLIV_067370 | organism=Neospora_caninum_Liverpool | gene_product=hypothetical protein | transcript_product=hypothetical protein | location=FR823393:5579784-5581427(-) | protein_length=124 | sequence_SO=chromosome | SO=protein_coding | is_pseudo=false	1	1	0.0403	14040.5	4.39
		R20180100142_NC1,6930	R.EEWDR.S	734.31	-0.00019	2	1	35.14	0	0.000919	0|0	NCLIV_067370-t26_1-p1		4.14	0		0	2	MASCOT		T
	Control-447-1	NCLIV_068260-t26_1-p1 | transcript=NCLIV_068260-t26_1 | gene=NCLIV_068260 | organism=Neospora_caninum_Liverpool | gene_product=conserved hypothetical protein | transcript_product=conserved hypothetical protein | location=FR823393:6139526-6143478(+) | protein_length=452 | sequence_SO=chromosome | SO=protein_coding | is_pseudo=false	1	1	0.0155	50302.9	11.38
		R20180100142_NC1,13621	K.AFLERQK.S	891.505	0.01159	2	1	26.23	0	0.0261	0|0	NCLIV_068260-t26_1-p1		8.79	1		0	2	MASCOT		T
	Control-448-1	NCLIV_068380-t26_1-p1 | transcript=NCLIV_068380-t26_1 | gene=NCLIV_068380 | organism=Neospora_caninum_Liverpool | gene_product=hypothetical protein | transcript_product=hypothetical protein | location=FR823393:6224867-6228722(+) | protein_length=489 | sequence_SO=chromosome | SO=protein_coding | is_pseudo=false	1	1	0.0123	53403.5	7.52
		R20180100142_NC1,6489	R.LDTDIK.G	704.382	-0.00015	2	1	35.44	0	0.00437	0|0	NCLIV_068380-t26_1-p1		4.21	0		0	2	MASCOT		T
	Control-449-1	NCLIV_068410-t26_1-p1 | transcript=NCLIV_068410-t26_1 | gene=NCLIV_068410 | organism=Neospora_caninum_Liverpool | gene_product=hypothetical protein | transcript_product=hypothetical protein | location=FR823393:6243091-6249810(-) | protein_length=1515 | sequence_SO=chromosome | SO=protein_coding | is_pseudo=false	1	1	0.0053	165802	6
	Control-449-2	NCLIV_068470-t26_1-p1 | transcript=NCLIV_068470-t26_1 | gene=NCLIV_068470 | organism=Neospora_caninum_Liverpool | gene_product=hypothetical protein | transcript_product=hypothetical protein | location=FR823393:6291770-6298005(-) | protein_length=1309 | sequence_SO=chromosome | SO=protein_coding | is_pseudo=false	1	1	0.0061	143330	5.86
		R20180100142_NC1,7248	R.LLEEEATR.R	960.5	0.00047	2	1	41.66	0	0.00154	0|0	NCLIV_068410-t26_1-p1/NCLIV_068470-t26_1-p1		4.25	0		0	2	MASCOT		T
	Control-450-1	NCLIV_068600-t26_1-p1 | transcript=NCLIV_068600-t26_1 | gene=NCLIV_068600 | organism=Neospora_caninum_Liverpool | gene_product=conserved hypothetical protein | transcript_product=conserved hypothetical protein | location=FR823393:6402041-6408799(-) | protein_length=1750 | sequence_SO=chromosome | SO=protein_coding | is_pseudo=false	1	1	0.0051	194429	6.83
		R20180100142_NC1,7393	R.KDTGEIDER.T	1062.51	0.00485	2	1	20.38	0	0.119	0|0	NCLIV_068600-t26_1-p1		4.32	1		0	2	MASCOT		T
	Control-451-1	NCLIV_068610-t26_1-p1 | transcript=NCLIV_068610-t26_1 | gene=NCLIV_068610 | organism=Neospora_caninum_Liverpool | gene_product=hypothetical protein | transcript_product=hypothetical protein | location=FR823393:6411639-6413624(+) | protein_length=661 | sequence_SO=chromosome | SO=protein_coding | is_pseudo=false	1	1	0.0091	72328.4	9.17
		R20180100142_NC1,5749	K.HLVAPK.L	664.414	0.00012	2	1	22.7	0	0.0158	0|0	NCLIV_068610-t26_1-p1		8.76	0		0	2	MASCOT		T
	Control-452-1	NCLIV_069380-t26_1-p1 | transcript=NCLIV_069380-t26_1 | gene=NCLIV_069380 | organism=Neospora_caninum_Liverpool | gene_product=hypothetical protein, conserved | transcript_product=hypothetical protein, conserved | location=CADU01000303:109299-114784(-) | protein_length=681 | sequence_SO=contig | SO=protein_coding | is_pseudo=false	1	1	0.0162	72492.4	6.87
		R20180100142_NC1,24225	R.LALLSSSDLTK.L	1147.66	-0.01601	2	1	25.26	0	0.0147	0|0	NCLIV_069380-t26_1-p1		5.84	0		0	2	MASCOT		T
	Control-453-1	NCLIV_069700-t26_1-p1 | transcript=NCLIV_069700-t26_1 | gene=NCLIV_069700 | organism=Neospora_caninum_Liverpool | gene_product=hypothetical protein, conserved | transcript_product=hypothetical protein, conserved | location=CADU01000315:42807-52364(+) | protein_length=2310 | sequence_SO=contig | SO=protein_coding | is_pseudo=false	1	1	0.003	251229	5.2
		R20180100142_NC1,7798	R.EKVQELR.R	901.51	-2e-05	2	1	21.51	0	0.148	0|0	NCLIV_069700-t26_1-p1		6.24	1		0	2	MASCOT		T
	Control-454-1	NCLIV_069880-t26_1-p1 | transcript=NCLIV_069880-t26_1 | gene=NCLIV_069880 | organism=Neospora_caninum_Liverpool | gene_product=IQ calmodulin-binding motif domain-containing protein, putative | transcript_product=IQ calmodulin-binding motif domain-containing protein, putative | location=CADU01000328:4273-10001(-) | protein_length=1368 | sequence_SO=contig | SO=protein_coding | is_pseudo=false	1	1	0.0051	147322	9.07
		R20180100142_NC1,4832	R.KEM*LQWK.Y	978.508	-0.00724	2	1	21.8	0	0.0717	0|0	NCLIV_069880-t26_1-p1		8.59	1	15.994919 Oxidation (M)	0	2	MASCOT		T
	Control-455-1	NCLIV_070050-t26_1-p1 | transcript=NCLIV_070050-t26_1 | gene=NCLIV_070050 | organism=Neospora_caninum_Liverpool | gene_product=hypothetical protein | transcript_product=hypothetical protein | location=CADU01000332:70394-77059(+) | protein_length=656 | sequence_SO=contig | SO=protein_coding | is_pseudo=false	1	1	0.0198	74576.7	9.88
		R20180100142_NC1,3207	R.SSSSSYSGSSSSR.A	1265.52	0.00169	2	1	48.49	0	4.32e-05	0|0	NCLIV_070050-t26_1-p1		8.46	0		0	2	MASCOT		T
	Control-456-1	NCLIV_070125-t26_1-p1 | transcript=NCLIV_070125-t26_1 | gene=NCLIV_070125 | organism=Neospora_caninum_Liverpool | gene_product=unspecified product | transcript_product=unspecified product | location=CADU01000335:82196-91316(+) | protein_length=1183 | sequence_SO=contig | SO=protein_coding | is_pseudo=false	1	1	0.0051	129250	8.69
		R20180100142_NC1,8839	K.LANVIR.R	685.436	-0.00041	2	1	23.4	0	0.0622	0|0	NCLIV_070125-t26_1-p1		9.75	0		0	2	MASCOT		T
	Control-457-1	NCLIV_070230-t26_1-p1 | transcript=NCLIV_070230-t26_1 | gene=NCLIV_070230 | organism=Neospora_caninum_Liverpool | gene_product=hypothetical protein | transcript_product=hypothetical protein | location=CADU01000338:86527-91474(-) | protein_length=480 | sequence_SO=contig | SO=protein_coding | is_pseudo=false	1	1	0.0167	52591.9	9.56
		R20180100142_NC1,5118	K.EAGAVGRR.V	815.448	0.01068	2	1	34.4	0	0.00877	0|0	NCLIV_070230-t26_1-p1		9.7	1		0	2	MASCOT		T
	Control-458-1	NCLIV_070260-t26_1-p1 | transcript=NCLIV_070260-t26_1 | gene=NCLIV_070260 | organism=Neospora_caninum_Liverpool | gene_product=PT repeat-containing protein, putative | transcript_product=PT repeat-containing protein, putative | location=CADU01000338:108480-115733(+) | protein_length=2417 | sequence_SO=contig | SO=protein_coding | is_pseudo=false	1	1	0.0025	269990	10.12
		R20180100142_NC1,5337	R.QLGGYR.Q	693.368	-8e-05	2	1	20.47	0	0.0745	0|0	NCLIV_070260-t26_1-p1		8.75	0		0	2	MASCOT		T
	----- summary -----
	Total protein	: 503
	Total protein group	: 458
	UniPepCount	ProteinGroupCount	Percent	ProteinCount	Percent
	1	341	0.7445	381	0.7575
	2	66	0.1441	68	0.1352
	3	25	0.0546	28	0.0557
	4	9	0.0197	9	0.0179
	5	5	0.0109	5	0.0099
	6	5	0.0109	5	0.0099
	7	3	0.0066	3	0.006
	8	1	0.0022	1	0.002
	9	1	0.0022	1	0.002
	16	1	0.0022	1	0.002
	23	1	0.0022	1	0.002

## Sheet: R20180100142_BIRA
		Reference	PepCount	UniquePepCount	CoverPercent	MW	PI
		FileScan	Sequence	MH+	Diff(MH+)	Charge	Rank	Score	DeltaScore	ExpectValue	Ions	Reference	DIFF_MODIFIED_CANDIDATE	PI	MissCleavage	Modification	MatchedTIC	NumProteaseTermini	Engine	Tag	Decoy
	BirA-1-1	NCLIV_001970-t26_1-p1 | transcript=NCLIV_001970-t26_1 | gene=NCLIV_001970 | organism=Neospora_caninum_Liverpool | gene_product=unspecified product | transcript_product=unspecified product | location=FR823380:1801552-1803336(-) | protein_length=594 | sequence_SO=chromosome | SO=protein_coding | is_pseudo=false	42	26	0.5034	66822	6.95
		R20180100142_BIRA,21000	K.EGEYSEFTFGR.G	1321.57	-0.00035	2	1	69.71	0	4.12e-07	0|0	NCLIV_001970-t26_1-p1		4.25	0		0	2	MASCOT		T
		R20180100142_BIRA,20047	K.EM*ISSVLNQYDQQGEPK.L	1981.92	-0.0008	2	1	82.96	0	3.67e-08	0|0	NCLIV_001970-t26_1-p1		4.14	0	15.994919 Oxidation (M)	0	2	MASCOT		T
		R20180100142_BIRA,20159	K.EM*ISSVLNQYDQQGEPK.L	1981.92	-0.00138	3	1	45.44	0	0.000207	0|0	NCLIV_001970-t26_1-p1		4.14	0	15.994919 Oxidation (M)	0	2	MASCOT		T
		R20180100142_BIRA,22709	K.EMISSVLNQYDQQGEPK.L	1965.92	-0.00044	2	1	72.69	0	3.61e-07	0|0	NCLIV_001970-t26_1-p1		4.14	0		0	2	MASCOT		T
		R20180100142_BIRA,26618	K.FLLEGFLR.H	994.572	-0.00031	2	1	33.02	0	0.00212	0|0	NCLIV_001970-t26_1-p1		6	0		0	2	MASCOT		T
		R20180100142_BIRA,12177	K.GDLPTSGTTQGDDGVDETEDTR.L	2265.96	-0.00279	2	1	133.32	0	1.02e-13	0|0	NCLIV_001970-t26_1-p1		3.57	0		0	2	MASCOT		T
		R20180100142_BIRA,17200	K.GDLPTSGTTQGDDGVDETEDTRL.-	2379.04	0.00027	3	1	58.34	0	5.42e-06	0|0	NCLIV_001970-t26_1-p1		3.57	1		0	2	MASCOT		T
		R20180100142_BIRA,19517	K.GPSAIVFEATDR.E	1262.64	-0.00066	2	1	81.9	0	7.78e-08	0|0	NCLIV_001970-t26_1-p1		4.37	0		0	2	MASCOT		T
		R20180100142_BIRA,20116	K.GPSAIVFEATDR.E	1262.64	-0.0006	2	1	62.95	0	6.11e-06	0|0	NCLIV_001970-t26_1-p1		4.37	0		0	2	MASCOT		T
		R20180100142_BIRA,17807	K.HFSVVSELGEPSR.T	1443.72	2e-05	3	1	30.02	0	0.00985	0|0	NCLIV_001970-t26_1-p1		5.4	0		0	2	MASCOT		T
		R20180100142_BIRA,17815	K.HFSVVSELGEPSR.T	1443.72	0.00391	2	1	36.03	0	0.00254	0|0	NCLIV_001970-t26_1-p1		5.4	0		0	2	MASCOT		T
		R20180100142_BIRA,18406	K.HFSVVSELGEPSR.T	1443.72	-0.00246	2	1	61.1	0	7.53e-06	0|0	NCLIV_001970-t26_1-p1		5.4	0		0	2	MASCOT		T
		R20180100142_BIRA,12976	K.NGAVFLGK.L	805.457	6e-05	2	1	44.15	0	0.000377	0|0	NCLIV_001970-t26_1-p1		8.75	0		0	2	MASCOT		T
		R20180100142_BIRA,3640	K.QAQTYM*R.L	913.42	-0.00105	2	1	39.2	0	0.000403	0|0	NCLIV_001970-t26_1-p1		8.75	0	15.994919 Oxidation (M)	0	2	MASCOT		T
		R20180100142_BIRA,26624	R.DEVLCINLFPNIK.N	1574.82	-0.00019	2	1	55.99	0	2.91e-05	0|0	NCLIV_001970-t26_1-p1		4.37	0		0	2	MASCOT		T
		R20180100142_BIRA,27443	R.DSGDVILEELFK.R	1364.69	-0.00075	2	1	72.65	0	5.87e-07	0|0	NCLIV_001970-t26_1-p1		3.92	0		0	2	MASCOT		T
		R20180100142_BIRA,28056	R.DSGDVILEELFK.R	1364.69	0.00015	2	1	75.83	0	2.8e-07	0|0	NCLIV_001970-t26_1-p1		3.92	0		0	2	MASCOT		T
		R20180100142_BIRA,28663	R.DSGDVILEELFK.R	1364.69	0.00107	2	1	33.09	0	0.00552	0|0	NCLIV_001970-t26_1-p1		3.92	0		0	2	MASCOT		T
		R20180100142_BIRA,29329	R.DSGDVILEELFK.R	1364.69	-0.00023	2	1	29.14	0	0.0132	0|0	NCLIV_001970-t26_1-p1		3.92	0		0	2	MASCOT		T
		R20180100142_BIRA,13167	R.EASAYDDLVSR.M	1225.57	-0.00114	2	1	23.9	0	0.0206	0|0	NCLIV_001970-t26_1-p1		4.03	0		0	2	MASCOT		T
		R20180100142_BIRA,15194	R.EASAYDDLVSR.M	1225.57	-0.0033	2	1	42.17	0	0.000319	0|0	NCLIV_001970-t26_1-p1		4.03	0		0	2	MASCOT		T
		R20180100142_BIRA,15819	R.EASAYDDLVSR.M	1225.57	-0.00022	2	1	64.95	0	4.41e-06	0|0	NCLIV_001970-t26_1-p1		4.03	0		0	2	MASCOT		T
		R20180100142_BIRA,24724	R.ETGETLAVSVPYFTEKPSAM*DIEGLR.D	2856.4	-0.00029	3	1	26.08	0	0.0219	0|0	NCLIV_001970-t26_1-p1		4.25	0	15.994919 Oxidation (M)	0	2	MASCOT		T
		R20180100142_BIRA,11559	R.GFEPPETTDPSR.Q	1332.61	0.00192	2	1	23.76	0	0.0318	0|0	NCLIV_001970-t26_1-p1		4.14	0		0	2	MASCOT		T
		R20180100142_BIRA,12148	R.GFEPPETTDPSR.Q	1332.61	-0.0007	2	1	54.94	0	2.61e-05	0|0	NCLIV_001970-t26_1-p1		4.14	0		0	2	MASCOT		T
		R20180100142_BIRA,2998	R.GGSAGAAQEQQR.R	1159.55	-0.00016	2	1	84.96	0	1.99e-08	0|0	NCLIV_001970-t26_1-p1		6	0		0	2	MASCOT		T
		R20180100142_BIRA,5220	R.HDIPAAAAR.L	921.49	0.00014	2	1	29.47	0	0.043	0|0	NCLIV_001970-t26_1-p1		6.74	0		0	2	MASCOT		T
		R20180100142_BIRA,16523	R.IPEAGQPIIYR.E	1256.7	2e-05	2	1	61.52	0	7.82e-06	0|0	NCLIV_001970-t26_1-p1		6	0		0	2	MASCOT		T
		R20180100142_BIRA,17121	R.IPEAGQPIIYR.E	1256.7	-0.00064	2	1	32.09	0	0.00664	0|0	NCLIV_001970-t26_1-p1		6	0		0	2	MASCOT		T
		R20180100142_BIRA,17602	R.IWIVNR.Y	800.478	-2e-05	2	1	27.88	0	0.027	0|0	NCLIV_001970-t26_1-p1		9.75	0		0	2	MASCOT		T
		R20180100142_BIRA,22815	R.LFPVDEVPSDVETNPM*YYHGR.D	2481.14	-0.00163	2	1	30.58	0	0.00494	0|0	NCLIV_001970-t26_1-p1		4.31	0	15.994919 Oxidation (M)	0	2	MASCOT		T
		R20180100142_BIRA,23201	R.LFPVDEVPSDVETNPM*YYHGR.D	2481.14	-0.00088	3	1	39.89	0	0.000569	0|0	NCLIV_001970-t26_1-p1		4.31	0	15.994919 Oxidation (M)	0	2	MASCOT		T
		R20180100142_BIRA,24008	R.LFPVDEVPSDVETNPMYYHGR.D	2465.14	-0.00226	3	1	33.71	0	0.0089	0|0	NCLIV_001970-t26_1-p1		4.31	0		0	2	MASCOT		T
		R20180100142_BIRA,24146	R.LLPLQATETPQFENIK.E	1842	-0.00311	2	1	70.05	0	7.02e-07	0|0	NCLIV_001970-t26_1-p1		4.53	0		0	2	MASCOT		T
		R20180100142_BIRA,24150	R.LLPLQATETPQFENIK.E	1842	-0.00481	3	1	69.26	0	8.48e-07	0|0	NCLIV_001970-t26_1-p1		4.53	0		0	2	MASCOT		T
		R20180100142_BIRA,6753	R.LLQHLK.R	751.482	-0.00124	2	1	34.03	0	0.000593	0|0	NCLIV_001970-t26_1-p1		8.76	0		0	2	MASCOT		T
		R20180100142_BIRA,22182	R.LLVPTDIVR.A	1025.64	-0.00017	2	1	43.84	0	0.000378	0|0	NCLIV_001970-t26_1-p1		5.84	0		0	2	MASCOT		T
		R20180100142_BIRA,22793	R.LLVPTDIVR.A	1025.64	-0.00035	2	1	56.12	0	5.5e-06	0|0	NCLIV_001970-t26_1-p1		5.84	0		0	2	MASCOT		T
		R20180100142_BIRA,21513	R.LQLTVQVIK.L	1041.67	-0.00025	2	1	39.5	0	0.000359	0|0	NCLIV_001970-t26_1-p1		8.75	0		0	2	MASCOT		T
		R20180100142_BIRA,14320	R.NIELSEPVK.F	1028.56	-0.00026	2	1	43.43	0	0.00042	0|0	NCLIV_001970-t26_1-p1		4.53	0		0	2	MASCOT		T
		R20180100142_BIRA,10189	R.SSDVNSNLAIHAR.L	1383.7	-0.00062	3	1	64.46	0	3.6e-06	0|0	NCLIV_001970-t26_1-p1		6.46	0		0	2	MASCOT		T
		R20180100142_BIRA,4248	R.SYDPR.K ! K.SYDPR.A	637.294	-0.00026	2	1	25.98	0	0.0107	0|0	NCLIV_001970-t26_1-p1 ! NCLIV_021820-t26_1-p1		5.55	0		0	2	MASCOT		T
	BirA-2-1	NCLIV_045800-t26_1-p1 | transcript=NCLIV_045800-t26_1 | gene=NCLIV_045800 | organism=Neospora_caninum_Liverpool | gene_product=60S ribosomal protein L3, related | transcript_product=60S ribosomal protein L3, related | location=FR823391:852596-856092(-) | protein_length=398 | sequence_SO=chromosome | SO=protein_coding | is_pseudo=false	17	13	0.3241	45009.2	10.28
		R20180100142_BIRA,11282	K.AHVM*EIQVNGGSVAEK.V	1684.83	0.00046	2	1	73.57	0	4.73e-07	0|0	NCLIV_045800-t26_1-p1		5.4	0	15.994919 Oxidation (M)	0	2	MASCOT		T
		R20180100142_BIRA,11316	K.AHVM*EIQVNGGSVAEK.V	1684.83	0.00414	3	1	33.99	0	0.00419	0|0	NCLIV_045800-t26_1-p1		5.4	0	15.994919 Oxidation (M)	0	2	MASCOT		T
		R20180100142_BIRA,14196	K.ALEPVNLK.F	883.525	0.00039	2	1	62.08	0	3e-06	0|0	NCLIV_045800-t26_1-p1		6.05	0		0	2	MASCOT		T
		R20180100142_BIRA,23890	K.AVFTEGEM*LDVIGVTK.G	1724.88	-0.00041	2	1	98.36	0	1.39e-09	0|0	NCLIV_045800-t26_1-p1		4.14	0	15.994919 Oxidation (M)	0	2	MASCOT		T
		R20180100142_BIRA,25969	K.AVFTEGEMLDVIGVTK.G	1708.88	-0.00151	2	1	46.62	0	0.000189	0|0	NCLIV_045800-t26_1-p1		4.14	0		0	2	MASCOT		T
		R20180100142_BIRA,7100	K.FIDTSAK.W	781.409	-4e-05	2	1	30.58	0	0.00494	0|0	NCLIV_045800-t26_1-p1		5.84	0		0	2	MASCOT		T
		R20180100142_BIRA,6069	K.GCIVGCK.K	793.37	-0.00058	2	1	25.07	0	0.0233	0|0	NCLIV_045800-t26_1-p1		8.06	0		0	2	MASCOT		T
		R20180100142_BIRA,5561	K.M*EAELTR.M	865.408	-0.0005	2	1	50.99	0	6.25e-05	0|0	NCLIV_045800-t26_1-p1		4.53	0	15.994919 Oxidation (M)	0	2	MASCOT		T
		R20180100142_BIRA,8272	K.VDFCTK.M	769.355	0.00089	2	1	27.46	0	0.00547	0|0	NCLIV_045800-t26_1-p1		5.8	0		0	2	MASCOT		T
		R20180100142_BIRA,3254	R.AICHTQPSK.T	1041.51	0.0004	2	1	41.94	0	0.000403	0|0	NCLIV_045800-t26_1-p1		8.27	0		0	2	MASCOT		T
		R20180100142_BIRA,3255	R.AICHTQPSK.T	1041.51	-4e-05	3	1	41.93	0	0.000401	0|0	NCLIV_045800-t26_1-p1		8.27	0		0	2	MASCOT		T
		R20180100142_BIRA,22141	R.ALVTVWAGHLSDECK.R	1685.83	-0.00056	3	1	45.71	0	0.000278	0|0	NCLIV_045800-t26_1-p1		5.32	0		0	2	MASCOT		T
		R20180100142_BIRA,22184	R.ALVTVWAGHLSDECK.R	1685.83	0.00069	2	1	77.94	0	1.67e-07	0|0	NCLIV_045800-t26_1-p1		5.32	0		0	2	MASCOT		T
		R20180100142_BIRA,24960	R.ITPM*GGFPHYGTVNNDFLLIK.G	2350.19	0.00261	2	1	31.94	0	0.00665	0|0	NCLIV_045800-t26_1-p1		6.74	0	15.994919 Oxidation (M)	0	2	MASCOT		T
		R20180100142_BIRA,10728	R.KALEPVNLK.F	1011.62	-0.00051	2	1	46.56	0	4.97e-05	0|0	NCLIV_045800-t26_1-p1		8.59	1		0	2	MASCOT		T
		R20180100142_BIRA,6823	R.NATTESDLTEK.R	1208.56	-0.00014	2	1	51.6	0	4.74e-05	0|0	NCLIV_045800-t26_1-p1		4.14	0		0	2	MASCOT		T
		R20180100142_BIRA,9125	R.WGVTR.L	618.336	-0.0003	2	1	23.21	0	0.128	0|0	NCLIV_045800-t26_1-p1		9.75	0		0	2	MASCOT		T
	BirA-3-1	NCLIV_017200-t26_1-p1 | transcript=NCLIV_017200-t26_1 | gene=NCLIV_017200 | organism=Neospora_caninum_Liverpool | gene_product=putative KH domain-containing protein | transcript_product=putative KH domain-containing protein | location=FR823387:1449260-1454047(+) | protein_length=1073 | sequence_SO=chromosome | SO=protein_coding | is_pseudo=false	8	8	0.0969	117654	9.45
		R20180100142_BIRA,19197	K.LSAVADLYPQTER.R	1462.75	0.00057	2	1	72.86	0	6.44e-07	0|0	NCLIV_017200-t26_1-p1		4.37	0		0	2	MASCOT		T
		R20180100142_BIRA,12498	K.TALADLR.K	759.436	-0.00061	2	1	42.9	0	0.00163	0|0	NCLIV_017200-t26_1-p1		5.5	0		0	2	MASCOT		T
		R20180100142_BIRA,24621	K.VLASALQSFPDLR.D	1416.78	-0.00096	2	1	82.76	0	4.82e-08	0|0	NCLIV_017200-t26_1-p1		5.81	0		0	2	MASCOT		T
		R20180100142_BIRA,19021	R.ALQGVSVQDELVK.I	1385.76	0.00037	2	1	25.11	0	0.0399	0|0	NCLIV_017200-t26_1-p1		4.37	0		0	2	MASCOT		T
		R20180100142_BIRA,24334	R.GAEITFLVPDSAM*GAVR.V	1749.88	0.00092	2	1	38.17	0	0.00173	0|0	NCLIV_017200-t26_1-p1		4.37	0	15.994919 Oxidation (M)	0	2	MASCOT		T
		R20180100142_BIRA,14286	R.LIEATFK.V	821.477	0.00099	2	1	29.53	0	0.0217	0|0	NCLIV_017200-t26_1-p1		6	0		0	2	MASCOT		T
		R20180100142_BIRA,24244	R.NSENDPFPADLQGPCFVK.I	2034.92	0.00381	2	1	65.12	0	1.71e-06	0|0	NCLIV_017200-t26_1-p1		4.03	0		0	2	MASCOT		T
		R20180100142_BIRA,23933	R.WITLQGSVESVQGGVK.V	1687.9	0.00742	2	1	63.39	0	5.64e-06	0|0	NCLIV_017200-t26_1-p1		6	0		0	2	MASCOT		T
	BirA-4-1	NCLIV_031970-t26_1-p1 | transcript=NCLIV_031970-t26_1 | gene=NCLIV_031970 | organism=Neospora_caninum_Liverpool | gene_product=hypothetical protein | transcript_product=hypothetical protein | location=FR823390:1570485-1583937(+) | protein_length=2552 | sequence_SO=chromosome | SO=protein_coding | is_pseudo=false	8	8	0.0329	293522	9.12
		R20180100142_BIRA,22945	K.IDLTLLNR.L	957.573	-0.00279	2	1	41.42	0	0.000981	0|0	NCLIV_031970-t26_1-p1		5.84	0		0	2	MASCOT		T
		R20180100142_BIRA,24940	K.LLILALER.L	940.619	-0.00038	2	1	48.59	0	2.97e-05	0|0	NCLIV_031970-t26_1-p1		6	0		0	2	MASCOT		T
		R20180100142_BIRA,19127	K.NNVNVASLTQSEIR.D	1544.8	0.00086	2	1	50.87	0	0.000106	0|0	NCLIV_031970-t26_1-p1		6	0		0	2	MASCOT		T
		R20180100142_BIRA,19763	K.TAEEVAALIR.S	1072.6	-0.00646	2	1	21.7	0	0.1	0|0	NCLIV_031970-t26_1-p1		4.53	0		0	2	MASCOT		T
		R20180100142_BIRA,8281	R.QILATR.S ! K.QLIATR.K	701.43	-0.00129	2	1	23.64	0	0.0988	0|0	NCLIV_048770-t26_1-p1 ! NCLIV_031970-t26_1-p1		9.75	0		0	2	MASCOT		T
		R20180100142_BIRA,9952	R.SGLNQIPNR.R	998.538	-0.001	2	1	25.88	0	0.0192	0|0	NCLIV_031970-t26_1-p1		9.47	0		0	2	MASCOT		T
		R20180100142_BIRA,9304	R.SLPVEEQPK.Q	1026.55	0.00214	2	1	21.09	0	0.0611	0|0	NCLIV_031970-t26_1-p1		4.53	0		0	2	MASCOT		T
		R20180100142_BIRA,28116	R.TDM*IQALGGVEGILEHTLFK.G	2188.13	0.00088	3	1	21.7	0	0.0703	0|0	NCLIV_031970-t26_1-p1		4.65	0	15.994919 Oxidation (M)	0	2	MASCOT		T
	BirA-5-1	NCLIV_049270-t26_1-p1 | transcript=NCLIV_049270-t26_1 | gene=NCLIV_049270 | organism=Neospora_caninum_Liverpool | gene_product=conserved hypothetical protein | transcript_product=conserved hypothetical protein | location=FR823391:3826765-3828840(-) | protein_length=691 | sequence_SO=chromosome | SO=protein_coding | is_pseudo=false	7	6	0.0637	76672.2	9.6
		R20180100142_BIRA,3361	K.EEGPEER.S	845.364	4e-05	2	1	45.07	0	5.45e-05	0|0	NCLIV_049270-t26_1-p1		4.09	0		0	2	MASCOT		T
		R20180100142_BIRA,5845	R.DSEEFR.N	782.332	0.00091	2	1	23.66	0	0.00796	0|0	NCLIV_049270-t26_1-p1		4.14	0		0	2	MASCOT		T
		R20180100142_BIRA,3115	R.EEEEEEKPR.R	1174.52	0.00028	3	1	29.9	0	0.00501	0|0	NCLIV_049270-t26_1-p1		4.21	0		0	2	MASCOT		T
		R20180100142_BIRA,3133	R.EEEEEEKPR.R	1174.52	-0.00028	2	1	55.51	0	1.41e-05	0|0	NCLIV_049270-t26_1-p1		4.21	0		0	2	MASCOT		T
		R20180100142_BIRA,3797	R.FHESGETDR.E	1077.46	-0.00029	2	1	39.93	0	0.000508	0|0	NCLIV_049270-t26_1-p1		4.65	0		0	2	MASCOT		T
		R20180100142_BIRA,3745	R.FHESGETDRER.-	1362.6	0.02096	3	1	28.26	0	0.00478	0|0	NCLIV_049270-t26_1-p1		4.83	1		0	2	MASCOT		T
		R20180100142_BIRA,3421	R.GVDSASTGHPR.E	1083.52	-0.00027	2	1	80.93	0	4.96e-08	0|0	NCLIV_049270-t26_1-p1		6.74	0		0	2	MASCOT		T
	BirA-6-1	NCLIV_064700-t26_1-p1 | transcript=NCLIV_064700-t26_1 | gene=NCLIV_064700 | organism=Neospora_caninum_Liverpool | gene_product=Ribosomal protein L18, related | transcript_product=Ribosomal protein L18, related | location=FR823393:3555747-3558693(+) | protein_length=187 | sequence_SO=chromosome | SO=protein_coding | is_pseudo=false	7	6	0.2995	21068.5	11.31
		R20180100142_BIRA,24140	K.DKEDHIAVLVGSVTDDIR.M	1982.02	-0.00381	2	1	88.2	0	4.75e-08	0|0	NCLIV_064700-t26_1-p1		4.35	1		0	2	MASCOT		T
		R20180100142_BIRA,6727	K.HFGAAPGTPGSK.A	1126.56	-0.00217	2	1	42.96	0	0.000402	0|0	NCLIV_064700-t26_1-p1		8.76	0		0	2	MASCOT		T
		R20180100142_BIRA,5785	M.GVDLEHNGR.K	996.486	-0.00013	2	1	41.82	0	0.000401	0|0	NCLIV_064700-t26_1-p1		5.32	0		0	2	MASCOT		T
		R20180100142_BIRA,5813	M.GVDLEHNGR.K	996.486	-0.00037	3	1	22.68	0	0.0329	0|0	NCLIV_064700-t26_1-p1		5.32	0		0	2	MASCOT		T
		R20180100142_BIRA,10427	R.CVLLR.T ! K.CVLLR.A	660.386	0.00021	2	1	22.05	0	0.119	0|0	NCLIV_050090-t26_1-p1 ! NCLIV_064700-t26_1-p1		8.25	0		0	2	MASCOT		T
		R20180100142_BIRA,4754	R.FSETAR.R	710.347	0.00016	2	1	32.77	0	0.00198	0|0	NCLIV_064700-t26_1-p1		6	0		0	2	MASCOT		T
		R20180100142_BIRA,4873	R.M*VHVPK.L	726.397	-0.00045	2	1	20.42	0	0.0336	0|0	NCLIV_064700-t26_1-p1		8.52	0	15.994919 Oxidation (M)	0	2	MASCOT		T
	BirA-7-1	NCLIV_027620-t26_1-p1 | transcript=NCLIV_027620-t26_1 | gene=NCLIV_027620 | organism=Neospora_caninum_Liverpool | gene_product=hypothetical protein | transcript_product=hypothetical protein | location=FR823389:2973117-2976817(+) | protein_length=296 | sequence_SO=chromosome | SO=protein_coding | is_pseudo=false	6	6	0.1926	34495.7	9.71
		R20180100142_BIRA,20519	K.DFM*EDFNTATLPSK.K	1631.73	0.0005	2	1	43.13	0	0.000207	0|0	NCLIV_027620-t26_1-p1		4.03	0	15.994919 Oxidation (M)	0	2	MASCOT		T
		R20180100142_BIRA,19974	K.DKNLEELSGWEER.E	1604.76	-0.0034	3	1	32.07	0	0.00568	0|0	NCLIV_027620-t26_1-p1		4.25	1		0	2	MASCOT		T
		R20180100142_BIRA,16462	K.KLADLINPEK.-	1140.66	0.0014	2	1	22.61	0	0.0307	0|0	NCLIV_027620-t26_1-p1		6.07	1		0	2	MASCOT		T
		R20180100142_BIRA,21878	K.NLEELSGWEER.E	1361.63	0.00202	2	1	40.44	0	0.00187	0|0	NCLIV_027620-t26_1-p1		4.09	0		0	2	MASCOT		T
		R20180100142_BIRA,26002	R.AEFSLWLM*EVK.D	1368.69	-0.00012	2	1	23.73	0	0.0369	0|0	NCLIV_027620-t26_1-p1		4.53	0	15.994919 Oxidation (M)	0	2	MASCOT		T
		R20180100142_BIRA,8546	R.KLEAEAQLR.S	1057.6	-0.00254	2	1	42.7	0	0.0016	0|0	NCLIV_027620-t26_1-p1		6.14	1		0	2	MASCOT		T
	BirA-8-1	NCLIV_053330-t26_1-p1 | transcript=NCLIV_053330-t26_1 | gene=NCLIV_053330 | organism=Neospora_caninum_Liverpool | gene_product=conserved hypothetical protein | transcript_product=conserved hypothetical protein | location=FR823392:165861-168968(-) | protein_length=660 | sequence_SO=chromosome | SO=protein_coding | is_pseudo=false	5	5	0.097	70560.1	9.71
		R20180100142_BIRA,25899	K.KNEALEQLQLQLEYETAELK.K	2390.24	-0.00592	3	1	69.06	0	8.19e-07	0|0	NCLIV_053330-t26_1-p1		4.33	1		0	2	MASCOT		T
		R20180100142_BIRA,26592	R.DFCFEVANVLNAAR.E	1625.77	0.01352	2	1	43.39	0	0.00077	0|0	NCLIV_053330-t26_1-p1		4.37	0		0	2	MASCOT		T
		R20180100142_BIRA,21623	R.ESADTSELDAVLR.D	1405.68	-0.00902	2	1	43.14	0	0.0022	0|0	NCLIV_053330-t26_1-p1		3.92	0		0	2	MASCOT		T
		R20180100142_BIRA,14762	R.LFETENQLEK.K	1250.63	0.00015	2	1	43.71	0	0.000458	0|0	NCLIV_053330-t26_1-p1		4.25	0		0	2	MASCOT		T
		R20180100142_BIRA,5225	R.LPSDPNR.A	798.41	-0.0019	2	1	24.24	0	0.0226	0|0	NCLIV_053330-t26_1-p1		5.84	0		0	2	MASCOT		T
	BirA-9-1	NCLIV_056030-t26_1-p1 | transcript=NCLIV_056030-t26_1 | gene=NCLIV_056030 | organism=Neospora_caninum_Liverpool | gene_product=conserved hypothetical protein | transcript_product=conserved hypothetical protein | location=FR823392:2473186-2477238(+) | protein_length=421 | sequence_SO=chromosome | SO=protein_coding | is_pseudo=false	5	5	0.0998	46797	11.22
		R20180100142_BIRA,11843	K.DDDFYAEDR.Y	1145.44	-0.0012	2	1	36.97	0	2.01e-05	0|0	NCLIV_056030-t26_1-p1		3.71	0		0	2	MASCOT		T
		R20180100142_BIRA,6825	R.ASAATLADR.I	875.458	0.00045	2	1	49.15	0	0.000297	0|0	NCLIV_056030-t26_1-p1		5.88	0		0	2	MASCOT		T
		R20180100142_BIRA,15405	R.HSFSVDFEEHTDGR.D	1662.71	0.00216	3	1	43.28	0	0.000146	0|0	NCLIV_056030-t26_1-p1		4.72	0		0	2	MASCOT		T
		R20180100142_BIRA,23986	R.RSDLLTLLAK.D	1129.69	-0.00012	2	1	52.97	0	1.34e-05	0|0	NCLIV_056030-t26_1-p1		8.75	1		0	2	MASCOT		T
		R20180100142_BIRA,25543	R.SDLLTLLAK.D	973.593	-2e-05	2	1	57.52	0	8.85e-06	0|0	NCLIV_056030-t26_1-p1		5.55	0		0	2	MASCOT		T
	BirA-10-1	NCLIV_065270-t26_1-p1 | transcript=NCLIV_065270-t26_1 | gene=NCLIV_065270 | organism=Neospora_caninum_Liverpool | gene_product=hypothetical protein | transcript_product=hypothetical protein | location=FR823393:3977210-3981101(-) | protein_length=544 | sequence_SO=chromosome | SO=protein_coding | is_pseudo=false	5	5	0.0938	60330.4	8.62
		R20180100142_BIRA,10088	K.AHVDAEL.-	754.373	-0.0004	2	1	40.61	0	0.000395	0|0	NCLIV_065270-t26_1-p1		4.35	0		0	2	MASCOT		T
		R20180100142_BIRA,16323	K.AVVGEVLAAR.L	984.584	-6e-05	2	1	29.02	0	0.00752	0|0	NCLIV_065270-t26_1-p1		6.05	0		0	2	MASCOT		T
		R20180100142_BIRA,13765	R.EAASELQTQATAAAAEK.K	1689.83	-0.00177	2	1	26.31	0	0.0301	0|0	NCLIV_065270-t26_1-p1		4.25	0		0	2	MASCOT		T
		R20180100142_BIRA,13235	R.FADQVLR.L	848.462	0.00013	2	1	23.88	0	0.0579	0|0	NCLIV_065270-t26_1-p1		5.84	0		0	2	MASCOT		T
		R20180100142_BIRA,9823	R.RNLQDYLSTK.M	1237.65	0.00385	3	1	20	0	0.273	0|0	NCLIV_065270-t26_1-p1		8.59	1		0	2	MASCOT		T
	BirA-11-1	NCLIV_066020-t26_1-p1 | transcript=NCLIV_066020-t26_1 | gene=NCLIV_066020 | organism=Neospora_caninum_Liverpool | gene_product=hypothetical protein | transcript_product=hypothetical protein | location=FR823393:4606367-4607317(+) | protein_length=316 | sequence_SO=chromosome | SO=protein_coding | is_pseudo=false	5	5	0.1582	34953.1	9.78
		R20180100142_BIRA,13114	K.TIVAPIER.V	898.536	-0.00046	2	1	39.93	0	0.000498	0|0	NCLIV_066020-t26_1-p1		5.66	0		0	2	MASCOT		T
		R20180100142_BIRA,8389	K.VYQQEGFK.G	998.494	-0.00051	2	1	25.89	0	0.0182	0|0	NCLIV_066020-t26_1-p1		5.97	0		0	2	MASCOT		T
		R20180100142_BIRA,22730	R.EFTGLVDCLGK.I	1238.61	-8e-05	2	1	26.28	0	0.0199	0|0	NCLIV_066020-t26_1-p1		4.37	0		0	2	MASCOT		T
		R20180100142_BIRA,24905	R.GAYFGLFDTAK.A	1189.59	-0.00152	2	1	25.22	0	0.0848	0|0	NCLIV_066020-t26_1-p1		5.84	0		0	2	MASCOT		T
		R20180100142_BIRA,23225	R.VSAEQGVASLWR.G	1302.68	2e-05	2	1	61.38	0	1.06e-05	0|0	NCLIV_066020-t26_1-p1		5.97	0		0	2	MASCOT		T
	BirA-12-1	NCLIV_021670-t26_1-p1 | transcript=NCLIV_021670-t26_1 | gene=NCLIV_021670 | organism=Neospora_caninum_Liverpool | gene_product=conserved hypothetical protein | transcript_product=conserved hypothetical protein | location=FR823388:2126472-2128491(-) | protein_length=232 | sequence_SO=chromosome | SO=protein_coding | is_pseudo=false	7	4	0.1638	26474.4	9.97
		R20180100142_BIRA,10387	K.KKEESANEFLER.Y	1479.74	3e-05	3	1	29.1	0	0.0135	0|0	NCLIV_021670-t26_1-p1		4.95	2		0	2	MASCOT		T
		R20180100142_BIRA,10394	K.KKEESANEFLER.Y	1479.74	-0.00198	2	1	43.17	0	0.00121	0|0	NCLIV_021670-t26_1-p1		4.95	2		0	2	MASCOT		T
		R20180100142_BIRA,16368	R.DSRPTWEELR.K	1288.63	0.00143	2	1	22.41	0	0.0703	0|0	NCLIV_021670-t26_1-p1		4.68	0		0	2	MASCOT		T
		R20180100142_BIRA,16385	R.DSRPTWEELR.K	1288.63	-0.00165	3	1	22.31	0	0.0696	0|0	NCLIV_021670-t26_1-p1		4.68	0		0	2	MASCOT		T
		R20180100142_BIRA,22644	R.LSNFFSDVR.A	1084.54	-6e-05	2	1	53.75	0	2.97e-05	0|0	NCLIV_021670-t26_1-p1		5.84	0		0	2	MASCOT		T
		R20180100142_BIRA,13377	R.QHLELLR.Q	908.531	-0.00045	3	1	41.31	0	0.000251	0|0	NCLIV_021670-t26_1-p1		6.75	0		0	2	MASCOT		T
		R20180100142_BIRA,13408	R.QHLELLR.Q	908.531	-0.00052	2	1	32.84	0	0.00177	0|0	NCLIV_021670-t26_1-p1		6.75	0		0	2	MASCOT		T
	BirA-13-1	NCLIV_021080-t26_1-p1 | transcript=NCLIV_021080-t26_1 | gene=NCLIV_021080 | organism=Neospora_caninum_Liverpool | gene_product=hypothetical protein | transcript_product=hypothetical protein | location=FR823388:1549561-1551829(+) | protein_length=260 | sequence_SO=chromosome | SO=protein_coding | is_pseudo=false	6	4	0.1846	28240.4	10.8
		R20180100142_BIRA,8506	K.DIIHDPGR.G	922.474	-0.00246	2	1	28.61	0	0.0127	0|0	NCLIV_021080-t26_1-p1		5.21	0		0	2	MASCOT		T
		R20180100142_BIRA,13453	K.LRPLDYAER.R	1132.61	-0.00223	2	1	20.21	0	0.12	0|0	NCLIV_021080-t26_1-p1		6.07	0		0	2	MASCOT		T
		R20180100142_BIRA,13464	K.LRPLDYAER.R	1132.61	-0.00065	3	1	23.61	0	0.079	0|0	NCLIV_021080-t26_1-p1		6.07	0		0	2	MASCOT		T
		R20180100142_BIRA,24625	K.NAALTIGNVLPLNK.M	1437.84	0.00066	2	1	49.54	0	3.39e-05	0|0	NCLIV_021080-t26_1-p1		8.75	0		0	2	MASCOT		T
		R20180100142_BIRA,9429	R.TSGTYATVVGHSDDGAK.T	1665.77	-0.00205	2	1	32.13	0	0.0041	0|0	NCLIV_021080-t26_1-p1		5.18	0		0	2	MASCOT		T
		R20180100142_BIRA,9438	R.TSGTYATVVGHSDDGAK.T	1665.77	-0.00188	3	1	60.41	0	6.1e-06	0|0	NCLIV_021080-t26_1-p1		5.18	0		0	2	MASCOT		T
	BirA-14-1	NCLIV_051450-t26_1-p1 | transcript=NCLIV_051450-t26_1 | gene=NCLIV_051450 | organism=Neospora_caninum_Liverpool | gene_product=putative centromere/microtubule binding protein | transcript_product=putative centromere/microtubule binding protein | location=FR823391:5687637-5692545(-) | protein_length=503 | sequence_SO=chromosome | SO=protein_coding | is_pseudo=false	6	4	0.0755	56483.4	9.13
		R20180100142_BIRA,22261	K.LM*IPGVLR.F	914.549	5e-05	2	1	29.57	0	0.0127	0|0	NCLIV_051450-t26_1-p1		9.75	0	15.994919 Oxidation (M)	0	2	MASCOT		T
		R20180100142_BIRA,23477	K.LMIPGVLR.F	898.554	0.00039	2	1	32.24	0	0.00307	0|0	NCLIV_051450-t26_1-p1		9.75	0		0	2	MASCOT		T
		R20180100142_BIRA,3877	K.TGHSGTLDPK.V	1012.51	-0.00493	2	1	32.72	0	0.00446	0|0	NCLIV_051450-t26_1-p1		6.41	0		0	2	MASCOT		T
		R20180100142_BIRA,3878	K.TGHSGTLDPK.V	1012.51	-0.0011	3	1	22.35	0	0.046	0|0	NCLIV_051450-t26_1-p1		6.41	0		0	2	MASCOT		T
		R20180100142_BIRA,6965	R.IKEEPVDDEEER.R	1487.69	-0.01935	2	1	32.88	0	0.0117	0|0	NCLIV_051450-t26_1-p1		4	1		0	2	MASCOT		T
		R20180100142_BIRA,17550	R.LLDFDDQR.H	1021.49	-0.00182	2	1	33.9	0	0.00951	0|0	NCLIV_051450-t26_1-p1		3.93	0		0	2	MASCOT		T
	BirA-15-1	NCLIV_011420-t26_1-p1 | transcript=NCLIV_011420-t26_1 | gene=NCLIV_011420 | organism=Neospora_caninum_Liverpool | gene_product=putative S1 RNA-binding domain containing protein | transcript_product=putative S1 RNA-binding domain containing protein | location=FR823384:1554010-1556128(-) | protein_length=390 | sequence_SO=chromosome | SO=protein_coding | is_pseudo=false	5	4	0.1205	43536.7	9.69
		R20180100142_BIRA,5949	K.DGADNDPNNLSR.S	1287.56	-0.0028	2	1	29.6	0	0.00186	0|0	NCLIV_011420-t26_1-p1		3.93	0		0	2	MASCOT		T
		R20180100142_BIRA,3161	K.GHM*AHECYNTGGNK.Y	1591.64	0.00268	3	1	28.12	0	0.00154	0|0	NCLIV_011420-t26_1-p1		6.91	0	15.994919 Oxidation (M)	0	2	MASCOT		T
		R20180100142_BIRA,12309	K.TPELDSIHQGTVR.R	1452.74	-0.00039	2	1	70.6	0	1.01e-06	0|0	NCLIV_011420-t26_1-p1		5.29	0		0	2	MASCOT		T
		R20180100142_BIRA,12313	K.TPELDSIHQGTVR.R	1452.74	-0.00131	3	1	40.58	0	0.00101	0|0	NCLIV_011420-t26_1-p1		5.29	0		0	2	MASCOT		T
		R20180100142_BIRA,3975	K.VLSQEDGK.L	875.447	0.00028	2	1	52.68	0	0.000123	0|0	NCLIV_011420-t26_1-p1		4.37	0		0	2	MASCOT		T
	BirA-16-1	NCLIV_052380-t26_1-p1 | transcript=NCLIV_052380-t26_1 | gene=NCLIV_052380 | organism=Neospora_caninum_Liverpool | gene_product=hypothetical protein | transcript_product=hypothetical protein | location=FR823391:6498193-6499546(-) | protein_length=135 | sequence_SO=chromosome | SO=protein_coding | is_pseudo=false	5	4	0.3407	15136.6	10.88
		R20180100142_BIRA,20381	K.QFGVDILHPSR.G	1268.67	-0.00074	3	1	30.6	0	0.00923	0|0	NCLIV_052380-t26_1-p1		6.74	0		0	2	MASCOT		T
		R20180100142_BIRA,20471	K.QFGVDILHPSR.G	1268.67	-0.00672	2	1	36.17	0	0.00242	0|0	NCLIV_052380-t26_1-p1		6.74	0		0	2	MASCOT		T
		R20180100142_BIRA,4844	K.TAFGGGR.S	665.337	0.00024	2	1	31.87	0	0.0462	0|0	NCLIV_052380-t26_1-p1		9.41	0		0	2	MASCOT		T
		R20180100142_BIRA,17142	R.SSGFAM*IYDNPNAAK.K	1601.73	-0.0084	2	1	37.53	0	0.00117	0|0	NCLIV_052380-t26_1-p1		5.55	0	15.994919 Oxidation (M)	0	2	MASCOT		T
		R20180100142_BIRA,24576	R.VSDPQSIVVFGLK.T	1388.78	0.00013	2	1	90.12	0	8.75e-09	0|0	NCLIV_052380-t26_1-p1		5.81	0		0	2	MASCOT		T
	BirA-17-1	NCLIV_055490-t26_1-p1 | transcript=NCLIV_055490-t26_1 | gene=NCLIV_055490 | organism=Neospora_caninum_Liverpool | gene_product=Heat shock protein 70 (Precursor), related | transcript_product=Heat shock protein 70 (Precursor), related | location=FR823392:1989044-1992330(-) | protein_length=666 | sequence_SO=chromosome | SO=protein_coding | is_pseudo=false	5	4	0.0706	72977	5.15
		R20180100142_BIRA,22049	K.DAGAIAGLNVIR.I	1169.66	-0.00011	2	1	33.61	0	0.00318	0|0	NCLIV_055490-t26_1-p1		5.84	0		0	2	MASCOT		T
		R20180100142_BIRA,15909	K.ETAEQFLGK.E	1022.52	0.00214	2	1	35.79	0	0.00275	0|0	NCLIV_055490-t26_1-p1		4.53	0		0	2	MASCOT		T
		R20180100142_BIRA,24203	K.GLLPYEIINK.D	1159.67	-0.00068	2	1	51.65	0	5.37e-05	0|0	NCLIV_055490-t26_1-p1		6	0		0	2	MASCOT		T
		R20180100142_BIRA,23809	R.IINEPTAAAIAYGLDK.K	1659.9	0.00055	2	1	87.4	0	1.66e-08	0|0	NCLIV_033950-t26_1-p1/NCLIV_055490-t26_1-p1		4.37	0		0	2	MASCOT		T
		R20180100142_BIRA,23854	R.IINEPTAAAIAYGLDK.K	1659.9	-0.00481	3	1	32.74	0	0.00487	0|0	NCLIV_033950-t26_1-p1/NCLIV_055490-t26_1-p1		4.37	0		0	2	MASCOT		T
	BirA-18-1	NCLIV_066910-t26_1-p1 | transcript=NCLIV_066910-t26_1 | gene=NCLIV_066910 | organism=Neospora_caninum_Liverpool | gene_product=Histone H2B, related | transcript_product=Histone H2B, related | location=FR823393:5264066-5264416(+) | protein_length=116 | sequence_SO=chromosome | SO=protein_coding | is_pseudo=false	5	4	0.3103	12601.7	10.1
	BirA-18-2	NCLIV_001070-t26_1-p1 | transcript=NCLIV_001070-t26_1 | gene=NCLIV_001070 | organism=Neospora_caninum_Liverpool | gene_product=histone H2B, related | transcript_product=histone H2B, related | location=FR823380:909754-910104(+) | protein_length=116 | sequence_SO=chromosome | SO=protein_coding | is_pseudo=false	5	4	0.3103	12601.7	10.1
		R20180100142_BIRA,5551	K.QVHPETGISK.K	1095.58	-0.00107	2	1	53.71	0	3.89e-05	0|0	NCLIV_001070-t26_1-p1/NCLIV_066910-t26_1-p1		6.75	0		0	2	MASCOT		T
		R20180100142_BIRA,5556	K.QVHPETGISK.K	1095.58	-0.00085	3	1	54.39	0	3.33e-05	0|0	NCLIV_001070-t26_1-p1/NCLIV_066910-t26_1-p1		6.75	0		0	2	MASCOT		T
		R20180100142_BIRA,20598	R.AESYSSYIFK.V	1194.57	-0.00072	2	1	49.37	0	9.71e-05	0|0	NCLIV_001070-t26_1-p1/NCLIV_066910-t26_1-p1		6.04	0		0	2	MASCOT		T
		R20180100142_BIRA,6393	R.EIQTAVR.L	816.457	-0.00014	2	1	22.68	0	0.131	0|0	NCLIV_001070-t26_1-p1/NCLIV_004160-t26_1-p1/NCLIV_066910-t26_1-p1		6.1	0		0	2	MASCOT		T
		R20180100142_BIRA,19957	R.LVLPGELAK.H	939.587	-0.00086	2	1	21.28	0	0.0197	0|0	NCLIV_001070-t26_1-p1/NCLIV_066910-t26_1-p1		6	0		0	2	MASCOT		T
	BirA-19-1	NCLIV_002520-t26_1-p1 | transcript=NCLIV_002520-t26_1 | gene=NCLIV_002520 | organism=Neospora_caninum_Liverpool | gene_product=hypothetical protein | transcript_product=hypothetical protein | location=FR823381:82592-85514(-) | protein_length=263 | sequence_SO=chromosome | SO=protein_coding | is_pseudo=false	4	4	0.1445	30017	10.32
		R20180100142_BIRA,13309	K.GVPALITHDGR.T	1135.62	0.00032	2	1	57.48	0	1.75e-05	0|0	NCLIV_002520-t26_1-p1		6.74	0		0	2	MASCOT		T
		R20180100142_BIRA,8240	K.IVDTLK.F	688.424	0.00024	2	1	28.41	0	0.031	0|0	NCLIV_002520-t26_1-p1		5.84	0		0	2	MASCOT		T
		R20180100142_BIRA,25957	R.ESVPLVVLLR.N	1124.7	-0.00056	2	1	38.31	0	0.00028	0|0	NCLIV_002520-t26_1-p1		6.1	0		0	2	MASCOT		T
		R20180100142_BIRA,22796	R.HLGGFDIIHLR.D	1277.71	0.00054	3	1	45.02	0	0.00022	0|0	NCLIV_002520-t26_1-p1		6.92	0		0	2	MASCOT		T
	BirA-20-1	NCLIV_012120-t26_1-p1 | transcript=NCLIV_012120-t26_1 | gene=NCLIV_012120 | organism=Neospora_caninum_Liverpool | gene_product=hypothetical protein | transcript_product=hypothetical protein | location=FR823384:2178237-2179022(+) | protein_length=261 | sequence_SO=chromosome | SO=protein_coding | is_pseudo=false	4	4	0.1762	29470.5	10.81
		R20180100142_BIRA,13159	K.DVLSAYK.H	795.425	0.00116	2	1	29.31	0	0.0212	0|0	NCLIV_012120-t26_1-p1		5.84	0		0	2	MASCOT		T
		R20180100142_BIRA,14511	K.KGPEAIPGLTDAERPR.R	1706.92	3e-05	3	1	22.38	0	0.0436	0|0	NCLIV_012120-t26_1-p1		6.18	1		0	2	MASCOT		T
		R20180100142_BIRA,16127	K.LFNLSK.D	721.424	-0.00024	2	1	37.88	0	0.00568	0|0	NCLIV_012120-t26_1-p1		8.75	0		0	2	MASCOT		T
		R20180100142_BIRA,28272	R.GSIVGPDLAVLNLVLVK.K	1707.04	-0.00106	2	1	60.65	0	3.01e-07	0|0	NCLIV_012120-t26_1-p1		5.84	0		0	2	MASCOT		T
	BirA-21-1	NCLIV_033250-t26_1-p1 | transcript=NCLIV_033250-t26_1 | gene=NCLIV_033250 | organism=Neospora_caninum_Liverpool | gene_product=SRS domain-containing protein | transcript_product=SRS domain-containing protein | location=FR823390:2522752-2523957(+) | protein_length=401 | sequence_SO=chromosome | SO=protein_coding | is_pseudo=false	4	4	0.1646	42009.5	5.28
		R20180100142_BIRA,8183	K.DKGETGGENGDSPVLR.G	1630.77	-8e-05	3	1	43.59	0	0.000346	0|0	NCLIV_033250-t26_1-p1		4.32	1		0	2	MASCOT		T
		R20180100142_BIRA,2982	K.GKPPTGGSGGATTGK.Q	1272.65	0.00054	3	1	90.79	0	1.22e-08	0|0	NCLIV_033250-t26_1-p1		10	0		0	2	MASCOT		T
		R20180100142_BIRA,23911	K.NAAPLSTFLPGAK.K	1286.71	0.00025	2	1	62.26	0	7.25e-06	0|0	NCLIV_033250-t26_1-p1		8.75	0		0	2	MASCOT		T
		R20180100142_BIRA,21924	R.LRPITVNPENNGVTLICGPDGK.A	2364.23	-0.00237	3	1	60.11	0	6.68e-06	0|0	NCLIV_033250-t26_1-p1		6.06	0		0	2	MASCOT		T
	BirA-22-1	NCLIV_044000-t26_1-p1 | transcript=NCLIV_044000-t26_1 | gene=NCLIV_044000 | organism=Neospora_caninum_Liverpool | gene_product=hypothetical protein | transcript_product=hypothetical protein | location=FR823385:4601972-4604859(+) | protein_length=268 | sequence_SO=chromosome | SO=protein_coding | is_pseudo=false	4	4	0.1306	29218.5	10.21
		R20180100142_BIRA,17185	K.DWVPITK.L	858.472	-0.00114	2	1	25.16	0	0.0396	0|0	NCLIV_044000-t26_1-p1		5.84	0		0	2	MASCOT		T
		R20180100142_BIRA,27822	K.ISSIEEIYLFSLPIK.E	1751.98	-0.00312	2	1	35.03	0	0.00144	0|0	NCLIV_044000-t26_1-p1		4.53	0		0	2	MASCOT		T
		R20180100142_BIRA,16848	K.LSLVPVR.R	783.509	0.00011	2	1	29.16	0	0.00206	0|0	NCLIV_044000-t26_1-p1		9.75	0		0	2	MASCOT		T
		R20180100142_BIRA,8723	R.LIPAPR.G	666.43	-0.00046	2	1	30.03	0	0.00194	0|0	NCLIV_044000-t26_1-p1		9.75	0		0	2	MASCOT		T
	BirA-23-1	NCLIV_044450-t26_1-p1 | transcript=NCLIV_044450-t26_1 | gene=NCLIV_044450 | organism=Neospora_caninum_Liverpool | gene_product=conserved hypothetical protein | transcript_product=conserved hypothetical protein | location=FR823385:5078445-5088382(-) | protein_length=1627 | sequence_SO=chromosome | SO=protein_coding | is_pseudo=false	4	4	0.0172	174619	6
		R20180100142_BIRA,6196	R.AEPADNER.D	901.401	-0.00873	1	1	23.27	0	0.0113	0|0	NCLIV_044450-t26_1-p1		4.14	0		0	2	MASCOT		T
		R20180100142_BIRA,16903	R.GAQAAER.K	702.353	-0.0073	1	1	21.87	0	0.224	0|0	NCLIV_044450-t26_1-p1		6	0		0	2	MASCOT		T
		R20180100142_BIRA,15540	R.SFHAYLR.H	893.463	-0.01065	2	1	22.08	0	0.0579	0|0	NCLIV_044450-t26_1-p1		8.49	0		0	2	MASCOT		T
		R20180100142_BIRA,4708	R.SPELQR.S	729.389	-0.00035	2	1	33.23	0	0.00323	0|0	NCLIV_044450-t26_1-p1		5.72	0		0	2	MASCOT		T
	BirA-24-1	NCLIV_045010-t26_1-p1 | transcript=NCLIV_045010-t26_1 | gene=NCLIV_045010 | organism=Neospora_caninum_Liverpool | gene_product=hypothetical protein | transcript_product=hypothetical protein | location=FR823391:177227-179396(+) | protein_length=205 | sequence_SO=chromosome | SO=protein_coding | is_pseudo=false	4	4	0.161	24325.3	11.18
		R20180100142_BIRA,5335	K.QSDVLR.F	717.389	3e-05	2	1	35.64	0	0.0103	0|0	NCLIV_045010-t26_1-p1		5.84	0		0	2	MASCOT		T
		R20180100142_BIRA,22935	K.YLEELWK.K	980.509	-0.0022	2	1	34.61	0	0.00253	0|0	NCLIV_045010-t26_1-p1		4.53	0		0	2	MASCOT		T
		R20180100142_BIRA,23122	K.YYEVILVDPAHNAIR.N	1772.93	0.00046	2	1	45.79	0	0.000285	0|0	NCLIV_045010-t26_1-p1		5.32	0		0	2	MASCOT		T
		R20180100142_BIRA,10552	R.TWEYR.Q	754.352	-0.00027	2	1	21.05	0	0.022	0|0	NCLIV_045010-t26_1-p1		5.66	0		0	2	MASCOT		T
	BirA-25-1	NCLIV_045710-t26_1-p1 | transcript=NCLIV_045710-t26_1 | gene=NCLIV_045710 | organism=Neospora_caninum_Liverpool | gene_product=hypothetical protein | transcript_product=hypothetical protein | location=FR823391:778132-782794(+) | protein_length=497 | sequence_SO=chromosome | SO=protein_coding | is_pseudo=false	4	4	0.0765	56531.8	5.48
		R20180100142_BIRA,4350	K.ALEEGKPATAK.L	1114.61	-0.0011	2	1	26.08	0	0.0364	0|0	NCLIV_045710-t26_1-p1		6.19	0		0	2	MASCOT		T
		R20180100142_BIRA,6865	K.LQM*LDR.V	791.408	0.00206	2	1	20.8	0	0.211	0|0	NCLIV_045710-t26_1-p1		5.84	0	15.994919 Oxidation (M)	0	2	MASCOT		T
		R20180100142_BIRA,14563	R.DPEAAIHEAEDER.I	1481.65	0.00013	2	1	57.27	0	1.82e-05	0|0	NCLIV_045710-t26_1-p1		4.08	0		0	2	MASCOT		T
		R20180100142_BIRA,9960	R.RPLTEFDK.T	1005.54	-0.00146	2	1	20.16	0	0.125	0|0	NCLIV_045710-t26_1-p1		6.07	0		0	2	MASCOT		T
	BirA-26-1	NCLIV_058890-t26_1-p1 | transcript=NCLIV_058890-t26_1 | gene=NCLIV_058890 | organism=Neospora_caninum_Liverpool | gene_product=tubulin alpha chain | transcript_product=tubulin alpha chain | location=FR823392:4888490-4890511(+) | protein_length=453 | sequence_SO=chromosome | SO=protein_coding | is_pseudo=false	4	4	0.0795	50113.3	4.98
		R20180100142_BIRA,20505	K.EIVDLSLDR.I	1059.57	-0.00183	2	1	26.61	0	0.0454	0|0	NCLIV_058890-t26_1-p1		4.03	0		0	2	MASCOT		T
		R20180100142_BIRA,4662	R.GDVVPK.T ! R.GDVVPK.D	614.351	0.00015	2	1	28.38	0	0.00755	0|0	NCLIV_004790-t26_1-p1 ! NCLIV_058890-t26_1-p1		5.84	0		0	2	MASCOT		T
		R20180100142_BIRA,9816	R.LSVDYGK.K	781.409	0.00066	2	1	24.65	0	0.019	0|0	NCLIV_058890-t26_1-p1		5.84	0		0	2	MASCOT		T
		R20180100142_BIRA,17150	R.NLDIERPTYTNLNR.L	1718.88	-0.00027	3	1	21.99	0	0.0718	0|0	NCLIV_058890-t26_1-p1		6.07	0		0	2	MASCOT		T
	BirA-27-1	NCLIV_060800-t26_1-p1 | transcript=NCLIV_060800-t26_1 | gene=NCLIV_060800 | organism=Neospora_caninum_Liverpool | gene_product=Ubiquitin, related | transcript_product=Ubiquitin, related | location=FR823393:400365-401972(-) | protein_length=535 | sequence_SO=chromosome | SO=protein_coding | is_pseudo=false	4	4	0.0561	60061.2	7.73
	BirA-27-2	NCLIV_042000-t26_1-p1 | transcript=NCLIV_042000-t26_1 | gene=NCLIV_042000 | organism=Neospora_caninum_Liverpool | gene_product=putative ubiquitin / ribosomal protein CEP52 fusion protein | transcript_product=putative ubiquitin / ribosomal protein CEP52 fusion protein | location=FR823385:2907325-2908479(+) | protein_length=129 | sequence_SO=chromosome | SO=protein_coding | is_pseudo=false	4	4	0.2326	14685.1	9.84
		R20180100142_BIRA,10718	-.M*QIFVK.T	781.428	5e-05	2	1	28.76	0	0.00712	0|0	NCLIV_042000-t26_1-p1/NCLIV_060800-t26_1-p1		8.5	0	15.994919 Oxidation (M)	0	2	MASCOT		T
		R20180100142_BIRA,17725	K.ESTLHLVLR.L	1067.62	-0.00043	2	1	55.29	0	1.3e-05	0|0	NCLIV_042000-t26_1-p1/NCLIV_060800-t26_1-p1		6.85	0		0	2	MASCOT		T
		R20180100142_BIRA,13415	R.LIFAGK.Q	648.408	-0.00061	2	1	32.94	0	0.000813	0|0	NCLIV_042000-t26_1-p1/NCLIV_060800-t26_1-p1		8.75	0		0	2	MASCOT		T
		R20180100142_BIRA,11593	R.TLSDYNIQK.E	1081.55	-0.00033	2	1	28.97	0	0.0298	0|0	NCLIV_042000-t26_1-p1/NCLIV_060800-t26_1-p1		5.5	0		0	2	MASCOT		T
	BirA-28-1	NCLIV_062720-t26_1-p1 | transcript=NCLIV_062720-t26_1 | gene=NCLIV_062720 | organism=Neospora_caninum_Liverpool | gene_product=hypothetical protein | transcript_product=hypothetical protein | location=FR823393:1987330-1990944(-) | protein_length=205 | sequence_SO=chromosome | SO=protein_coding | is_pseudo=false	4	4	0.2341	23443	10.63
		R20180100142_BIRA,22843	K.NSIVAIDATPFK.A	1275.69	-0.00329	2	1	81.56	0	7.96e-08	0|0	NCLIV_062720-t26_1-p1		5.84	0		0	2	MASCOT		T
		R20180100142_BIRA,14573	R.LDTGNYSWSSQK.I	1385.63	0.00229	2	1	71.38	0	3.38e-07	0|0	NCLIV_062720-t26_1-p1		5.84	0		0	2	MASCOT		T
		R20180100142_BIRA,22904	R.LLGVVYNASNNELVR.T	1660.9	0.00111	2	1	53.13	0	4.16e-05	0|0	NCLIV_062720-t26_1-p1		6	0		0	2	MASCOT		T
		R20180100142_BIRA,14197	R.SFYGM*DLGK.K	1033.47	-0.0002	2	1	27.53	0	0.0115	0|0	NCLIV_062720-t26_1-p1		5.55	0	15.994919 Oxidation (M)	0	2	MASCOT		T
	BirA-29-1	NCLIV_033950-t26_1-p1 | transcript=NCLIV_033950-t26_1 | gene=NCLIV_033950 | organism=Neospora_caninum_Liverpool | gene_product=Heat shock protein 70, related | transcript_product=Heat shock protein 70, related | location=FR823390:3106708-3108723(-) | protein_length=671 | sequence_SO=chromosome | SO=protein_coding | is_pseudo=false	5	3	0.0671	72658.4	5.07
		R20180100142_BIRA,11445	K.ATAGDTHLGGEDFDNR.L	1675.73	-0.00015	3	1	30.08	0	0.00398	0|0	NCLIV_033950-t26_1-p1		4.22	0		0	2	MASCOT		T
		R20180100142_BIRA,11476	K.ATAGDTHLGGEDFDNR.L	1675.73	0.00936	2	1	26.67	0	0.0154	0|0	NCLIV_033950-t26_1-p1		4.22	0		0	2	MASCOT		T
		R20180100142_BIRA,23809	R.IINEPTAAAIAYGLDK.K	1659.9	0.00055	2	1	87.4	0	1.66e-08	0|0	NCLIV_033950-t26_1-p1/NCLIV_055490-t26_1-p1		4.37	0		0	2	MASCOT		T
		R20180100142_BIRA,23854	R.IINEPTAAAIAYGLDK.K	1659.9	-0.00481	3	1	32.74	0	0.00487	0|0	NCLIV_033950-t26_1-p1/NCLIV_055490-t26_1-p1		4.37	0		0	2	MASCOT		T
		R20180100142_BIRA,18164	R.TTPSYVAFTDTER.L	1487.7	-0.00145	2	1	56.71	0	1.98e-05	0|0	NCLIV_033950-t26_1-p1		4.37	0		0	2	MASCOT		T
	BirA-30-1	NCLIV_054990-t26_1-p1 | transcript=NCLIV_054990-t26_1 | gene=NCLIV_054990 | organism=Neospora_caninum_Liverpool | gene_product=conserved hypothetical protein | transcript_product=conserved hypothetical protein | location=FR823392:1499428-1500862(+) | protein_length=181 | sequence_SO=chromosome | SO=protein_coding | is_pseudo=false	4	3	0.1878	20829.3	9.91
		R20180100142_BIRA,24273	K.HSEAM*WGPDPLLQLK.S	1737.86	-0.00083	3	1	49.3	0	0.000115	0|0	NCLIV_054990-t26_1-p1		5.32	0	15.994919 Oxidation (M)	0	2	MASCOT		T
		R20180100142_BIRA,6608	K.SM*ETSPPEVK.K	1120.52	-0.00463	2	1	44.96	0	0.000314	0|0	NCLIV_054990-t26_1-p1		4.53	0	15.994919 Oxidation (M)	0	2	MASCOT		T
		R20180100142_BIRA,12073	R.M*YDQIITSK.L	1114.54	0.00075	2	1	21	0	0.0544	0|0	NCLIV_054990-t26_1-p1		5.59	0	15.994919 Oxidation (M)	0	2	MASCOT		T
		R20180100142_BIRA,12220	R.M*YDQIITSK.L	1114.54	-0.00063	2	1	51.99	0	4.68e-05	0|0	NCLIV_054990-t26_1-p1		5.59	0	15.994919 Oxidation (M)	0	2	MASCOT		T
	BirA-31-1	NCLIV_062890-t26_1-p1 | transcript=NCLIV_062890-t26_1 | gene=NCLIV_062890 | organism=Neospora_caninum_Liverpool | gene_product=hypothetical protein | transcript_product=hypothetical protein | location=FR823393:2131925-2133995(-) | protein_length=154 | sequence_SO=chromosome | SO=protein_coding | is_pseudo=false	4	3	0.1429	17320.8	9.13
		R20180100142_BIRA,505	K.VDGNDK.V	647.299	-0.00029	2	1	31.27	0	0.0084	0|0	NCLIV_062890-t26_1-p1		4.21	0		0	2	MASCOT		T
		R20180100142_BIRA,3262	K.VDGNDKVTR.L	1003.52	0.0035	2	1	39.19	0	0.00242	0|0	NCLIV_062890-t26_1-p1		5.93	1		0	2	MASCOT		T
		R20180100142_BIRA,3273	K.VDGNDKVTR.L	1003.52	0.00026	3	1	21.96	0	0.185	0|0	NCLIV_062890-t26_1-p1		5.93	1		0	2	MASCOT		T
		R20180100142_BIRA,10179	R.ETCGAGVFM*AAHK.N	1394.62	-0.0008	3	1	23.54	0	0.0235	0|0	NCLIV_062890-t26_1-p1		6.83	0	15.994919 Oxidation (M)	0	2	MASCOT		T
	BirA-32-1	NCLIV_003440-t26_1-p1 | transcript=NCLIV_003440-t26_1 | gene=NCLIV_003440 | organism=Neospora_caninum_Liverpool | gene_product=actin, related | transcript_product=actin, related | location=FR823381:949756-951293(+) | protein_length=376 | sequence_SO=chromosome | SO=protein_coding | is_pseudo=false	3	3	0.0612	41907.3	5.05
		R20180100142_BIRA,7552	K.CDVDIR.K	777.356	-0.00127	2	1	48.63	0	0.000108	0|0	NCLIV_003440-t26_1-p1		4.21	0		0	2	MASCOT		T
		R20180100142_BIRA,16211	K.IWHHTFYNELR.V	1515.75	-0.00291	3	1	41.43	0	0.000802	0|0	NCLIV_003440-t26_1-p1		6.92	0		0	2	MASCOT		T
		R20180100142_BIRA,16453	R.GILTLK.Y	644.434	0.0002	2	1	43.84	0	8.26e-05	0|0	NCLIV_003440-t26_1-p1		8.75	0		0	2	MASCOT		T
	BirA-33-1	NCLIV_007450-t26_1-p1 | transcript=NCLIV_007450-t26_1 | gene=NCLIV_007450 | organism=Neospora_caninum_Liverpool | gene_product=unspecified product | transcript_product=unspecified product | location=FR823383:447651-449309(+) | protein_length=552 | sequence_SO=chromosome | SO=protein_coding | is_pseudo=false	3	3	0.0326	62018.6	9.84
		R20180100142_BIRA,13284	K.AEFFR.L	669.335	0.00035	2	1	20.47	0	0.28	0|0	NCLIV_007450-t26_1-p1/NCLIV_069590-t26_1-p1		6.05	0		0	2	MASCOT		T
		R20180100142_BIRA,3945	R.AHVDHLER.S	976.496	-0.00121	3	1	32.41	0	0.0107	0|0	NCLIV_007450-t26_1-p1		6	0		0	2	MASCOT		T
		R20180100142_BIRA,3981	R.EEIER.F ! K.EEIER.L ! R.EEIER.L ! R.EEIER.K ! K.EELER.I ! K.EELER.D ! R.EELER.R ! R.EELER.E ! R.EELER.L ! R.EELER.H ! R.EELER.Q ! K.EELER.A	675.331	4e-05	2	1	28.38	0	0.042	0|0	NCLIV_007450-t26_1-p1 ! NCLIV_007540-t26_1-p1 ! NCLIV_007540-t26_1-p1 ! NCLIV_066260-t26_1-p1 ! NCLIV_001260-t26_1-p1 ! NCLIV_005430-t26_1-p1 ! NCLIV_006290-t26_1-p1 ! NCLIV_008310-t26_1-p1/NCLIV_044900-t26_1-p1 ! NCLIV_012990-t26_1-p1/NCLIV_020870-t26_1-p1/NCLIV_029700-t26_1-p1/NCLIV_051870-t26_1-p1 ! NCLIV_038330-t26_1-p1 ! NCLIV_049480-t26_1-p1 ! NCLIV_068220-t26_1-p1		4.25	0		0	2	MASCOT		T
	BirA-34-1	NCLIV_010600-t26_1-p1 | transcript=NCLIV_010600-t26_1 | gene=NCLIV_010600 | organism=Neospora_caninum_Liverpool | gene_product=putative microneme protein MIC3 | transcript_product=putative microneme protein MIC3 | location=FR823384:849239-850327(+) | protein_length=362 | sequence_SO=chromosome | SO=protein_coding | is_pseudo=false	3	3	0.0967	38113.3	5.39
		R20180100142_BIRA,13808	K.DAECVEDLNAGGSVR.C	1591.7	-0.00405	2	1	47.4	0	0.000207	0|0	NCLIV_010600-t26_1-p1		3.92	0		0	2	MASCOT		T
		R20180100142_BIRA,3979	K.SYGGDCSCEK.Q	1162.41	0.00083	2	1	33.65	0	4.32e-05	0|0	NCLIV_010600-t26_1-p1		4.37	0		0	2	MASCOT		T
		R20180100142_BIRA,5554	R.CIDDASQPSR.Y	1148.5	0.00274	2	1	34.03	0	0.00219	0|0	NCLIV_010600-t26_1-p1		4.21	0		0	2	MASCOT		T
	BirA-35-1	NCLIV_011070-t26_1-p1 | transcript=NCLIV_011070-t26_1 | gene=NCLIV_011070 | organism=Neospora_caninum_Liverpool | gene_product=aar147wp, related | transcript_product=aar147wp, related | location=FR823384:1232057-1241573(+) | protein_length=1866 | sequence_SO=chromosome | SO=protein_coding | is_pseudo=false	3	3	0.0113	202617	8.52
		R20180100142_BIRA,6816	K.IEEIK.K ! R.IEELK.R ! R.LEEIK.E ! R.LEEIK.A ! R.LEELK.Q ! R.LEELK.E	631.366	-0.00036	2	1	21.93	0	0.166	0|0	NCLIV_005900-t26_1-p1 ! NCLIV_006830-t26_1-p1 ! NCLIV_011070-t26_1-p1 ! NCLIV_057070-t26_1-p1 ! NCLIV_040060-t26_1-p1 ! NCLIV_050200-t26_1-p1		4.53	0		0	2	MASCOT		T
		R20180100142_BIRA,17425	K.LSGDSGGSAR.T	906.428	0.01605	1	1	20.41	0	0.166	0|0	NCLIV_011070-t26_1-p1		5.84	0		0	2	MASCOT		T
		R20180100142_BIRA,8477	R.QQEILR.S	786.447	-0.00012	2	1	31.1	0	0.0115	0|0	NCLIV_011070-t26_1-p1		6	0		0	2	MASCOT		T
	BirA-36-1	NCLIV_014960-t26_1-p1 | transcript=NCLIV_014960-t26_1 | gene=NCLIV_014960 | organism=Neospora_caninum_Liverpool | gene_product=hypothetical protein | transcript_product=hypothetical protein | location=FR823386:2290430-2298357(-) | protein_length=621 | sequence_SO=chromosome | SO=protein_coding | is_pseudo=false	3	3	0.0419	68617.2	9.65
		R20180100142_BIRA,6107	K.TQHDLLK.E	854.473	0.00011	2	1	29.17	0	0.00696	0|0	NCLIV_014960-t26_1-p1		6.41	0		0	2	MASCOT		T
		R20180100142_BIRA,3063	R.LNNPSHSSR.S	1011.5	0.00046	3	1	25.03	0	0.0218	0|0	NCLIV_014960-t26_1-p1		9.76	0		0	2	MASCOT		T
		R20180100142_BIRA,22203	R.SNILASEYFK.S	1171.6	-0.00089	2	1	39.5	0	0.00136	0|0	NCLIV_014960-t26_1-p1		5.72	0		0	2	MASCOT		T
	BirA-37-1	NCLIV_015990-t26_1-p1 | transcript=NCLIV_015990-t26_1 | gene=NCLIV_015990 | organism=Neospora_caninum_Liverpool | gene_product=hypothetical protein | transcript_product=hypothetical protein | location=FR823387:499722-502058(+) | protein_length=97 | sequence_SO=chromosome | SO=protein_coding | is_pseudo=false	3	3	0.2577	11100.8	11.12
		R20180100142_BIRA,5959	K.TCGACGYPNAK.K	1198.5	-0.00089	2	1	39.68	0	0.000156	0|0	NCLIV_015990-t26_1-p1		7.72	0		0	2	MASCOT		T
		R20180100142_BIRA,14748	K.THFLCIR.C	946.493	2e-05	3	1	23.93	0	0.088	0|0	NCLIV_015990-t26_1-p1		7.94	0		0	2	MASCOT		T
		R20180100142_BIRA,10365	R.TYNWSEK.A	927.421	-0.00023	2	1	26.77	0	0.00694	0|0	NCLIV_015990-t26_1-p1		5.66	0		0	2	MASCOT		T
	BirA-38-1	NCLIV_018890-t26_1-p1 | transcript=NCLIV_018890-t26_1 | gene=NCLIV_018890 | organism=Neospora_caninum_Liverpool | gene_product=L24, related | transcript_product=L24, related | location=FR823387:2911339-2912447(+) | protein_length=154 | sequence_SO=chromosome | SO=protein_coding | is_pseudo=false	3	3	0.1169	17540.4	11.3
		R20180100142_BIRA,24333	K.AIVGLSLEDIK.R	1157.68	-0.00083	2	1	60.51	0	6.54e-06	0|0	NCLIV_018890-t26_1-p1		4.37	0		0	2	MASCOT		T
		R20180100142_BIRA,22225	K.AIVGLSLEDIKR.T	1313.78	-0.00043	2	1	33.85	0	0.00639	0|0	NCLIV_018890-t26_1-p1		6.11	1		0	2	MASCOT		T
		R20180100142_BIRA,12697	K.EASLFR.Q	722.383	-0.00014	2	1	34.68	0	0.0026	0|0	NCLIV_018890-t26_1-p1		6.1	0		0	2	MASCOT		T
	BirA-39-1	NCLIV_025920-t26_1-p1 | transcript=NCLIV_025920-t26_1 | gene=NCLIV_025920 | organism=Neospora_caninum_Liverpool | gene_product=hypothetical protein | transcript_product=hypothetical protein | location=FR823389:1575792-1578627(+) | protein_length=277 | sequence_SO=chromosome | SO=protein_coding | is_pseudo=false	3	3	0.1119	31162.4	10.4
		R20180100142_BIRA,20255	K.LINIELK.K	842.535	0.00042	2	1	34.04	0	0.00321	0|0	NCLIV_025920-t26_1-p1		6	0		0	2	MASCOT		T
		R20180100142_BIRA,18974	K.NCPVLAIDNVR.K	1270.66	-2e-05	2	1	33	0	0.00521	0|0	NCLIV_025920-t26_1-p1		5.83	0		0	2	MASCOT		T
		R20180100142_BIRA,23706	K.YGINHVTDLIEIK.K	1514.82	-0.00045	3	1	37.53	0	0.00198	0|0	NCLIV_025920-t26_1-p1		5.32	0		0	2	MASCOT		T
	BirA-40-1	NCLIV_026140-t26_1-p1 | transcript=NCLIV_026140-t26_1 | gene=NCLIV_026140 | organism=Neospora_caninum_Liverpool | gene_product=Histone H2A, related | transcript_product=Histone H2A, related | location=FR823389:1721894-1722274(-) | protein_length=126 | sequence_SO=chromosome | SO=protein_coding | is_pseudo=false	3	3	0.1825	13427.7	10.69
		R20180100142_BIRA,19301	K.AGLQFPVGR.I ! R.AGLQFPVGR.V	944.531	-0.00011	2	1	36.74	0	0.00375	0|0	NCLIV_026140-t26_1-p1 ! NCLIV_064530-t26_1-p1		9.8	0		0	2	MASCOT		T
		R20180100142_BIRA,9986	R.HIQLAVR.N	836.51	-0.00044	2	1	32.73	0	0.00109	0|0	NCLIV_025910-t26_1-p1/NCLIV_026140-t26_1-p1		9.76	0		0	2	MASCOT		T
		R20180100142_BIRA,3881	R.NDEELSK.F	834.384	-0.0002	2	1	51.62	0	7.92e-05	0|0	NCLIV_025910-t26_1-p1/NCLIV_026140-t26_1-p1		4.14	0		0	2	MASCOT		T
	BirA-41-1	NCLIV_028370-t26_1-p1 | transcript=NCLIV_028370-t26_1 | gene=NCLIV_028370 | organism=Neospora_caninum_Liverpool | gene_product=hypothetical protein | transcript_product=hypothetical protein | location=FR823389:3496441-3504505(+) | protein_length=928 | sequence_SO=chromosome | SO=protein_coding | is_pseudo=false	3	3	0.0302	104298	6.22
		R20180100142_BIRA,11503	K.LDPVIGR.E	769.457	-0.00048	2	1	28.62	0	0.00735	0|0	NCLIV_028370-t26_1-p1		5.84	0		0	2	MASCOT		T
		R20180100142_BIRA,16553	K.NNPVLIGEPGVGK.S	1293.72	0.00168	2	1	34.57	0	0.00239	0|0	NCLIV_028370-t26_1-p1		6	0		0	2	MASCOT		T
		R20180100142_BIRA,17094	R.IELTLTDR.A	960.536	0.01252	2	1	20.36	0	0.179	0|0	NCLIV_028370-t26_1-p1		4.37	0		0	2	MASCOT		T
	BirA-42-1	NCLIV_033230-t26_1-p1 | transcript=NCLIV_033230-t26_1 | gene=NCLIV_033230 | organism=Neospora_caninum_Liverpool | gene_product=SRS domain-containing protein | transcript_product=SRS domain-containing protein | location=FR823390:2514959-2515918(+) | protein_length=319 | sequence_SO=chromosome | SO=protein_coding | is_pseudo=false	3	3	0.1536	33079.6	7.89
		R20180100142_BIRA,17719	K.CPDNSTAVPAALGYPTNR.T	1903.9	0.00056	2	1	20.8	0	0.171	0|0	NCLIV_033230-t26_1-p1		5.83	0		0	2	MASCOT		T
		R20180100142_BIRA,19464	K.SPLLVNQVVTCDNEEK.S	1844.91	0.00313	2	1	50.38	0	0.000102	0|0	NCLIV_033230-t26_1-p1		4.14	0		0	2	MASCOT		T
		R20180100142_BIRA,5503	R.TVCPAESGGQTCTGK.E	1552.67	0.00012	2	1	30.37	0	0.00354	0|0	NCLIV_033230-t26_1-p1		5.66	0		0	2	MASCOT		T
	BirA-43-1	NCLIV_038780-t26_1-p1 | transcript=NCLIV_038780-t26_1 | gene=NCLIV_038780 | organism=Neospora_caninum_Liverpool | gene_product=60s ribosomal protein L32, related | transcript_product=60s ribosomal protein L32, related | location=FR823385:381608-382116(-) | protein_length=134 | sequence_SO=chromosome | SO=protein_coding | is_pseudo=false	3	3	0.2537	15669.2	11.18
		R20180100142_BIRA,21793	K.DLELLLM*HNTK.F	1342.7	-0.00141	2	1	53.17	0	5.95e-05	0|0	NCLIV_038780-t26_1-p1		5.32	0	15.994919 Oxidation (M)	0	2	MASCOT		T
		R20180100142_BIRA,13872	K.FAAEIAHNISSR.K	1315.68	-0.00295	2	1	29.39	0	0.0151	0|0	NCLIV_038780-t26_1-p1		6.75	0		0	2	MASCOT		T
		R20180100142_BIRA,22754	R.ADQLNVLVLNR.T	1254.72	-0.00048	2	1	36.95	0	0.00121	0|0	NCLIV_038780-t26_1-p1		5.88	0		0	2	MASCOT		T
	BirA-44-1	NCLIV_040850-t26_1-p1 | transcript=NCLIV_040850-t26_1 | gene=NCLIV_040850 | organism=Neospora_caninum_Liverpool | gene_product=putative nuclear NF-kB activating protein | transcript_product=putative nuclear NF-kB activating protein | location=FR823385:1972784-1978265(-) | protein_length=900 | sequence_SO=chromosome | SO=protein_coding | is_pseudo=false	3	3	0.0411	101828	9.2
		R20180100142_BIRA,6953	K.TGEAGTGYYK.D	1046.48	-0.00227	2	1	53.86	0	3.74e-05	0|0	NCLIV_040850-t26_1-p1		5.66	0		0	2	MASCOT		T
		R20180100142_BIRA,25963	R.DGVIAVSGTQLVLALK.R	1583.94	0.00059	2	1	37.56	0	0.000465	0|0	NCLIV_040850-t26_1-p1		5.84	0		0	2	MASCOT		T
		R20180100142_BIRA,17435	R.VPGIDGSVLEK.R	1113.62	-0.00137	2	1	71.13	0	7.9e-07	0|0	NCLIV_040850-t26_1-p1		4.37	0		0	2	MASCOT		T
	BirA-45-1	NCLIV_040880-t26_1-p1 | transcript=NCLIV_040880-t26_1 | gene=NCLIV_040880 | organism=Neospora_caninum_Liverpool | gene_product=hsp90, related | transcript_product=hsp90, related | location=FR823385:1993662-1998272(+) | protein_length=706 | sequence_SO=chromosome | SO=protein_coding | is_pseudo=false	3	3	0.0439	81764.1	4.99
		R20180100142_BIRA,14698	K.EIFLR.E ! R.ELFLR.Q	677.398	-5e-05	2	1	20.2	0	0.171	0|0	NCLIV_040880-t26_1-p1 ! NCLIV_052540-t26_1-p1		6.1	0		0	2	MASCOT		T
		R20180100142_BIRA,15889	R.ELISNASDALDK.I	1275.64	0.00033	2	1	72.92	0	1.59e-06	0|0	NCLIV_040880-t26_1-p1		4.03	0		0	2	MASCOT		T
		R20180100142_BIRA,22509	R.GVVDSEDLPLNISR.E	1513.79	-0.00033	2	1	77.19	0	2.01e-07	0|0	NCLIV_040880-t26_1-p1		4.03	0		0	2	MASCOT		T
	BirA-46-1	NCLIV_050210-t26_1-p1 | transcript=NCLIV_050210-t26_1 | gene=NCLIV_050210 | organism=Neospora_caninum_Liverpool | gene_product=putative KH domain-containing protein | transcript_product=putative KH domain-containing protein | location=FR823391:4756571-4760892(+) | protein_length=616 | sequence_SO=chromosome | SO=protein_coding | is_pseudo=false	3	3	0.0536	68722.4	9.57
		R20180100142_BIRA,20144	R.ASGAILEYVGR.H	1135.61	0.00025	2	1	32.16	0	0.0119	0|0	NCLIV_050210-t26_1-p1		6.05	0		0	2	MASCOT		T
		R20180100142_BIRA,9639	R.GGYGGGYGGGYGGR.E	1234.52	-0.00012	2	1	31.2	0	0.00228	0|0	NCLIV_050210-t26_1-p1		8.5	0		0	2	MASCOT		T
		R20180100142_BIRA,9781	R.YGGYDDYR.G	1008.41	-0.00098	2	1	39.2	0	0.000222	0|0	NCLIV_050210-t26_1-p1		4.21	0		0	2	MASCOT		T
	BirA-47-1	NCLIV_051990-t26_1-p1 | transcript=NCLIV_051990-t26_1 | gene=NCLIV_051990 | organism=Neospora_caninum_Liverpool | gene_product=unspecified product | transcript_product=unspecified product | location=FR823391:6153257-6166245(+) | protein_length=3787 | sequence_SO=chromosome | SO=protein_coding | is_pseudo=false	3	3	0.0048	392410	7
		R20180100142_BIRA,3760	K.SPLEHR.A	738.389	0.01077	2	1	24.07	0	0.0153	0|0	NCLIV_051990-t26_1-p1		6.47	0		0	2	MASCOT		T
		R20180100142_BIRA,14077	R.DGLLLR.M	686.42	1e-05	2	1	40.38	0	0.0015	0|0	NCLIV_051990-t26_1-p1		5.84	0		0	2	MASCOT		T
		R20180100142_BIRA,23881	R.LFLLLR.C ! K.LFLLLR.S	774.524	0.00708	2	1	21.7	0	0.00473	0|0	NCLIV_006370-t26_1-p1 ! NCLIV_051990-t26_1-p1		9.75	0		0	2	MASCOT		T
	BirA-48-1	NCLIV_054570-t26_1-p1 | transcript=NCLIV_054570-t26_1 | gene=NCLIV_054570 | organism=Neospora_caninum_Liverpool | gene_product=60S ribosomal protein Ll28B 27a, related | transcript_product=60S ribosomal protein Ll28B 27a, related | location=FR823392:1178970-1179769(-) | protein_length=147 | sequence_SO=chromosome | SO=protein_coding | is_pseudo=false	3	3	0.1905	16310.9	10.6
		R20180100142_BIRA,10344	K.AAVIDVTK.S	816.483	0.0001	2	1	46.87	0	0.000427	0|0	NCLIV_054570-t26_1-p1		5.88	0		0	2	MASCOT		T
		R20180100142_BIRA,11759	K.NQYTCPTVNVDK.L	1438.66	0.00353	2	1	39.46	0	0.000504	0|0	NCLIV_054570-t26_1-p1		5.83	0		0	2	MASCOT		T
		R20180100142_BIRA,10002	K.YHPGYFGK.V	968.462	0.00022	3	1	29.82	0	0.00547	0|0	NCLIV_054570-t26_1-p1		8.5	0		0	2	MASCOT		T
	BirA-49-1	NCLIV_060730-t26_1-p1 | transcript=NCLIV_060730-t26_1 | gene=NCLIV_060730 | organism=Neospora_caninum_Liverpool | gene_product=unspecified product | transcript_product=unspecified product | location=FR823393:353272-354921(-) | protein_length=549 | sequence_SO=chromosome | SO=protein_coding | is_pseudo=false	3	3	0.051	61293.5	9.8
		R20180100142_BIRA,7964	R.IELER.A ! R.LELER.R ! R.LELER.L	659.372	-0.00021	2	1	30.76	0	0.0213	0|0	NCLIV_002550-t26_1-p1 ! NCLIV_013360-t26_1-p1 ! NCLIV_060730-t26_1-p1/NCLIV_060741-t26_1-p1		4.53	0		0	2	MASCOT		T
		R20180100142_BIRA,20664	R.QILQDEQETIDYVR.R	1749.87	-0.00437	2	1	41.37	0	0.00306	0|0	NCLIV_060730-t26_1-p1/NCLIV_060741-t26_1-p1		3.92	0		0	2	MASCOT		T
		R20180100142_BIRA,16887	R.QLQLEISSR.L	1073.59	-0.00424	2	1	21.69	0	0.107	0|0	NCLIV_060730-t26_1-p1		6	0		0	2	MASCOT		T
	BirA-50-1	NCLIV_067120-t26_1-p1 | transcript=NCLIV_067120-t26_1 | gene=NCLIV_067120 | organism=Neospora_caninum_Liverpool | gene_product=conserved hypothetical protein | transcript_product=conserved hypothetical protein | location=FR823393:5388849-5395314(+) | protein_length=1055 | sequence_SO=chromosome | SO=protein_coding | is_pseudo=false	3	3	0.0199	115496	5.78
		R20180100142_BIRA,4157	K.AEALLR.E	672.404	-0.01178	2	1	25.39	0	0.0455	0|0	NCLIV_059830-t26_1-p1/NCLIV_067120-t26_1-p1		6.05	0		0	2	MASCOT		T
		R20180100142_BIRA,6672	K.QREQSRAR.V	1030.55	0.01825	3	1	21.88	0	0.0876	0|0	NCLIV_067120-t26_1-p1		11.7	2		0	2	MASCOT		T
		R20180100142_BIRA,9028	R.IVVIWGR.L	842.525	0.0159	2	1	23.18	0	0.0404	0|0	NCLIV_067120-t26_1-p1		9.75	0		0	2	MASCOT		T
	BirA-51-1	NCLIV_033870-t26_1-p1 | transcript=NCLIV_033870-t26_1 | gene=NCLIV_033870 | organism=Neospora_caninum_Liverpool | gene_product=Hypothetical low complexity protein, related | transcript_product=Hypothetical low complexity protein, related | location=FR823390:3040795-3043188(-) | protein_length=797 | sequence_SO=chromosome | SO=protein_coding | is_pseudo=false	4	2	0.0263	74271.9	6.2
		R20180100142_BIRA,14037	R.QANELQQRM*DALQR.R	1716.84	-0.00497	2	1	21.82	0	0.0839	0|0	NCLIV_033870-t26_1-p1		6.07	1	15.994919 Oxidation (M)	0	2	MASCOT		T
		R20180100142_BIRA,18350	R.QANELQQRM*DALQR.R	1716.84	-0.00729	2	1	21.56	0	0.0897	0|0	NCLIV_033870-t26_1-p1		6.07	1	15.994919 Oxidation (M)	0	2	MASCOT		T
		R20180100142_BIRA,23644	R.QANELQQRM*DALQR.R	1716.84	-0.00741	2	1	32.97	0	0.00648	0|0	NCLIV_033870-t26_1-p1		6.07	1	15.994919 Oxidation (M)	0	2	MASCOT		T
		R20180100142_BIRA,8043	R.VEEVLAK.W	787.456	-0.00075	2	1	33.81	0	0.0094	0|0	NCLIV_033870-t26_1-p1		4.53	0		0	2	MASCOT		T
	BirA-52-1	NCLIV_053840-t26_1-p1 | transcript=NCLIV_053840-t26_1 | gene=NCLIV_053840 | organism=Neospora_caninum_Liverpool | gene_product=unspecified product | transcript_product=unspecified product | location=FR823392:570670-571737(+) | protein_length=355 | sequence_SO=chromosome | SO=protein_coding | is_pseudo=false	4	2	0.0338	38820.2	5.82
	BirA-52-2	NCLIV_069110-t26_1-p1 | transcript=NCLIV_069110-t26_1 | gene=NCLIV_069110 | organism=Neospora_caninum_Liverpool | gene_product=hypothetical protein | transcript_product=hypothetical protein | location=CADU01000292:1336-2385(-) | protein_length=349 | sequence_SO=contig | SO=protein_coding | is_pseudo=false	4	2	0.0344	38100.6	7.09
		R20180100142_BIRA,10910	R.EAVEDTEFSSR.T	1269.56	-0.00278	2	1	76.37	0	8.77e-08	0|0	NCLIV_053840-t26_1-p1/NCLIV_069110-t26_1-p1		4	0		0	2	MASCOT		T
		R20180100142_BIRA,11467	R.EAVEDTEFSSR.T	1269.56	0	2	1	62.35	0	2.1e-06	0|0	NCLIV_053840-t26_1-p1/NCLIV_069110-t26_1-p1		4	0		0	2	MASCOT		T
		R20180100142_BIRA,9537	R.REAVEDTEFSSR.T	1425.66	0.00096	2	1	41.59	0	0.000406	0|0	NCLIV_053840-t26_1-p1/NCLIV_069110-t26_1-p1		4.41	1		0	2	MASCOT		T
		R20180100142_BIRA,9560	R.REAVEDTEFSSR.T	1425.66	-0.00145	3	1	49.54	0	6.78e-05	0|0	NCLIV_053840-t26_1-p1/NCLIV_069110-t26_1-p1		4.41	1		0	2	MASCOT		T
	BirA-53-1	NCLIV_024300-t26_1-p1 | transcript=NCLIV_024300-t26_1 | gene=NCLIV_024300 | organism=Neospora_caninum_Liverpool | gene_product=hypothetical protein | transcript_product=hypothetical protein | location=FR823389:379629-386795(+) | protein_length=1040 | sequence_SO=chromosome | SO=protein_coding | is_pseudo=false	3	2	0.0154	117536	5.99
		R20180100142_BIRA,4186	K.IGCTQPR.R	831.414	0.00279	2	1	22.74	0	0.0745	0|0	NCLIV_024300-t26_1-p1		8.25	0		0	2	MASCOT		T
		R20180100142_BIRA,13140	K.YM*TDGM*LLR.E	1131.52	-0.00054	2	1	29.37	0	0.00624	0|0	NCLIV_024300-t26_1-p1/NCLIV_033275-t26_1-p1/NCLIV_055860-t26_1-p1		5.84	0	15.994919 Oxidation (M)	0	2	MASCOT		T
		R20180100142_BIRA,17284	K.YM*TDGMLLR.E	1115.52	0.00404	2	1	24.22	0	0.0475	0|0	NCLIV_024300-t26_1-p1/NCLIV_033275-t26_1-p1/NCLIV_055860-t26_1-p1		5.84	0	15.994919 Oxidation (M)	0	2	MASCOT		T
	BirA-54-1	NCLIV_061960-t26_1-p1 | transcript=NCLIV_061960-t26_1 | gene=NCLIV_061960 | organism=Neospora_caninum_Liverpool | gene_product=Histone H3.3, related | transcript_product=Histone H3.3, related | location=FR823393:1373205-1373615(+) | protein_length=136 | sequence_SO=chromosome | SO=protein_coding | is_pseudo=false	3	2	0.0956	15412.9	11.29
	BirA-54-2	NCLIV_026150-t26_1-p1 | transcript=NCLIV_026150-t26_1 | gene=NCLIV_026150 | organism=Neospora_caninum_Liverpool | gene_product=Histone H3, related | transcript_product=Histone H3, related | location=FR823389:1722899-1723309(+) | protein_length=136 | sequence_SO=chromosome | SO=protein_coding | is_pseudo=false	3	2	0.0956	15401.9	11.27
		R20180100142_BIRA,10000	R.EIAQDFK.T	850.43	-0.00035	2	1	38.64	0	0.00139	0|0	NCLIV_026150-t26_1-p1/NCLIV_061960-t26_1-p1		4.37	0		0	2	MASCOT		T
		R20180100142_BIRA,6269	R.VTIM*PK.D ! R.VTLM*PK.D	704.401	-0.00014	2	1	31.37	0	0.0085	0|0	NCLIV_026150-t26_1-p1/NCLIV_061960-t26_1-p1 ! NCLIV_047310-t26_1-p1		8.72	0	15.994919 Oxidation (M)	0	2	MASCOT		T
		R20180100142_BIRA,10348	R.VTIMPK.D ! R.VTLMPK.D	688.406	0.0002	2	1	33.95	0	0.00846	0|0	NCLIV_026150-t26_1-p1/NCLIV_061960-t26_1-p1 ! NCLIV_047310-t26_1-p1		8.72	0		0	2	MASCOT		T
	BirA-55-1	NCLIV_003410-t26_1-p1 | transcript=NCLIV_003410-t26_1 | gene=NCLIV_003410 | organism=Neospora_caninum_Liverpool | gene_product=putative HECT-domain (ubiquitin-transferase) containing protein | transcript_product=putative HECT-domain (ubiquitin-transferase) containing protein | location=FR823381:890642-929974(-) | protein_length=11957 | sequence_SO=chromosome | SO=protein_coding | is_pseudo=false	2	2	0.001	1.26448e+06	6.4
		R20180100142_BIRA,4111	R.DSPDDLR.R	817.369	0.00031	2	1	34.51	0	0.0011	0|0	NCLIV_003410-t26_1-p1		3.93	0		0	2	MASCOT		T
		R20180100142_BIRA,13156	R.ILLPR.M ! K.LILPR.A ! R.LLIPR.H ! R.LLLPR.Y ! R.LLLPR.L ! R.LLLPR.A	611.424	0.00016	2	1	30.72	0	0.00102	0|0	NCLIV_036180-t26_1-p1 ! NCLIV_021790-t26_1-p1 ! NCLIV_006100-t26_1-p1 ! NCLIV_003410-t26_1-p1 ! NCLIV_023390-t26_1-p1 ! NCLIV_047990-t26_1-p1		9.75	0		0	2	MASCOT		T
	BirA-56-1	NCLIV_004160-t26_1-p1 | transcript=NCLIV_004160-t26_1 | gene=NCLIV_004160 | organism=Neospora_caninum_Liverpool | gene_product=histone H2B, related | transcript_product=histone H2B, related | location=FR823381:1476686-1477057(+) | protein_length=123 | sequence_SO=chromosome | SO=protein_coding | is_pseudo=false	2	2	0.1301	13731.8	10.55
		R20180100142_BIRA,6393	R.EIQTAVR.L	816.457	-0.00014	2	1	22.68	0	0.131	0|0	NCLIV_001070-t26_1-p1/NCLIV_004160-t26_1-p1/NCLIV_066910-t26_1-p1		6.1	0		0	2	MASCOT		T
		R20180100142_BIRA,20930	R.LLLPGELSK.H	969.598	-0.00012	2	1	44.57	0	0.000145	0|0	NCLIV_004160-t26_1-p1		6	0		0	2	MASCOT		T
	BirA-57-1	NCLIV_004580-t26_1-p1 | transcript=NCLIV_004580-t26_1 | gene=NCLIV_004580 | organism=Neospora_caninum_Liverpool | gene_product=hypothetical protein | transcript_product=hypothetical protein | location=FR823381:1815591-1830526(+) | protein_length=3520 | sequence_SO=chromosome | SO=protein_coding | is_pseudo=false	2	2	0.0045	374449	9
		R20180100142_BIRA,15418	R.EELAVIR.A ! R.EELAVLR.R	829.478	-0.00116	2	1	34.12	0	0.0098	0|0	NCLIV_027800-t26_1-p1 ! NCLIV_004580-t26_1-p1		4.53	0		0	2	MASCOT		T
		R20180100142_BIRA,12889	R.SAGASPLRR.V	914.517	-0.01379	1	1	21.34	0	0.106	0|0	NCLIV_004580-t26_1-p1		12	1		0	2	MASCOT		T
	BirA-58-1	NCLIV_004790-t26_1-p1 | transcript=NCLIV_004790-t26_1 | gene=NCLIV_004790 | organism=Neospora_caninum_Liverpool | gene_product=putative 18 kDa cyclophilin | transcript_product=putative 18 kDa cyclophilin | location=FR823382:164464-166110(+) | protein_length=178 | sequence_SO=chromosome | SO=protein_coding | is_pseudo=false	2	2	0.0674	19378.8	6.19
		R20180100142_BIRA,4662	R.GDVVPK.T ! R.GDVVPK.D	614.351	0.00015	2	1	28.38	0	0.00755	0|0	NCLIV_004790-t26_1-p1 ! NCLIV_058890-t26_1-p1		5.84	0		0	2	MASCOT		T
		R20180100142_BIRA,6587	R.HVVFGK.I ! K.HVVFGK.V	686.398	0.00027	2	1	25.37	0	0.0212	0|0	NCLIV_004790-t26_1-p1 ! NCLIV_019970-t26_1-p1		8.76	0		0	2	MASCOT		T
	BirA-59-1	NCLIV_005900-t26_1-p1 | transcript=NCLIV_005900-t26_1 | gene=NCLIV_005900 | organism=Neospora_caninum_Liverpool | gene_product=translation INITIATION FACTOR 3 SUBUNIT 9-like protein, related | transcript_product=translation INITIATION FACTOR 3 SUBUNIT 9-like protein, related | location=FR823382:1224956-1234747(-) | protein_length=759 | sequence_SO=chromosome | SO=protein_coding | is_pseudo=false	2	2	0.0092	88751.3	5.34
		R20180100142_BIRA,7525	K.EKIEEIK.K	888.504	-0.00221	2	1	36.19	0	0.005	0|0	NCLIV_005900-t26_1-p1		4.79	1		0	2	MASCOT		T
		R20180100142_BIRA,6816	K.IEEIK.K ! R.IEELK.R ! R.LEEIK.E ! R.LEEIK.A ! R.LEELK.Q ! R.LEELK.E	631.366	-0.00036	2	1	21.93	0	0.166	0|0	NCLIV_005900-t26_1-p1 ! NCLIV_006830-t26_1-p1 ! NCLIV_011070-t26_1-p1 ! NCLIV_057070-t26_1-p1 ! NCLIV_040060-t26_1-p1 ! NCLIV_050200-t26_1-p1		4.53	0		0	2	MASCOT		T
	BirA-60-1	NCLIV_006830-t26_1-p1 | transcript=NCLIV_006830-t26_1 | gene=NCLIV_006830 | organism=Neospora_caninum_Liverpool | gene_product=putative HesB-like domain containing protein | transcript_product=putative HesB-like domain containing protein | location=FR823382:2053589-2055949(+) | protein_length=244 | sequence_SO=chromosome | SO=protein_coding | is_pseudo=false	2	2	0.0246	25865.1	9.28
		R20180100142_BIRA,6816	K.IEEIK.K ! R.IEELK.R ! R.LEEIK.E ! R.LEEIK.A ! R.LEELK.Q ! R.LEELK.E	631.366	-0.00036	2	1	21.93	0	0.166	0|0	NCLIV_005900-t26_1-p1 ! NCLIV_006830-t26_1-p1 ! NCLIV_011070-t26_1-p1 ! NCLIV_057070-t26_1-p1 ! NCLIV_040060-t26_1-p1 ! NCLIV_050200-t26_1-p1		4.53	0		0	2	MASCOT		T
		R20180100142_BIRA,5560	R.IEELKR.K	787.467	-0.00015	2	1	37.26	0	0.004	0|0	NCLIV_006830-t26_1-p1		6.14	1		0	2	MASCOT		T
	BirA-61-1	NCLIV_007000-t26_1-p1 | transcript=NCLIV_007000-t26_1 | gene=NCLIV_007000 | organism=Neospora_caninum_Liverpool | gene_product=adp-ribosylation factor 4, related | transcript_product=adp-ribosylation factor 4, related | location=FR823383:111745-114134(-) | protein_length=183 | sequence_SO=chromosome | SO=protein_coding | is_pseudo=false	2	2	0.1148	21061.8	6.31
		R20180100142_BIRA,25711	R.DAVLLIFANK.Q	1103.65	-0.00114	2	1	49.9	0	5.27e-05	0|0	NCLIV_007000-t26_1-p1		5.84	0		0	2	MASCOT		T
		R20180100142_BIRA,17625	R.ILM*VGLDAAGK.T	1103.61	-0.00153	2	1	35.32	0	0.00308	0|0	NCLIV_007000-t26_1-p1		5.84	0	15.994919 Oxidation (M)	0	2	MASCOT		T
	BirA-62-1	NCLIV_010480-t26_1-p1 | transcript=NCLIV_010480-t26_1 | gene=NCLIV_010480 | organism=Neospora_caninum_Liverpool | gene_product=conserved hypothetical protein | transcript_product=conserved hypothetical protein | location=FR823384:738892-740652(-) | protein_length=210 | sequence_SO=chromosome | SO=protein_coding | is_pseudo=false	2	2	0.1	24110.6	6.93
		R20180100142_BIRA,18512	K.NLLVGNPYEDR.H	1289.65	-0.00046	2	1	30.11	0	0.0152	0|0	NCLIV_010480-t26_1-p1		4.37	0		0	2	MASCOT		T
		R20180100142_BIRA,8067	R.LAAGEVDEER.A	1088.52	0.00037	2	1	73.49	0	3.85e-07	0|0	NCLIV_010480-t26_1-p1		4	0		0	2	MASCOT		T
	BirA-63-1	NCLIV_011700-t26_1-p1 | transcript=NCLIV_011700-t26_1 | gene=NCLIV_011700 | organism=Neospora_caninum_Liverpool | gene_product=unspecified product | transcript_product=unspecified product | location=FR823384:1774397-1776583(-) | protein_length=316 | sequence_SO=chromosome | SO=protein_coding | is_pseudo=false	2	2	0.0791	35310.7	8.47
		R20180100142_BIRA,25000	K.DDVIATILVR.C	1114.65	-0.00035	2	1	45.76	0	0.000276	0|0	NCLIV_011700-t26_1-p1		4.21	0		0	2	MASCOT		T
		R20180100142_BIRA,20143	K.ISEPNLEVGGSVVPK.D	1524.83	-0.00235	2	1	55.83	0	1.88e-05	0|0	NCLIV_011700-t26_1-p1		4.53	0		0	2	MASCOT		T
	BirA-64-1	NCLIV_012680-t26_1-p1 | transcript=NCLIV_012680-t26_1 | gene=NCLIV_012680 | organism=Neospora_caninum_Liverpool | gene_product=conserved hypothetical protein | transcript_product=conserved hypothetical protein | location=FR823386:367750-385549(+) | protein_length=4607 | sequence_SO=chromosome | SO=protein_coding | is_pseudo=false	2	2	0.0033	490731	5.6
		R20180100142_BIRA,7088	K.AGEEGAER.D	818.364	-0.01535	2	1	26.2	0	0.0245	0|0	NCLIV_012680-t26_1-p1		4.25	0		0	2	MASCOT		T
		R20180100142_BIRA,4780	R.LHDEARR.H	896.47	0.01082	2	1	28.86	0	0.00839	0|0	NCLIV_012680-t26_1-p1		6.75	1		0	2	MASCOT		T
	BirA-65-1	NCLIV_012910-t26_1-p1 | transcript=NCLIV_012910-t26_1 | gene=NCLIV_012910 | organism=Neospora_caninum_Liverpool | gene_product=Novel protein (Zgc:63649), related | transcript_product=Novel protein (Zgc:63649), related | location=FR823386:642824-661414(+) | protein_length=4037 | sequence_SO=chromosome | SO=protein_coding | is_pseudo=false	2	2	0.003	428425	6.34
		R20180100142_BIRA,8339	R.EAIIR.E ! K.EAILR.G ! K.EAILR.Q ! R.EAILR.R ! R.EALIR.R ! R.EALLR.E ! R.EALLR.Q ! R.EALLR.S ! K.EALLR.A	601.367	0.00023	2	1	28.2	0	0.0549	0|0	NCLIV_043660-t26_1-p1 ! NCLIV_019490-t26_1-p1 ! NCLIV_044520-t26_1-p1 ! NCLIV_070000-t26_1-p1 ! NCLIV_008220-t26_1-p1 ! NCLIV_012910-t26_1-p1/NCLIV_034880-t26_1-p1 ! NCLIV_031630-t26_1-p1 ! NCLIV_0357-t26_1-p1/NCLIV_043700-t26_1-p1/NCLIV_068980-t26_1-p1 ! NCLIV_049280-t26_1-p1		6.1	0		0	2	MASCOT		T
		R20180100142_BIRA,17416	R.SFTVDLR.L	837.447	0.00038	2	1	22.22	0	0.129	0|0	NCLIV_012910-t26_1-p1		5.55	0		0	2	MASCOT		T
	BirA-66-1	NCLIV_012990-t26_1-p1 | transcript=NCLIV_012990-t26_1 | gene=NCLIV_012990 | organism=Neospora_caninum_Liverpool | gene_product=hypothetical protein | transcript_product=hypothetical protein | location=FR823386:722031-748637(-) | protein_length=6687 | sequence_SO=chromosome | SO=protein_coding | is_pseudo=false	2	2	0.0016	761211	5.31
[truncated: 1,025 more rows]
