# Supplementary material for: Biotinylation of the Neospora caninum parasitophorous vacuole reveals novel dense granule proteins
Source: Parasit Vectors. 2021 Oct 9;14:521. doi: 10.1186/s13071-021-05023-7 (PMC8501707; doi:10.1186/s13071-021-05023-7)
Supplement: Supplementary file 5 — Additional file 5: Table S3. Human protein hits from NcGRA17-BioID mass spectrometry. [file 13071_2021_5023_MOESM5_ESM.xlsx]

## Sheet: Sheet1
Human protein hits from NcGRA17-BioID mass spectrometry
Accession	Description	ΣCoverage	Σ# Proteins	Σ# Unique Peptides	Σ# Peptides	Σ# PSMs	Score R20180100142_BIRA	Coverage R20180100142_BIRA	# Peptides R20180100142_BIRA	# PSM R20180100142_BIRA	Score R20180100142_NC1	Coverage R20180100142_NC1	# Peptides R20180100142_NC1	# PSM R20180100142_NC1	# AAs	MW [kDa]	calc. pI
H6VRF8	Keratin 1 OS=Homo sapiens GN=KRT1 PE=3 SV=1 - [H6VRF8_HUMAN]	59.94	13	40	48	169	3138.41	58.07	46	104	1827.98	54.81	39	65	644	66.013	8.11865
P13645	Keratin, type I cytoskeletal 10 OS=Homo sapiens GN=KRT10 PE=1 SV=6 - [K1C10_HUMAN]	59.76	21	28	31	98	2093.66	59.76	31	63	1248.65	53.6	24	35	584	58.7917	5.21143
P35908	Keratin, type II cytoskeletal 2 epidermal OS=Homo sapiens GN=KRT2 PE=1 SV=2 - [K22E_HUMAN]	58.69	4	24	35	83	1067.11	56.81	33	53	680.333	38.5	23	30	639	65.3932	8.00146
P08779	Keratin, type I cytoskeletal 16 OS=Homo sapiens GN=KRT16 PE=1 SV=4 - [K1C16_HUMAN]	58.56	30	16	25	52	976.455	55.81	23	33	482.967	36.79	18	19	473	51.2362	5.04639
P02533	Keratin, type I cytoskeletal 14 OS=Homo sapiens GN=KRT14 PE=1 SV=4 - [K1C14_HUMAN]	58.47	28	13	27	48	961.323	53.6	25	31	554.413	38.77	16	17	472	51.5294	5.16064
P35527	Keratin, type I cytoskeletal 9 OS=Homo sapiens GN=KRT9 PE=1 SV=3 - [K1C9_HUMAN]	57.62	2	33	33	90	2119.47	55.54	31	57	959.831	43.82	24	33	623	62.0268	5.23682
Q04695	Keratin, type I cytoskeletal 17 OS=Homo sapiens GN=KRT17 PE=1 SV=2 - [K1C17_HUMAN]	57.18	29	16	25	39	820.873	57.18	25	29	137.676	22.92	10	10	432	48.076	5.021
E9PQN7	Etoposide-induced protein 2.4 homolog (Fragment) OS=Homo sapiens GN=EI24 PE=1 SV=1 - [E9PQN7_HUMAN]	57.14	9	1	1	1					33.39	57.14	1	1	14	1.59382	6.3667
B4DRR0	cDNA FLJ53910, highly similar to Keratin, type II cytoskeletal 6A OS=Homo sapiens PE=2 SV=1 - [B4DRR0_HUMAN]	54.21	18	1	35	71	1152.03	50.65	33	47	486.903	29.53	18	24	535	57.8032	8.00146
V9HWC6	Peptidyl-prolyl cis-trans isomerase OS=Homo sapiens GN=HEL-S-39 PE=2 SV=1 - [V9HWC6_HUMAN]	52.88	2	11	11	19	296.098	38.94	8	10	155.681	30.77	6	9	208	22.728	9.31982
A0A248RGE3	40S ribosomal protein (Fragment) OS=Homo sapiens PE=2 SV=1 - [A0A248RGE3_HUMAN]	52.41	39	7	7	19	354.321	52.41	7	11	268.034	40	5	8	145	16.7068	9.53955
P07355	Annexin A2 OS=Homo sapiens GN=ANXA2 PE=1 SV=2 - [ANXA2_HUMAN]	50.15	27	15	15	27	498.345	43.66	13	14	357.913	43.07	11	13	339	38.5798	7.75244
P48668	Keratin, type II cytoskeletal 6C OS=Homo sapiens GN=KRT6C PE=1 SV=3 - [K2C6C_HUMAN]	49.65	15	1	34	73	1138.01	46.28	32	47	506.736	30.67	19	26	564	59.9883	8.00146
P04259	Keratin, type II cytoskeletal 6B OS=Homo sapiens GN=KRT6B PE=1 SV=5 - [K2C6B_HUMAN]	49.47	12	2	33	76	1233.32	47.87	32	50	518.774	28.01	18	26	564	60.0303	8.00146
A0A1B0GUI0	Ras-related protein Rab-9A (Fragment) OS=Homo sapiens GN=RAB9A PE=4 SV=1 - [A0A1B0GUI0_HUMAN]	47.83	3	1	1	1	37.39	47.83	1	1					23	2.26326	9.71533
P62750	60S ribosomal protein L23a OS=Homo sapiens GN=RPL23A PE=1 SV=1 - [RL23A_HUMAN]	47.44	8	9	9	18	190.918	33.33	5	8	384.2	42.31	8	10	156	17.6841	10.4478
U3PXP0	Alpha globin chain (Fragment) OS=Homo sapiens GN=HBA2 PE=3 SV=1 - [U3PXP0_HUMAN]	47.06	14	2	2	3	39.89	47.06	2	2	22.25	29.41	1	1	51	5.69882	7.51807
Q86Y74	CROP protein (Fragment) OS=Homo sapiens GN=CROP PE=2 SV=1 - [Q86Y74_HUMAN]	46.22	10	13	13	24	330.064	43.03	11	14	226.781	31.08	8	10	251	28.9077	7.00537
P62241	40S ribosomal protein S8 OS=Homo sapiens GN=RPS8 PE=1 SV=2 - [RS8_HUMAN]	46.15	3	9	9	21	376.791	41.83	8	10	437.624	42.79	8	11	208	24.1902	10.3159
P62316	Small nuclear ribonucleoprotein Sm D2 OS=Homo sapiens GN=SNRPD2 PE=1 SV=1 - [SMD2_HUMAN]	44.92	3	5	5	8	82.83	32.2	3	3	100.28	44.92	5	5	118	13.5182	9.90576
C9JJT5	ATP5J2-PTCD1 readthrough OS=Homo sapiens GN=ATP5J2-PTCD1 PE=4 SV=2 - [C9JJT5_HUMAN]	44.44	6	2	2	4	52.1749	44.44	2	2	58.93	44.44	2	2	54	5.91113	9.31982
Q8NI62	Ribosomal protein S2 OS=Homo sapiens GN=OK/KNS-cl.6 PE=2 SV=1 - [Q8NI62_HUMAN]	44.3	2	1	3	4	0	15.19	1	2	58.7039	29.11	2	2	79	8.75228	8.00146
B5BU08	U2 small nuclear RNA auxillary factor 1 isoform a OS=Homo sapiens GN=U2AF1 PE=2 SV=1 - [B5BU08_HUMAN]	44.17	8	7	7	16	271.696	40.83	6	8	328.025	40.83	6	8	240	27.8554	8.54346
O00567	Nucleolar protein 56 OS=Homo sapiens GN=NOP56 PE=1 SV=4 - [NOP56_HUMAN]	43.43	7	19	19	32	384.1	26.09	13	15	429.476	37.04	15	17	594	66.0087	9.18799
A0A0B4J1Z1	Serine/arginine-rich-splicing factor 7 OS=Homo sapiens GN=SRSF7 PE=1 SV=1 - [A0A0B4J1Z1_HUMAN]	42.34	6	6	7	17	171.767	37.23	6	8	139.062	42.34	7	9	137	15.7528	9.80322
P13647	Keratin, type II cytoskeletal 5 OS=Homo sapiens GN=KRT5 PE=1 SV=3 - [K2C5_HUMAN]	42.2	18	14	31	72	1041.71	36.95	28	44	562.926	33.22	21	28	590	62.34	7.73779
Q9Y2X3	Nucleolar protein 58 OS=Homo sapiens GN=NOP58 PE=1 SV=1 - [NOP58_HUMAN]	41.97	5	22	22	48	619.709	31.19	16	22	715.59	38.75	20	26	529	59.5405	8.92432
B3KY11	cDNA FLJ46571 fis, clone THYMU3041428, highly similar to Probable ATP-dependent RNA helicase DDX23 (EC 3.6.1.-) OS=Homo sapiens PE=2 SV=1 - [B3KY11_HUMAN]	41.5	6	30	30	50	301.138	27	18	18	718.558	38	27	32	800	93.1767	9.49561
P11387	DNA topoisomerase 1 OS=Homo sapiens GN=TOP1 PE=1 SV=2 - [TOP1_HUMAN]	41.05	22	33	33	71	831.487	37.25	29	38	685.624	39.08	27	33	765	90.6689	9.30518
P68431	Histone H3.1 OS=Homo sapiens GN=HIST1H3A PE=1 SV=2 - [H31_HUMAN]	40.44	16	4	4	6	85.5535	40.44	4	4	45.8019	11.76	2	2	136	15.3945	11.1216
Q9Y383	Putative RNA-binding protein Luc7-like 2 OS=Homo sapiens GN=LUC7L2 PE=1 SV=2 - [LC7L2_HUMAN]	39.29	8	10	16	67	978.418	35.2	13	30	1006	39.29	16	37	392	46.4856	10.0083
P62304	Small nuclear ribonucleoprotein E OS=Homo sapiens GN=SNRPE PE=1 SV=1 - [RUXE_HUMAN]	39.13	2	2	2	3	0	11.96	1	1	25.41	39.13	2	2	92	10.7966	9.43701
P35268	60S ribosomal protein L22 OS=Homo sapiens GN=RPL22 PE=1 SV=2 - [RL22_HUMAN]	39.06	8	3	3	5	99.84	18.75	2	2	88.29	39.06	3	3	128	14.7778	9.18799
P47929	Galectin-7 OS=Homo sapiens GN=LGALS7 PE=1 SV=2 - [LEG7_HUMAN]	38.97	1	4	4	4	137.813	38.97	4	4					136	15.0658	7.62061
B4DUQ1	cDNA FLJ54552, highly similar to Heterogeneous nuclear ribonucleoprotein K OS=Homo sapiens PE=2 SV=1 - [B4DUQ1_HUMAN]	38.95	9	14	14	24	371.503	25.51	9	10	346.87	35.08	12	14	439	48.4802	5.92236
P62805	Histone H4 OS=Homo sapiens GN=HIST1H4A PE=1 SV=2 - [H4_HUMAN]	38.83	3	4	4	8	134.93	29.13	3	4	151.521	31.07	3	4	103	11.3604	11.356
P18124	60S ribosomal protein L7 OS=Homo sapiens GN=RPL7 PE=1 SV=1 - [RL7_HUMAN]	38.71	6	9	9	17	144.619	38.71	9	9	183.271	31.05	6	8	248	29.2072	10.6528
Q9BQQ5	Ribosomal protein L27a OS=Homo sapiens GN=L27a PE=4 SV=1 - [Q9BQQ5_HUMAN]	38.68	6	4	4	9	137.417	38.68	4	4	80.6467	38.68	4	5	106	12.0074	11.4585
F8VNY3	Chromobox protein homolog 5 (Fragment) OS=Homo sapiens GN=CBX5 PE=1 SV=1 - [F8VNY3_HUMAN]	37.36	3	3	3	3					46.6231	37.36	3	3	91	10.8505	8.55811
Q8TBW1	Uncharacterized protein (Fragment) OS=Homo sapiens PE=2 SV=1 - [Q8TBW1_HUMAN]	37.17	13	11	11	26	255.579	32.89	10	12	247.741	29.95	9	14	374	42.7259	9.99365
A0A0B5EEB2	VKORC1 (Fragment) OS=Homo sapiens GN=VKORC1 PE=4 SV=1 - [A0A0B5EEB2_HUMAN]	37.14	6	1	1	2	36.9	37.14	1	1	65.27	37.14	1	1	35	3.85696	9.18799
B4E335	cDNA FLJ52842, highly similar to Actin, cytoplasmic 1 OS=Homo sapiens PE=2 SV=1 - [B4E335_HUMAN]	37.04	93	3	10	18	239.326	34.76	9	10	247.401	26.21	7	8	351	39.2005	5.59229
Q07065	Cytoskeleton-associated protein 4 OS=Homo sapiens GN=CKAP4 PE=1 SV=2 - [CKAP4_HUMAN]	36.71	4	20	20	33	657.494	34.22	18	22	250.573	17.94	10	11	602	65.9827	5.92236
B3KRK2	DEAD (Asp-Glu-Ala-Asp) box polypeptide 41, isoform CRA_a OS=Homo sapiens GN=DDX41 PE=2 SV=1 - [B3KRK2_HUMAN]	36.29	7	15	15	19	262.464	32.66	13	15	97.97	8.06	4	4	496	55.3737	8.17725
Q9BVP2	Guanine nucleotide-binding protein-like 3 OS=Homo sapiens GN=GNL3 PE=1 SV=2 - [GNL3_HUMAN]	36.07	5	17	17	39	563.608	34.43	16	22	408.018	28.42	14	17	549	61.9545	9.15869
Q5JRI1	Serine/arginine-rich-splicing factor 10 OS=Homo sapiens GN=SRSF10 PE=1 SV=1 - [Q5JRI1_HUMAN]	36.05	6	6	6	11	174.849	28.49	4	5	163.954	36.05	6	6	172	20.9005	10.4771
Q5T8U5	Surfeit 4 OS=Homo sapiens GN=SURF4 PE=1 SV=1 - [Q5T8U5_HUMAN]	35.48	7	5	5	7	186.713	25.27	3	3	132.46	25.81	4	4	186	21.1137	6.52197
P23396	40S ribosomal protein S3 OS=Homo sapiens GN=RPS3 PE=1 SV=2 - [RS3_HUMAN]	35.39	17	8	8	12	65.094	16.05	4	4	132.69	30.04	7	8	243	26.6714	9.65674
Q02878	60S ribosomal protein L6 OS=Homo sapiens GN=RPL6 PE=1 SV=3 - [RL6_HUMAN]	34.72	9	11	11	26	410.52	34.72	10	14	324.408	27.08	9	12	288	32.7076	10.5796
B4DRA0	cDNA FLJ58459, highly similar to RNA-binding region-containing protein 2 OS=Homo sapiens PE=2 SV=1 - [B4DRA0_HUMAN]	34.26	33	13	13	27	416.751	30.28	11	14	419.648	28.88	11	13	502	56.376	10.0229
O43143	Pre-mRNA-splicing factor ATP-dependent RNA helicase DHX15 OS=Homo sapiens GN=DHX15 PE=1 SV=2 - [DHX15_HUMAN]	34.09	7	22	23	38	547.605	30.06	20	21	491.447	22.52	15	17	795	90.8752	7.45947
C8C504	Beta-globin OS=Homo sapiens GN=HBB PE=3 SV=1 - [C8C504_HUMAN]	34.01	53	4	4	6	113	34.01	4	4	45.71	14.97	2	2	147	15.9873	8.06006
H0YN73	40S ribosomal protein S17 (Fragment) OS=Homo sapiens GN=RPS17 PE=1 SV=1 - [H0YN73_HUMAN]	33.9	5	2	2	3	48.45	18.64	1	1	57.33	33.9	2	2	59	6.86169	10.0815
Q9BTQ7	Similar to ribosomal protein L23 (Fragment) OS=Homo sapiens PE=2 SV=1 - [Q9BTQ7_HUMAN]	33.58	6	3	3	4	77.59	22.39	2	2	32.3	18.66	2	2	134	14.1407	10.2573
P02545	Prelamin-A/C OS=Homo sapiens GN=LMNA PE=1 SV=1 - [LMNA_HUMAN]	33.43	10	21	21	28	391.668	26.96	17	19	165.27	14.76	9	9	664	74.0947	7.02002
F5GYV5	ADP-ribosylation factor-like protein 6-interacting protein 4 (Fragment) OS=Homo sapiens GN=ARL6IP4 PE=1 SV=1 - [F5GYV5_HUMAN]	32.7	10	8	8	11	166.024	27.01	6	7	78.6878	19.91	4	4	211	23.6735	10.9604
Q8J014	Ribosomal protein S2 OS=Homo sapiens GN=rps2 PE=2 SV=1 - [Q8J014_HUMAN]	32.62	18	4	6	11	114.21	21.46	4	6	126.98	27.47	5	5	233	25.5888	9.86182
A0A087WXM6	60S ribosomal protein L17 (Fragment) OS=Homo sapiens GN=RPL17 PE=3 SV=1 - [A0A087WXM6_HUMAN]	32.54	14	5	5	6	71.1038	18.34	3	3	128.683	22.49	3	3	169	19.5732	10.0376
A0A024R4X0	NADH-cytochrome b5 reductase OS=Homo sapiens GN=CYB5R3 PE=3 SV=1 - [A0A024R4X0_HUMAN]	32.3	4	7	7	12	136.468	26.46	6	7	95.6044	26.8	5	5	291	33.2172	7.57666
Q96IR1	RPS4X protein (Fragment) OS=Homo sapiens GN=RPS4X PE=2 SV=2 - [Q96IR1_HUMAN]	32.1	4	4	6	9	189.988	25.1	5	5	99.6698	22.63	4	4	243	27.2427	9.93506
P36578	60S ribosomal protein L4 OS=Homo sapiens GN=RPL4 PE=1 SV=5 - [RL4_HUMAN]	32.08	10	13	13	19	272.802	23.42	10	10	169.067	22.25	9	9	427	47.6674	11.063
P61313	60S ribosomal protein L15 OS=Homo sapiens GN=RPL15 PE=1 SV=2 - [RL15_HUMAN]	31.86	8	7	7	11	138.529	25	6	7	133.207	17.16	3	4	204	24.1311	11.6196
P62318	Small nuclear ribonucleoprotein Sm D3 OS=Homo sapiens GN=SNRPD3 PE=1 SV=1 - [SMD3_HUMAN]	31.75	2	3	3	6	97.0367	31.75	3	3	97.4953	31.75	3	3	126	13.9073	10.3159
B4E0B8	cDNA FLJ57871, highly similar to Brix domain-containing protein 2 OS=Homo sapiens PE=2 SV=1 - [B4E0B8_HUMAN]	31.64	4	6	6	8	67.2842	18.08	4	4	71.6384	27.68	4	4	177	20.4386	9.78857
F8W6I7	Heterogeneous nuclear ribonucleoprotein A1 OS=Homo sapiens GN=HNRNPA1 PE=1 SV=2 - [F8W6I7_HUMAN]	31.6	16	6	7	11	204.338	23.13	5	5	252.481	25.73	6	6	307	33.1348	9.12939
A0JLT2	Mediator of RNA polymerase II transcription subunit 19 OS=Homo sapiens GN=MED19 PE=1 SV=2 - [MED19_HUMAN]	31.56	3	4	4	6	38.34	20.9	3	4	48.28	15.16	2	2	244	26.2565	9.81787
P08670	Vimentin OS=Homo sapiens GN=VIM PE=1 SV=4 - [VIME_HUMAN]	31.55	35	14	15	18	309.595	30.04	14	14	108.032	8.37	4	4	466	53.6191	5.12256
A0A0B4J213	60S ribosomal protein L30 OS=Homo sapiens GN=RPL30 PE=1 SV=1 - [A0A0B4J213_HUMAN]	31.37	4	1	1	1	59.36	31.37	1	1					51	5.5517	6.49365
J3KTA4	Probable ATP-dependent RNA helicase DDX5 OS=Homo sapiens GN=DDX5 PE=1 SV=1 - [J3KTA4_HUMAN]	30.94	15	13	19	32	277.423	21.17	13	14	331.64	28.5	17	18	614	69.0438	8.85107
Q5T3N1	Annexin (Fragment) OS=Homo sapiens GN=ANXA1 PE=1 SV=1 - [Q5T3N1_HUMAN]	30.88	5	5	5	7	192.92	30.88	5	5	79.28	11.76	2	2	204	22.7408	5.52881
P12236	ADP/ATP translocase 3 OS=Homo sapiens GN=SLC25A6 PE=1 SV=4 - [ADT3_HUMAN]	30.87	5	1	9	13	113.662	17.45	5	5	170.327	28.19	8	8	298	32.8452	9.74463
P05141	ADP/ATP translocase 2 OS=Homo sapiens GN=SLC25A5 PE=1 SV=7 - [ADT2_HUMAN]	30.87	4	3	9	12	90.5233	13.09	4	4	158.909	28.19	8	8	298	32.8312	9.68604
O60832	H/ACA ribonucleoprotein complex subunit 4 OS=Homo sapiens GN=DKC1 PE=1 SV=3 - [DKC1_HUMAN]	30.54	8	13	13	21	202.28	21.79	10	11	303.795	21.21	8	10	514	57.6378	9.42236
P26368	Splicing factor U2AF 65 kDa subunit OS=Homo sapiens GN=U2AF2 PE=1 SV=4 - [U2AF2_HUMAN]	30.53	3	9	9	23	430.951	28.63	8	14	245.205	20	6	9	475	53.4672	9.08545
Q9NQ29	Putative RNA-binding protein Luc7-like 1 OS=Homo sapiens GN=LUC7L PE=1 SV=1 - [LUC7L_HUMAN]	30.19	11	5	11	22	407.51	25.61	8	10	265.062	22.1	9	12	371	43.7013	9.92041
P84103	Serine/arginine-rich splicing factor 3 OS=Homo sapiens GN=SRSF3 PE=1 SV=1 - [SRSF3_HUMAN]	29.88	2	4	5	8	86.7156	22.56	4	4	123.99	25.61	4	4	164	19.3179	11.6489
Q8NAV1	Pre-mRNA-splicing factor 38A OS=Homo sapiens GN=PRPF38A PE=1 SV=1 - [PR38A_HUMAN]	29.81	2	9	9	17	153.29	19.87	6	8	161.37	25.96	7	9	312	37.4534	9.96436
J3QLE5	Small nuclear ribonucleoprotein-associated protein N (Fragment) OS=Homo sapiens GN=SNRPN PE=1 SV=1 - [J3QLE5_HUMAN]	29.59	12	5	5	8	69.2809	29.59	5	5	82.1759	16.57	2	3	169	17.5353	9.99365
F8W7C6	60S ribosomal protein L10 OS=Homo sapiens GN=RPL10 PE=1 SV=2 - [F8W7C6_HUMAN]	29.45	11	4	4	7	202.633	23.93	3	4	77.15	10.43	2	3	163	18.5527	9.94971
P62424	60S ribosomal protein L7a OS=Homo sapiens GN=RPL7A PE=1 SV=2 - [RL7A_HUMAN]	29.32	4	8	8	14	264.494	23.68	6	8	223.238	25.19	6	6	266	29.977	10.6089
G3V203	60S ribosomal protein L18 OS=Homo sapiens GN=RPL18 PE=1 SV=1 - [G3V203_HUMAN]	29.27	9	4	4	6	103.213	21.34	3	3	103.763	22.56	3	3	164	18.7445	11.5903
Q03135	Caveolin-1 OS=Homo sapiens GN=CAV1 PE=1 SV=4 - [CAV1_HUMAN]	29.21	7	4	4	6	45.917	29.21	4	4	44.3849	16.29	2	2	178	20.4585	6.02393
E7ETK0	40S ribosomal protein S24 OS=Homo sapiens GN=RPS24 PE=1 SV=1 - [E7ETK0_HUMAN]	29.01	3	3	3	6	67.74	11.45	1	1	157.992	29.01	3	5	131	15.1873	10.8872
Q96BS4	FBL protein (Fragment) OS=Homo sapiens GN=FBL PE=2 SV=2 - [Q96BS4_HUMAN]	28.85	12	7	7	8	81.0767	17.69	4	4	93.8033	16.15	4	4	260	28.4318	9.42236
A8K4W0	40S ribosomal protein S3a OS=Homo sapiens GN=RPS3A PE=2 SV=1 - [A8K4W0_HUMAN]	28.41	15	7	7	11	137.303	17.05	4	5	116.238	18.94	5	6	264	29.9358	9.72998
H0YFX9	Histone H2A (Fragment) OS=Homo sapiens GN=H2AFJ PE=1 SV=1 - [H0YFX9_HUMAN]	28.26	18	1	2	3	35.17	20.65	1	1	48.26	7.61	1	2	92	9.96958	9.70068
Q8N1N4	Keratin, type II cytoskeletal 78 OS=Homo sapiens GN=KRT78 PE=1 SV=2 - [K2C78_HUMAN]	27.88	6	11	14	20	304.331	23.65	12	13	170.568	13.85	7	7	520	56.8305	6.02393
P46781	40S ribosomal protein S9 OS=Homo sapiens GN=RPS9 PE=1 SV=3 - [RS9_HUMAN]	27.84	7	6	6	11	135.388	27.84	6	6	157.777	24.23	5	5	194	22.5776	10.6528
A8K9J7	Histone H2B OS=Homo sapiens PE=2 SV=1 - [A8K9J7_HUMAN]	27.78	20	3	3	13	325.97	20.63	2	6	358.168	27.78	3	7	126	13.9876	10.3159
A0A024R462	Fibronectin 1, isoform CRA_n OS=Homo sapiens GN=FN1 PE=4 SV=1 - [A0A024R462_HUMAN]	27.52	26	38	42	69	1403.82	26.2	39	46	386.383	13.04	22	23	2355	259.049	5.73193
A0A1X7SBZ2	Probable ATP-dependent RNA helicase DDX17 OS=Homo sapiens GN=DDX17 PE=1 SV=1 - [A0A1X7SBZ2_HUMAN]	27.3	7	12	18	32	376.861	21.67	14	15	346.567	25.65	17	17	729	80.2041	8.26514
P16403	Histone H1.2 OS=Homo sapiens GN=HIST1H1C PE=1 SV=2 - [H12_HUMAN]	27.23	3	1	6	19	209.511	27.23	6	9	224.419	27.23	6	10	213	21.3517	10.9312
P12111	Collagen alpha-3(VI) chain OS=Homo sapiens GN=COL6A3 PE=1 SV=5 - [CO6A3_HUMAN]	26.82	6	55	62	101	1743.3	23.67	53	62	894.875	14.2	36	39	3177	343.457	6.68311
A0JLN5	SEC62 protein (Fragment) OS=Homo sapiens GN=SEC62 PE=2 SV=1 - [A0JLN5_HUMAN]	26.63	7	5	5	5	22.91	4.73	1	1	89.7543	21.89	4	4	169	19.8597	9.90576
O75367	Core histone macro-H2A.1 OS=Homo sapiens GN=H2AFY PE=1 SV=4 - [H2AY_HUMAN]	26.61	4	6	7	15	269.151	20.7	6	7	326.401	21.51	5	8	372	39.5925	9.78857
A0PJ62	RPL14 protein (Fragment) OS=Homo sapiens GN=RPL14 PE=2 SV=1 - [A0PJ62_HUMAN]	26.61	7	3	3	4	88.15	9.68	1	1	140.577	26.61	3	3	124	14.6019	10.6235
F8WE71	Serine/threonine-protein phosphatase PP1-beta catalytic subunit OS=Homo sapiens GN=PPP1CB PE=1 SV=1 - [F8WE71_HUMAN]	26.56	20	1	1	2	20.36	26.56	1	1	45.03	26.56	1	1	64	6.93966	5.24951
C9JXB8	60S ribosomal protein L24 OS=Homo sapiens GN=RPL24 PE=1 SV=1 - [C9JXB8_HUMAN]	26.45	3	3	3	6	90.2648	19.01	2	3	61.7172	18.18	2	3	121	14.3598	11.312
A0A0A0MSI0	Peroxiredoxin-1 (Fragment) OS=Homo sapiens GN=PRDX1 PE=1 SV=1 - [A0A0A0MSI0_HUMAN]	26.32	4	4	5	6	80.9	20.47	4	4	44.46	10.53	2	2	171	18.9637	6.91748
A8KAQ5	cDNA FLJ77404, highly similar to Homo sapiens small nuclear ribonucleoprotein 70kDa polypeptide (RNP antigen) (SNRP70), transcript variant 1, mRNA OS=Homo sapiens PE=2 SV=1 - [A8KAQ5_HUMAN]	26.32	6	13	13	25	304.97	26.32	13	14	264.581	22.43	10	11	437	51.4649	10.0083
Q96HX3	Dolichyl-diphosphooligosaccharide--protein glycosyltransferase subunit 1 (Fragment) OS=Homo sapiens PE=2 SV=1 - [Q96HX3_HUMAN]	26.23	8	12	12	16	251.764	19.89	9	11	74.93	10.74	5	5	568	64.5417	6.55127
Q9NX58	Cell growth-regulating nucleolar protein OS=Homo sapiens GN=LYAR PE=1 SV=2 - [LYAR_HUMAN]	26.12	2	7	7	12	186.108	22.96	6	7	170.082	17.68	5	5	379	43.5879	9.53955
P16401	Histone H1.5 OS=Homo sapiens GN=HIST1H1B PE=1 SV=3 - [H15_HUMAN]	26.11	2	6	7	17	263.81	26.11	7	11	145.55	25.66	5	6	226	22.5665	10.9165
P22626	Heterogeneous nuclear ribonucleoproteins A2/B1 OS=Homo sapiens GN=HNRNPA2B1 PE=1 SV=2 - [ROA2_HUMAN]	26.06	4	8	9	14	218.555	18.41	6	7	193.422	20.11	7	7	353	37.4067	8.95361
P62314	Small nuclear ribonucleoprotein Sm D1 OS=Homo sapiens GN=SNRPD1 PE=1 SV=1 - [SMD1_HUMAN]	26.05	4	2	2	4	47.3075	26.05	2	2	64.9	26.05	2	2	119	13.2734	11.561
O75400	Pre-mRNA-processing factor 40 homolog A OS=Homo sapiens GN=PRPF40A PE=1 SV=2 - [PR40A_HUMAN]	25.81	7	21	21	49	640.95	22.47	18	28	483.449	21.32	16	21	957	108.737	7.56201
Q9Y6C2	EMILIN-1 OS=Homo sapiens GN=EMILIN1 PE=1 SV=3 - [EMIL1_HUMAN]	25.79	2	16	16	22	453.133	24.51	15	17	83.1867	6.99	5	5	1016	106.63	5.17334
A0A087X0S5	Collagen alpha-1(VI) chain OS=Homo sapiens GN=COL6A1 PE=1 SV=1 - [A0A087X0S5_HUMAN]	25.73	7	19	19	45	719.389	24.95	18	25	581.757	19.59	15	20	1026	108.272	5.42725
H3BV80	RNA-binding protein with serine-rich domain 1 OS=Homo sapiens GN=RNPS1 PE=1 SV=2 - [H3BV80_HUMAN]	25.59	7	3	3	6	63.582	25.59	3	3	85.1445	12.8	2	3	211	24.5461	11.8979
Q9NX24	H/ACA ribonucleoprotein complex subunit 2 OS=Homo sapiens GN=NHP2 PE=1 SV=1 - [NHP2_HUMAN]	25.49	5	3	3	4	92.74	18.95	2	2	63.03	13.07	2	2	153	17.1899	8.22119
Q562Z4	Actin-like protein (Fragment) OS=Homo sapiens GN=ACT PE=4 SV=1 - [Q562Z4_HUMAN]	25.24	4	1	2	4	42.08	25.24	2	2	31.72	25.24	2	2	103	11.548	7.57666
B4E3E6	cDNA FLJ58832, highly similar to Heterogeneous nuclear ribonucleoprotein A3 OS=Homo sapiens PE=2 SV=1 - [B4E3E6_HUMAN]	25.08	8	6	6	13	137.6	21.36	5	8	109.763	18.27	5	5	323	34.168	8.104
J3KP15	Serine/arginine-rich-splicing factor 2 (Fragment) OS=Homo sapiens GN=SRSF2 PE=1 SV=8 - [J3KP15_HUMAN]	24.81	12	3	3	4	91.8354	18.8	2	2	62.3889	12.03	2	2	133	15.3617	10.9458
Q05519	Serine/arginine-rich splicing factor 11 OS=Homo sapiens GN=SRSF11 PE=1 SV=1 - [SRS11_HUMAN]	24.79	13	9	9	17	236.857	20.45	8	13	69.8171	12.4	4	4	484	53.5102	10.521
Q07955	Serine/arginine-rich splicing factor 1 OS=Homo sapiens GN=SRSF1 PE=1 SV=2 - [SRSF1_HUMAN]	24.6	8	8	8	15	86.0393	20.97	6	7	123.501	18.95	6	8	248	27.7278	10.3599
P83881	60S ribosomal protein L36a OS=Homo sapiens GN=RPL36A PE=1 SV=2 - [RL36A_HUMAN]	24.53	7	1	4	8	62.9417	24.53	3	4	70.0877	24.53	4	4	106	12.4328	10.5796
B2R4V2	cDNA, FLJ92227, highly similar to Homo sapiens ribosomal protein L36a-like (RPL36AL), mRNA OS=Homo sapiens PE=2 SV=1 - [B2R4V2_HUMAN]	24.53	3	1	4	8	52.4949	16.98	2	3	100.198	24.53	4	5	106	12.5189	10.6528
B7Z6P1	cDNA FLJ53662, highly similar to Actin, alpha skeletal muscle OS=Homo sapiens PE=2 SV=1 - [B7Z6P1_HUMAN]	24.49	58	1	7	10	129.338	22.16	6	6	76.1102	13.41	4	4	343	38.5541	5.37646
P62306	Small nuclear ribonucleoprotein F OS=Homo sapiens GN=SNRPF PE=1 SV=1 - [RUXF_HUMAN]	24.42	1	2	2	4	43.02	24.42	2	2	86.47	24.42	2	2	86	9.71878	4.66553
Q562L9	Actin-like protein (Fragment) OS=Homo sapiens GN=ACT PE=4 SV=1 - [Q562L9_HUMAN]	24.27	4	1	2	3	42.53	24.27	2	2	0	17.48	1	1	103	11.5489	6.52197
P30050	60S ribosomal protein L12 OS=Homo sapiens GN=RPL12 PE=1 SV=1 - [RL12_HUMAN]	24.24	4	3	3	3	127.63	24.24	3	3					165	17.8075	9.42236
P07237	Protein disulfide-isomerase OS=Homo sapiens GN=P4HB PE=1 SV=3 - [PDIA1_HUMAN]	24.21	19	11	11	11	225.787	24.21	11	11					508	57.0807	4.86865
F8VWU4	Ras-related protein Rab-5C (Fragment) OS=Homo sapiens GN=RAB5C PE=1 SV=8 - [F8VWU4_HUMAN]	24.18	17	2	2	3	56.6434	24.18	2	2	45.27	12.09	1	1	91	9.90898	8.00146
B4DN21	cDNA FLJ53365, highly similar to Homo sapiens fibronectin 1 (FN1), transcript variant 4, mRNA OS=Homo sapiens PE=2 SV=1 - [B4DN21_HUMAN]	24.18	6	1	5	7	274.732	24.18	5	6	81.5	7.19	1	1	306	34.4778	5.64307
P61026	Ras-related protein Rab-10 OS=Homo sapiens GN=RAB10 PE=1 SV=1 - [RAB10_HUMAN]	24	24	4	5	10	97.1733	20.5	4	4	99.6881	24	5	6	200	22.5266	8.38232
P12273	Prolactin-inducible protein OS=Homo sapiens GN=PIP PE=1 SV=1 - [PIP_HUMAN]	23.97	1	3	3	4	81.3468	23.97	3	3	51.29	8.22	1	1	146	16.5618	8.04541
E4W6B6	RPL27/NME2 fusion protein (Fragment) OS=Homo sapiens GN=RPL27 PE=2 SV=1 - [E4W6B6_HUMAN]	23.81	5	2	2	3	22.45	16.67	1	1	64.67	23.81	2	2	126	14.248	10.4624
A0A024R1X8	Junction plakoglobin, isoform CRA_a OS=Homo sapiens GN=JUP PE=4 SV=1 - [A0A024R1X8_HUMAN]	23.76	15	14	14	25	463.346	23.76	14	19	89.8245	9.53	5	6	745	81.6748	6.13818
D6RAN4	60S ribosomal protein L9 (Fragment) OS=Homo sapiens GN=RPL9 PE=1 SV=8 - [D6RAN4_HUMAN]	23.76	8	3	3	5	86.3167	23.76	3	3	105.16	18.23	2	2	181	20.7623	10.1987
B4DTI4	cDNA FLJ50668, highly similar to AP-2 complex subunit mu-1 OS=Homo sapiens PE=2 SV=1 - [B4DTI4_HUMAN]	23.61	11	6	6	7	47.86	7.21	2	2	125.237	21.31	5	5	305	34.8353	9.53955
G3V4W0	Heterogeneous nuclear ribonucleoproteins C1/C2 (Fragment) OS=Homo sapiens GN=HNRNPC PE=1 SV=1 - [G3V4W0_HUMAN]	23.28	30	6	6	10	163.646	16.41	4	4	204.335	23.28	6	6	262	28.8985	8.39697
A0A096LNZ9	Ubiquitin-like protein ISG15 (Fragment) OS=Homo sapiens GN=ISG15 PE=1 SV=6 - [A0A096LNZ9_HUMAN]	23.08	3	2	2	4	52.88	23.08	2	2	89.18	23.08	2	2	143	15.5521	6.29053
A8K644	Splicing factor, arginine/serine-rich 4, isoform CRA_b OS=Homo sapiens GN=SFRS4 PE=2 SV=1 - [A8K644_HUMAN]	23.08	11	8	12	25	214.352	18.62	10	11	404.339	21.66	11	14	494	56.6753	11.5171
I3L3P7	40S ribosomal protein S15a OS=Homo sapiens GN=RPS15A PE=1 SV=1 - [I3L3P7_HUMAN]	23	8	2	2	3	27.99	14	1	1	38.05	23	2	2	100	11.4702	10.1548
P12110	Collagen alpha-2(VI) chain OS=Homo sapiens GN=COL6A2 PE=1 SV=4 - [CO6A2_HUMAN]	22.87	6	19	19	39	559.411	22.87	19	24	245.833	15.21	12	15	1019	108.512	6.21436
C9JPM4	ADP-ribosylation factor 4 (Fragment) OS=Homo sapiens GN=ARF4 PE=1 SV=1 - [C9JPM4_HUMAN]	22.83	10	2	3	5	79.4385	22.83	3	3	47.9705	14.17	2	2	127	14.5438	8.11865
Q71UM5	40S ribosomal protein S27-like OS=Homo sapiens GN=RPS27L PE=1 SV=3 - [RS27L_HUMAN]	22.62	5	1	2	4	43.09	22.62	2	2	39.58	22.62	2	2	84	9.47087	9.45166
P42677	40S ribosomal protein S27 OS=Homo sapiens GN=RPS27 PE=1 SV=3 - [RS27_HUMAN]	22.62	4	1	2	3	43.09	22.62	2	2	39.58	9.52	1	1	84	9.45484	9.45166
P16402	Histone H1.3 OS=Homo sapiens GN=HIST1H1D PE=1 SV=2 - [H13_HUMAN]	22.62	3	1	6	18	203.472	22.62	6	9	203.536	19	5	9	221	22.3363	11.019
B3KPS3	Tubulin alpha chain OS=Homo sapiens PE=2 SV=1 - [B3KPS3_HUMAN]	22.6	26	1	8	12	145.39	15.63	5	5	194.203	20.19	7	7	416	46.2118	5.12256
Q59GY3	Arginine/serine-rich splicing factor 6 variant (Fragment) OS=Homo sapiens PE=2 SV=1 - [Q59GY3_HUMAN]	22.58	10	3	7	12	105.153	18.28	6	6	158.201	17.56	5	6	279	31.8461	10.9458
P17096	High mobility group protein HMG-I/HMG-Y OS=Homo sapiens GN=HMGA1 PE=1 SV=3 - [HMGA1_HUMAN]	22.43	5	2	2	2	28.71	14.02	1	1	47.22	8.41	1	1	107	11.6691	10.3159
P62851	40S ribosomal protein S25 OS=Homo sapiens GN=RPS25 PE=1 SV=1 - [RS25_HUMAN]	22.4	1	3	3	5	80.17	15.2	2	2	111.86	22.4	3	3	125	13.7337	10.1108
Q96FQ6	Protein S100-A16 OS=Homo sapiens GN=S100A16 PE=1 SV=1 - [S10AG_HUMAN]	22.33	1	2	2	3	81.52	22.33	2	2	36.74	11.65	1	1	103	11.794	6.78564
O95478	Ribosome biogenesis protein NSA2 homolog OS=Homo sapiens GN=NSA2 PE=1 SV=1 - [NSA2_HUMAN]	22.31	3	5	5	9	76.0557	15	4	4	184.379	19.62	4	5	260	30.0465	10.272
P09382	Galectin-1 OS=Homo sapiens GN=LGALS1 PE=1 SV=2 - [LEG1_HUMAN]	22.22	1	3	3	4	41.94	22.22	3	3	32.73	5.93	1	1	135	14.7062	5.50342
A8K787	cDNA FLJ75273, highly similar to Homo sapiens solute carrier family 25 (mitochondrial carrier; adenine nucleotide translocator), member 4, mRNA OS=Homo sapiens PE=2 SV=1 - [A8K787_HUMAN]	22.15	7	1	6	7	83.7533	11.74	3	3	88.3813	15.1	4	4	298	33.0592	9.75928
E5RHJ2	Aspartyl/asparaginyl beta-hydroxylase OS=Homo sapiens GN=ASPH PE=1 SV=1 - [E5RHJ2_HUMAN]	22.12	8	1	1	2	142.31	22.12	1	1	103.95	22.12	1	1	113	11.7798	6.78564
M0R3D6	60S ribosomal protein L18a (Fragment) OS=Homo sapiens GN=RPL18A PE=1 SV=1 - [M0R3D6_HUMAN]	21.99	12	3	3	7	110.26	21.99	3	4	84.0267	16.31	2	3	141	16.7038	10.77
E9PQI8	U4/U6.U5 tri-snRNP-associated protein 1 OS=Homo sapiens GN=SART1 PE=1 SV=1 - [E9PQI8_HUMAN]	21.95	3	2	2	3	107.13	21.95	2	2	85.09	12.2	1	1	164	17.531	11.1655
Q8WVK2	U4/U6.U5 small nuclear ribonucleoprotein 27 kDa protein OS=Homo sapiens GN=SNRNP27 PE=1 SV=1 - [SNR27_HUMAN]	21.94	2	3	3	5	46.16	21.94	3	3	43.27	15.48	2	2	155	18.8489	11.6196
E9PCY7	Heterogeneous nuclear ribonucleoprotein H OS=Homo sapiens GN=HNRNPH1 PE=1 SV=1 - [E9PCY7_HUMAN]	21.91	25	2	6	12	115.436	10.02	3	5	215.341	21.91	6	7	429	47.0574	6.34131
P51149	Ras-related protein Rab-7a OS=Homo sapiens GN=RAB7A PE=1 SV=1 - [RAB7A_HUMAN]	21.74	8	4	4	6	45.9742	14.98	3	3	63.498	16.91	3	3	207	23.4748	6.69775
P05387	60S acidic ribosomal protein P2 OS=Homo sapiens GN=RPLP2 PE=1 SV=1 - [RLA2_HUMAN]	21.74	2	2	2	2	67.85	21.74	2	2					115	11.6578	4.53857
A0A1W2PP04	RNA-binding motif protein, X-linked 2 OS=Homo sapiens GN=RBMX2 PE=1 SV=1 - [A0A1W2PP04_HUMAN]	21.74	6	6	6	9	168.621	15.58	4	4	103.401	17.03	5	5	276	31.5033	9.40771
H7BYV1	Interferon-induced transmembrane protein 2 (Fragment) OS=Homo sapiens GN=IFITM2 PE=4 SV=1 - [H7BYV1_HUMAN]	21.62	11	1	1	2	79.09	21.62	1	1	45.9	21.62	1	1	74	8.19137	9.5542
A0A0C4DG56	Superoxide dismutase OS=Homo sapiens GN=SOD2 PE=1 SV=1 - [A0A0C4DG56_HUMAN]	21.6	17	3	3	3	119.61	21.6	3	3					162	18.2503	8.41162
B8ZZK4	60S ribosomal protein L31 OS=Homo sapiens GN=RPL31 PE=1 SV=1 - [B8ZZK4_HUMAN]	21.52	7	2	2	3	40.43	21.52	2	2	45.38	11.39	1	1	79	8.98201	10.8872
Q0QF37	Malate dehydrogenase (Fragment) OS=Homo sapiens GN=MDH2 PE=2 SV=1 - [Q0QF37_HUMAN]	21.31	6	5	5	5	104.74	21.31	5	5					305	31.9488	7.88428
Q7L014	Probable ATP-dependent RNA helicase DDX46 OS=Homo sapiens GN=DDX46 PE=1 SV=2 - [DDX46_HUMAN]	21.24	6	20	20	33	447.95	15.71	15	17	287.484	13.39	13	16	1031	117.29	9.29053
F5H658	ATP-dependent RNA helicase DHX8 OS=Homo sapiens GN=DHX8 PE=1 SV=1 - [F5H658_HUMAN]	21.08	14	19	20	35	526.052	17.19	16	20	300.182	14.82	14	15	1181	133.917	7.69385
P49756	RNA-binding protein 25 OS=Homo sapiens GN=RBM25 PE=1 SV=3 - [RBM25_HUMAN]	21	5	16	16	27	339.359	18.27	13	17	203.392	9.37	8	10	843	100.124	6.31592
Q53GA7	Tubulin alpha chain (Fragment) OS=Homo sapiens PE=2 SV=1 - [Q53GA7_HUMAN]	20.94	35	1	8	12	145.39	14.48	5	5	182.843	18.71	7	7	449	49.7914	5.13525
P62854	40S ribosomal protein S26 OS=Homo sapiens GN=RPS26 PE=1 SV=3 - [RS26_HUMAN]	20.87	4	2	2	2	38.94	7.83	1	1	93.15	13.04	1	1	115	13.0071	11.0044
B8ZZR0	Dual-specificity protein kinase CLK1 OS=Homo sapiens GN=CLK1 PE=1 SV=1 - [B8ZZR0_HUMAN]	20.52	5	2	5	8	81.1469	20.52	5	5	90.5081	11.07	3	3	307	36.2425	8.01611
Q59H57	Fusion (Involved in t(12;16) in malignant liposarcoma) isoform a variant (Fragment) OS=Homo sapiens PE=2 SV=1 - [Q59H57_HUMAN]	20.33	11	4	4	5	46.33	11	2	2	105.79	12.33	3	3	300	31.9743	9.5249
A6NLM8	Translocon-associated protein subunit delta OS=Homo sapiens GN=SSR4 PE=1 SV=1 - [A6NLM8_HUMAN]	20.27	2	2	2	3	87.8494	20.27	2	2	26.59	12.84	1	1	148	16.2353	5.74463
B7Z8M7	cDNA FLJ57768, highly similar to Ras-related protein Rab-1A OS=Homo sapiens PE=2 SV=1 - [B7Z8M7_HUMAN]	20.23	27	3	4	6	51.0675	15.61	3	3	20.02	15.61	3	3	173	18.9776	6.66846
Q9Y3U8	60S ribosomal protein L36 OS=Homo sapiens GN=RPL36 PE=1 SV=3 - [RL36_HUMAN]	20	2	2	2	3	66.8	20	2	2	29.32	10.48	1	1	105	12.2459	11.5903
B4DKM5	cDNA FLJ60120, highly similar to Voltage-dependent anion-selective channel protein 2 OS=Homo sapiens PE=2 SV=1 - [B4DKM5_HUMAN]	20	7	5	5	8	194.17	16.86	4	4	129.11	15.29	4	4	255	27.4615	5.46533
P81605	Dermcidin OS=Homo sapiens GN=DCD PE=1 SV=2 - [DCD_HUMAN]	20	1	2	2	4	103.5	20	2	2	88.9533	20	2	2	110	11.2768	6.53662
P14618	Pyruvate kinase PKM OS=Homo sapiens GN=PKM PE=1 SV=4 - [KPYM_HUMAN]	19.96	21	8	8	11	160.031	19.96	8	9	33.6	5.08	2	2	531	57.9	7.84033
Q9NP64	Nucleolar protein of 40 kDa OS=Homo sapiens GN=ZCCHC17 PE=1 SV=1 - [NO40_HUMAN]	19.92	7	4	4	9	194.649	19.92	4	6	84.73	11.2	2	3	241	27.5522	9.70068
I6L8B7	Fatty acid-binding protein, epidermal OS=Homo sapiens GN=FABP5 PE=1 SV=1 - [I6L8B7_HUMAN]	19.8	2	2	2	4	74.49	19.8	2	2	52.3	19.8	2	2	101	11.2495	6.07471
P26447	Protein S100-A4 OS=Homo sapiens GN=S100A4 PE=1 SV=1 - [S10A4_HUMAN]	19.8	1	2	2	6	50.3534	19.8	2	3	36.18	19.8	2	3	101	11.7207	6.11279
Q8IWR8	Ribosomal protein L19 (Fragment) OS=Homo sapiens PE=2 SV=1 - [Q8IWR8_HUMAN]	19.65	6	3	3	6	96.3778	19.65	3	3	175.42	19.65	3	3	173	20.8068	11.4438
P50454	Serpin H1 OS=Homo sapiens GN=SERPINH1 PE=1 SV=2 - [SERPH_HUMAN]	19.62	15	6	6	9	186.01	15.55	5	6	94.2398	9.81	3	3	418	46.4112	8.68994
P04406	Glyceraldehyde-3-phosphate dehydrogenase OS=Homo sapiens GN=GAPDH PE=1 SV=3 - [G3P_HUMAN]	19.4	7	5	5	6	115.339	15.22	4	4	95.8654	8.36	2	2	335	36.0304	8.45557
Q9BSQ6	RPL13A protein (Fragment) OS=Homo sapiens GN=RPL13A PE=2 SV=2 - [Q9BSQ6_HUMAN]	19.4	9	4	4	7	82.73	15.42	3	3	88.4533	19.4	4	4	201	23.3603	10.9312
D2WHG0	HMGA2/COG5 fusion protein (Fragment) OS=Homo sapiens PE=2 SV=1 - [D2WHG0_HUMAN]	19.4	8	1	1	1					37.72	19.4	1	1	67	7.5562	11.7515
F8WE04	Heat shock protein beta-1 OS=Homo sapiens GN=HSPB1 PE=1 SV=1 - [F8WE04_HUMAN]	19.35	3	3	3	4	70.3399	19.35	3	4					186	20.3935	9.05615
P60866	40S ribosomal protein S20 OS=Homo sapiens GN=RPS20 PE=1 SV=1 - [RS20_HUMAN]	19.33	4	2	2	3	34.26	9.24	1	1	34.19	10.08	1	2	119	13.3643	9.93506
Q0QEN7	ATP synthase subunit beta (Fragment) OS=Homo sapiens GN=ATP5B PE=2 SV=1 - [Q0QEN7_HUMAN]	19.33	6	6	6	7	180.289	19.33	6	6	23.57	3.15	1	1	445	48.083	5.07178
J3KSI4	Mannose-P-dolichol utilization defect 1 protein OS=Homo sapiens GN=MPDU1 PE=1 SV=1 - [J3KSI4_HUMAN]	19.23	23	1	1	2	46.17	19.23	1	1	55.65	19.23	1	1	52	5.78196	4.80518
P31949	Protein S100-A11 OS=Homo sapiens GN=S100A11 PE=1 SV=2 - [S10AB_HUMAN]	19.05	2	2	2	3	44.4	19.05	2	2	31.7	8.57	1	1	105	11.7328	7.12256
B7ZAF0	Tubulin beta chain OS=Homo sapiens PE=2 SV=1 - [B7ZAF0_HUMAN]	19.04	63	6	6	10	150.79	10.6	3	3	291.169	19.04	6	7	415	46.5365	4.93213
B4DDM6	cDNA FLJ57899, highly similar to Mitotic checkpoint protein BUB3 OS=Homo sapiens PE=2 SV=1 - [B4DDM6_HUMAN]	18.95	5	4	4	6	89.925	14.92	3	4	102.949	8.06	2	2	248	28.2209	7.10791
P38159	RNA-binding motif protein, X chromosome OS=Homo sapiens GN=RBMX PE=1 SV=3 - [RBMX_HUMAN]	18.93	11	8	8	8	0	3.58	2	2	98.2183	15.35	6	6	391	42.3063	10.0522
H0YJF9	Dihydrolipoyllysine-residue succinyltransferase component of 2-oxoglutarate dehydrogenase complex, mitochondrial (Fragment) OS=Homo sapiens GN=DLST PE=1 SV=1 - [H0YJF9_HUMAN]	18.92	7	1	1	1	17.26	18.92	1	1					74	8.42411	8.66064
P09234	U1 small nuclear ribonucleoprotein C OS=Homo sapiens GN=SNRPC PE=1 SV=1 - [RU1C_HUMAN]	18.87	3	2	2	2					63.33	18.87	2	2	159	17.3812	9.67139
A0A087WTP3	Far upstream element-binding protein 2 OS=Homo sapiens GN=KHSRP PE=1 SV=1 - [A0A087WTP3_HUMAN]	18.85	11	10	12	19	149.291	12.1	8	8	233.24	17.58	11	11	711	72.9823	7.7085
Q53HF2	Heat shock 70kDa protein 8 isoform 2 variant (Fragment) OS=Homo sapiens PE=1 SV=1 - [Q53HF2_HUMAN]	18.66	23	4	7	11	266.76	18.66	7	9	65.33	4.87	2	2	493	53.4665	5.85889
F8WF90	PRA1 family protein OS=Homo sapiens GN=ARL6IP5 PE=1 SV=1 - [F8WF90_HUMAN]	18.64	7	1	1	2	38.48	18.64	1	1	53.05	18.64	1	1	59	6.86644	6.59521
J3KNC0	Transcription initiation factor IIA subunit 1 OS=Homo sapiens GN=GTF2A1 PE=1 SV=1 - [J3KNC0_HUMAN]	18.64	2	1	1	1	55.63	18.64	1	1					59	6.7365	4.71631
Q9BRT6	Protein LLP homolog OS=Homo sapiens GN=LLPH PE=1 SV=1 - [LLPH_HUMAN]	18.6	1	2	2	3	39.4	18.6	2	2	0	12.4	1	1	129	15.2154	10.3745
F5H895	Dolichyl-diphosphooligosaccharide--protein glycosyltransferase subunit DAD1 OS=Homo sapiens GN=DAD1 PE=1 SV=1 - [F5H895_HUMAN]	18.46	5	1	1	2	43.42	18.46	1	1	54.15	18.46	1	1	65	7.28382	6.50732
B2R4M6	Protein S100 OS=Homo sapiens PE=2 SV=1 - [B2R4M6_HUMAN]	18.42	2	2	2	3	37.12	11.4	1	1	35.17	18.42	2	2	114	13.2015	6.12549
J3QSV6	Ribosomal L1 domain-containing protein 1 (Fragment) OS=Homo sapiens GN=RSL1D1 PE=1 SV=1 - [J3QSV6_HUMAN]	18.37	9	6	6	11	56.9343	15.35	5	5	171.065	16.51	5	6	430	48.1791	10.0229
Q66K47	FCF1 protein OS=Homo sapiens GN=FCF1 PE=2 SV=1 - [Q66K47_HUMAN]	18.35	5	2	2	3	0	10.09	1	1	38.3919	18.35	2	2	109	12.8025	8.89502
E9PPJ5	Midkine (Fragment) OS=Homo sapiens GN=MDK PE=1 SV=1 - [E9PPJ5_HUMAN]	18.32	3	2	2	3	69.26	7.63	1	1	57.3571	18.32	2	2	131	14.3643	9.53955
Q99848	Probable rRNA-processing protein EBP2 OS=Homo sapiens GN=EBNA1BP2 PE=1 SV=2 - [EBP2_HUMAN]	18.3	4	6	6	10	172.765	18.3	6	7	134.597	7.84	2	3	306	34.8304	10.0962
B4DT28	Heterogeneous nuclear ribonucleoprotein R OS=Homo sapiens GN=HNRNPR PE=1 SV=1 - [B4DT28_HUMAN]	18.22	9	5	9	15	135.07	13.77	6	6	157.925	14.78	8	9	494	55.6837	9.23193
C9JNG9	Collagen alpha-3(VI) chain (Fragment) OS=Homo sapiens GN=COL6A3 PE=1 SV=1 - [C9JNG9_HUMAN]	18.22	2	1	8	15	256.54	18.22	8	11	96.0367	7.34	4	4	708	77.1252	5.42725
Q96BA7	HNRPU protein OS=Homo sapiens PE=2 SV=1 - [Q96BA7_HUMAN]	18.14	17	10	10	26	302.417	16.76	9	13	300.957	16.76	9	13	722	79.6658	7.86963
K7ELW5	Polypyrimidine tract-binding protein 1 (Fragment) OS=Homo sapiens GN=PTBP1 PE=1 SV=2 - [K7ELW5_HUMAN]	18.1	7	1	1	1	38.14	18.1	1	1					105	11.3119	10.1401
O15042	U2 snRNP-associated SURP motif-containing protein OS=Homo sapiens GN=U2SURP PE=1 SV=2 - [SR140_HUMAN]	18.08	6	16	16	24	314.779	13.7	12	13	152.025	10.79	11	11	1029	118.219	8.47021
P62753	40S ribosomal protein S6 OS=Homo sapiens GN=RPS6 PE=1 SV=1 - [RS6_HUMAN]	18.07	5	5	5	7	143.69	18.07	4	4	124.801	12.45	3	3	249	28.663	10.8433
P55795	Heterogeneous nuclear ribonucleoprotein H2 OS=Homo sapiens GN=HNRNPH2 PE=1 SV=1 - [HNRH2_HUMAN]	18.04	5	2	5	12	138.755	18.04	5	7	155.656	13.36	4	5	449	49.2323	6.30322
Q5VTL8	Pre-mRNA-splicing factor 38B OS=Homo sapiens GN=PRPF38B PE=1 SV=1 - [PR38B_HUMAN]	17.95	3	9	9	18	201.807	13.92	7	10	191.22	14.65	7	8	546	64.4292	10.5356
A0A0J9YW13	RNA-binding protein 8A (Fragment) OS=Homo sapiens GN=RBM8A PE=1 SV=1 - [A0A0J9YW13_HUMAN]	17.92	2	2	2	2	35.49	7.55	1	1	46.58	10.38	1	1	106	12.3122	8.71924
L8EC67	Alternative protein DGKK OS=Homo sapiens GN=DGKK PE=4 SV=1 - [L8EC67_HUMAN]	17.86	1	1	1	1					22.91	17.86	1	1	56	6.47917	8.88037
Q92522	Histone H1x OS=Homo sapiens GN=H1FX PE=1 SV=1 - [H1X_HUMAN]	17.84	1	3	3	3	35.19	7.04	1	1	86.0113	10.8	2	2	213	22.4735	10.7554
P15924	Desmoplakin OS=Homo sapiens GN=DSP PE=1 SV=3 - [DESP_HUMAN]	17.83	7	44	44	58	847.042	16.41	41	44	235.199	5.5	14	14	2871	331.569	6.81494
B7Z582	Annexin OS=Homo sapiens PE=2 SV=1 - [B7Z582_HUMAN]	17.73	12	8	8	10	191.708	17.73	8	9	29.81	2.93	1	1	547	61.8135	5.5415
H0YB22	40S ribosomal protein S14 (Fragment) OS=Homo sapiens GN=RPS14 PE=1 SV=1 - [H0YB22_HUMAN]	17.5	4	2	2	3	69.18	9.17	1	1	44.3	17.5	2	2	120	12.9336	9.84717
D3YTB1	60S ribosomal protein L32 (Fragment) OS=Homo sapiens GN=RPL32 PE=1 SV=1 - [D3YTB1_HUMAN]	17.29	3	2	2	4	47.62	9.77	1	1	134.189	17.29	2	3	133	15.6067	11.4438
Q8IYB3	Serine/arginine repetitive matrix protein 1 OS=Homo sapiens GN=SRRM1 PE=1 SV=2 - [SRRM1_HUMAN]	17.26	7	10	10	18	503.946	17.26	10	14	94.003	5.75	4	4	904	102.274	11.8394
Q9NWB6	Arginine and glutamate-rich protein 1 OS=Homo sapiens GN=ARGLU1 PE=1 SV=1 - [ARGL1_HUMAN]	17.22	5	5	6	9	94.9718	14.29	5	6	68.4761	8.42	3	3	273	33.1968	10.3452
H0YNG3	Signal peptidase complex catalytic subunit SEC11 OS=Homo sapiens GN=SEC11A PE=1 SV=1 - [H0YNG3_HUMAN]	17.18	7	3	3	4	70.5469	10.43	2	2	114.738	11.66	2	2	163	18.6389	9.5542
G3XAI9	Protein FAM133B OS=Homo sapiens GN=FAM133B PE=1 SV=1 - [G3XAI9_HUMAN]	17.14	5	2	2	2	79.79	17.14	2	2					105	12.4026	10.228
O75533	Splicing factor 3B subunit 1 OS=Homo sapiens GN=SF3B1 PE=1 SV=3 - [SF3B1_HUMAN]	17.1	8	16	16	23	228.141	11.2	10	12	175.313	8.82	9	11	1304	145.738	7.09326
A0A0S2Z4G7	Nucleophosmin (Nucleolar phosphoprotein B23, numatrin), isoform CRA_f (Fragment) OS=Homo sapiens GN=NPM1 PE=2 SV=1 - [A0A0S2Z4G7_HUMAN]	16.98	8	4	4	7	85.27	11.7	3	3	152.413	16.98	4	4	265	29.4462	4.61475
Q02413	Desmoglein-1 OS=Homo sapiens GN=DSG1 PE=1 SV=2 - [DSG1_HUMAN]	16.97	1	14	14	18	217.608	15.16	13	14	64.2541	4.48	4	4	1049	113.676	5.03369
Q9Y2W1	Thyroid hormone receptor-associated protein 3 OS=Homo sapiens GN=THRAP3 PE=1 SV=2 - [TR150_HUMAN]	16.96	1	12	16	29	356.114	12.77	12	14	322.269	15.92	14	15	955	108.601	10.1548
P62861	40S ribosomal protein S30 OS=Homo sapiens GN=FAU PE=1 SV=1 - [RS30_HUMAN]	16.95	2	1	1	2	43.81	16.95	1	1	54.6	16.95	1	1	59	6.64382	12.147
Q08ES8	Cell growth-inhibiting protein 34 OS=Homo sapiens PE=2 SV=1 - [Q08ES8_HUMAN]	16.95	4	3	3	5	60.96	12.99	2	2	63.6867	16.95	3	3	177	20.0816	9.59814
Q8N1B9	NADH dehydrogenase (Ubiquinone) 1 alpha subcomplex, 10, 42kDa, isoform CRA_c OS=Homo sapiens GN=NDUFA10 PE=1 SV=1 - [Q8N1B9_HUMAN]	16.92	9	2	2	3	67.43	10.95	1	1	92.12	16.92	2	2	201	22.3594	8.90967
P08758	Annexin A5 OS=Homo sapiens GN=ANXA5 PE=1 SV=2 - [ANXA5_HUMAN]	16.88	7	4	5	10	239.696	16.88	5	7	77.6067	6.25	2	3	320	35.9144	5.04639
F8VXH9	Poly(rC)-binding protein 2 (Fragment) OS=Homo sapiens GN=PCBP2 PE=1 SV=1 - [F8VXH9_HUMAN]	16.88	14	1	2	3	35.77	6.88	1	1	71.51	16.88	2	2	160	16.9859	7.69385
B7Z4R8	cDNA FLJ53364, highly similar to Proteoglycan-4 (Fragment) OS=Homo sapiens PE=2 SV=1 - [B7Z4R8_HUMAN]	16.88	6	1	1	1					0	16.88	1	1	853	89.4987	8.90967
Q9BSV4	SFPQ protein (Fragment) OS=Homo sapiens GN=SFPQ PE=2 SV=2 - [Q9BSV4_HUMAN]	16.72	6	10	11	17	137.565	13.41	9	9	90.5376	12.15	8	8	634	68.5879	8.82178
A0A0D9SFB3	ATP-dependent RNA helicase DDX3X OS=Homo sapiens GN=DDX3X PE=1 SV=1 - [A0A0D9SFB3_HUMAN]	16.56	20	9	10	14	102.066	10	6	6	143.291	12.81	8	8	640	70.7961	7.35693
P31944	Caspase-14 OS=Homo sapiens GN=CASP14 PE=1 SV=2 - [CASPE_HUMAN]	16.53	2	4	4	5	82.8	7.85	2	2	113.907	13.22	3	3	242	27.662	5.57959
D6RD47	40S ribosomal protein S23 OS=Homo sapiens GN=RPS23 PE=1 SV=1 - [D6RD47_HUMAN]	16.42	5	2	2	3	64.86	16.42	2	2	34.67	8.21	1	1	134	14.8279	10.228
K7EJ74	116 kDa U5 small nuclear ribonucleoprotein component (Fragment) OS=Homo sapiens GN=EFTUD2 PE=1 SV=1 - [K7EJ74_HUMAN]	16.42	9	2	2	2					63.14	16.42	2	2	134	14.9106	7.50342
P11021	78 kDa glucose-regulated protein OS=Homo sapiens GN=HSPA5 PE=1 SV=2 - [GRP78_HUMAN]	16.36	2	6	8	9	263.417	16.36	8	9					654	72.2884	5.16064
F8WBS5	60S ribosomal protein L35a OS=Homo sapiens GN=RPL35A PE=1 SV=1 - [F8WBS5_HUMAN]	16.36	4	1	1	1					36.34	16.36	1	1	55	6.46844	9.99365
Q13595	Transformer-2 protein homolog alpha OS=Homo sapiens GN=TRA2A PE=1 SV=1 - [TRA2A_HUMAN]	16.31	2	3	4	7	74.0326	8.87	3	3	134.948	16.31	4	4	282	32.6691	11.2681
F8W895	G patch domain-containing protein 4 (Fragment) OS=Homo sapiens GN=GPATCH4 PE=1 SV=1 - [F8W895_HUMAN]	16.29	5	3	3	5	57.3	10.61	2	3	70.56	10.23	2	2	264	29.4471	9.51025
A4D2P2	Ras-related C3 botulinum toxin substrate 1 (Rho family, small GTP binding protein Rac1) OS=Homo sapiens GN=RAC1 PE=3 SV=1 - [A4D2P2_HUMAN]	16.22	11	2	2	2					28.96	16.22	2	2	148	16.786	8.90967
P02656	Apolipoprotein C-III OS=Homo sapiens GN=APOC3 PE=1 SV=1 - [APOC3_HUMAN]	16.16	2	1	1	2	117.71	16.16	1	1	129.41	16.16	1	1	99	10.8455	5.41455
E9PN66	Tumor protein p53-inducible protein 11 (Fragment) OS=Homo sapiens GN=TP53I11 PE=1 SV=1 - [E9PN66_HUMAN]	16.13	12	1	1	1	43.68	16.13	1	1					62	6.86073	9.59814
F8WJN3	Cleavage and polyadenylation-specificity factor subunit 6 OS=Homo sapiens GN=CPSF6 PE=1 SV=1 - [F8WJN3_HUMAN]	16.11	3	5	5	14	287.771	11.51	3	5	432.429	16.11	5	9	478	52.2378	6.43018
M0R0F0	40S ribosomal protein S5 (Fragment) OS=Homo sapiens GN=RPS5 PE=1 SV=1 - [M0R0F0_HUMAN]	16	6	3	3	4	61.02	8.5	2	2	117.71	12	2	2	200	22.3768	9.5542
P07305	Histone H1.0 OS=Homo sapiens GN=H1F0 PE=1 SV=3 - [H10_HUMAN]	15.98	1	3	3	5	126.79	15.98	3	3	88.155	11.86	2	2	194	20.8502	10.8433
P62857	40S ribosomal protein S28 OS=Homo sapiens GN=RPS28 PE=1 SV=1 - [RS28_HUMAN]	15.94	1	1	1	1	29.08	15.94	1	1					69	7.8362	10.6968
K7EM90	Alpha-enolase (Fragment) OS=Homo sapiens GN=ENO1 PE=1 SV=1 - [K7EM90_HUMAN]	15.9	13	2	2	2	103.974	15.9	2	2					195	21.007	8.88037
A6NIZ1	Ras-related protein Rap-1b-like protein OS=Homo sapiens PE=2 SV=1 - [RP1BL_HUMAN]	15.76	25	3	3	4	56.77	11.96	2	2	88.41	10.33	2	2	184	20.9116	5.47803
Q9NZT1	Calmodulin-like protein 5 OS=Homo sapiens GN=CALML5 PE=1 SV=2 - [CALL5_HUMAN]	15.75	1	1	1	2	108.07	15.75	1	1	43.74	15.75	1	1	146	15.8828	4.43701
A0A0U1RQR6	Reticulon (Fragment) OS=Homo sapiens GN=RTN4 PE=1 SV=1 - [A0A0U1RQR6_HUMAN]	15.75	9	2	2	2	46.82	9.45	1	1	40.3	6.3	1	1	127	14.0797	8.96826
Q9BZT2	PNAS-32 OS=Homo sapiens PE=2 SV=1 - [Q9BZT2_HUMAN]	15.71	6	1	1	1	0	15.71	1	1					70	7.65104	4.71631
A0JLR8	eIF5B protein (Fragment) OS=Homo sapiens GN=EIF5B PE=2 SV=1 - [A0JLR8_HUMAN]	15.7	5	5	5	10	97.1684	11.29	3	3	132.054	15.7	5	7	363	41.2635	9.26123
M0QYQ9	Splicing factor U2AF 65 kDa subunit (Fragment) OS=Homo sapiens GN=U2AF2 PE=4 SV=1 - [M0QYQ9_HUMAN]	15.69	1	1	1	1					45.1	15.69	1	1	51	5.52871	4.81787
G3V3B0	Apoptotic chromatin condensation inducer in the nucleus OS=Homo sapiens GN=ACIN1 PE=1 SV=1 - [G3V3B0_HUMAN]	15.64	7	8	8	12	146.882	13.92	6	6	155.27	8.08	5	6	582	67.4545	7.59131
J3KT73	60S ribosomal protein L38 OS=Homo sapiens GN=RPL38 PE=1 SV=1 - [J3KT73_HUMAN]	15.63	3	1	1	1					57.49	15.63	1	1	64	7.56027	9.99365
A0A0C4DGT8	Round spermatid basic protein 1 OS=Homo sapiens GN=RSBN1 PE=1 SV=1 - [A0A0C4DGT8_HUMAN]	15.62	4	8	8	13	91.4467	9.64	5	5	133.631	13.28	7	8	685	77.2708	7.35693
A8K525	cDNA FLJ76817, highly similar to Homo sapiens non-POU domain containing, octamer-binding (NONO), mRNA OS=Homo sapiens PE=2 SV=1 - [A8K525_HUMAN]	15.5	11	7	8	11	76.7633	9.34	5	5	123.611	11.25	6	6	471	54.2534	9.20264
P42766	60S ribosomal protein L35 OS=Homo sapiens GN=RPL35 PE=1 SV=2 - [RL35_HUMAN]	15.45	4	2	2	2	0	7.32	1	1	18.02	8.13	1	1	123	14.5426	11.0483
C9JZ20	Prohibitin (Fragment) OS=Homo sapiens GN=PHB PE=1 SV=1 - [C9JZ20_HUMAN]	15.42	10	3	3	3	51.64	15.42	3	3					201	22.2569	5.96045
P22061	Protein-L-isoaspartate(D-aspartate) O-methyltransferase OS=Homo sapiens GN=PCMT1 PE=1 SV=4 - [PIMT_HUMAN]	15.42	9	3	3	4	51.44	9.25	2	2	62.39	11.01	2	2	227	24.6206	7.21045
B2RE46	cDNA, FLJ96923, highly similar to Homo sapiens ribophorin II (RPN2), mRNA OS=Homo sapiens PE=2 SV=1 - [B2RE46_HUMAN]	15.37	8	7	7	11	178.375	14.1	6	6	112.609	10.3	5	5	631	69.2911	5.78271
O75396	Vesicle-trafficking protein SEC22b OS=Homo sapiens GN=SEC22B PE=1 SV=4 - [SC22B_HUMAN]	15.35	3	4	4	4	66.7475	15.35	4	4					215	24.5775	6.91748
Q02539	Histone H1.1 OS=Homo sapiens GN=HIST1H1A PE=1 SV=3 - [H11_HUMAN]	15.35	3	1	4	16	183.723	15.35	4	7	199.175	15.35	4	9	215	21.8289	10.9897
C9J367	Serine/Arginine-related protein 53 (Fragment) OS=Homo sapiens GN=RSRC1 PE=1 SV=1 - [C9J367_HUMAN]	15.27	8	3	3	6	52.4965	15.27	3	6					203	23.8968	11.9126
A0A024R588	Splicing factor 1, isoform CRA_d OS=Homo sapiens GN=SF1 PE=4 SV=1 - [A0A024R588_HUMAN]	15.15	9	6	6	9	63.0349	10.22	4	4	120.131	12.77	5	5	548	59.6739	9.49561
Q13427	Peptidyl-prolyl cis-trans isomerase G OS=Homo sapiens GN=PPIG PE=1 SV=2 - [PPIG_HUMAN]	15.12	9	10	10	20	312.227	13.26	8	12	168.31	10.34	7	8	754	88.5641	10.2866
J3QSB4	60S ribosomal protein L13 (Fragment) OS=Homo sapiens GN=RPL13 PE=1 SV=1 - [J3QSB4_HUMAN]	15.08	3	2	2	3	39.45	6.35	1	1	58.3972	15.08	2	2	126	14.6833	12.1177
G5E9C0	SP110 nuclear body protein, isoform CRA_b OS=Homo sapiens GN=SP110 PE=1 SV=1 - [G5E9C0_HUMAN]	14.99	2	7	7	12	147.156	9.51	4	6	123.457	9.51	5	6	547	61.7007	9.53955
B1AH87	Putative peripheral benzodiazepine receptor-related protein (Fragment) OS=Homo sapiens GN=TSPO PE=1 SV=1 - [B1AH87_HUMAN]	14.95	5	2	2	4	41.88	14.95	2	2	43.36	7.48	1	2	107	11.888	9.24658
Q13185	Chromobox protein homolog 3 OS=Homo sapiens GN=CBX3 PE=1 SV=4 - [CBX3_HUMAN]	14.75	5	2	2	2					28.42	14.75	2	2	183	20.7984	5.32568
H0YL80	Tropomyosin alpha-1 chain (Fragment) OS=Homo sapiens GN=TPM1 PE=1 SV=1 - [H0YL80_HUMAN]	14.71	45	1	1	1	34.4	14.71	1	1					68	8.00908	4.81787
F8WD59	40S ribosomal protein SA (Fragment) OS=Homo sapiens GN=RPSA PE=1 SV=2 - [F8WD59_HUMAN]	14.66	6	1	1	1	37.09	14.66	1	1					116	12.6397	9.40771
A0A024R326	60S ribosomal protein L29 OS=Homo sapiens GN=RPL29 PE=1 SV=1 - [A0A024R326_HUMAN]	14.65	3	2	2	3	21.49	9.55	1	1	53.34	14.65	2	2	157	17.5419	11.6636
Q5CAQ5	Tumor rejection antigen (Gp96) 1 OS=Homo sapiens GN=TRA1 PE=2 SV=1 - [Q5CAQ5_HUMAN]	14.59	12	10	11	17	261.183	13.47	10	12	47.5729	7.11	5	5	802	92.2823	4.85596
B4E190	cDNA FLJ57770, moderately similar to ADP-ribosylation factor 3 OS=Homo sapiens PE=2 SV=1 - [B4E190_HUMAN]	14.58	14	1	2	2	61.3486	14.58	2	2					144	16.1485	7.34229
P62277	40S ribosomal protein S13 OS=Homo sapiens GN=RPS13 PE=1 SV=2 - [RS13_HUMAN]	14.57	2	2	2	2	27.18	9.93	1	1	35.85	4.64	1	1	151	17.2117	10.5356
H0YI43	Myosin light polypeptide 6 (Fragment) OS=Homo sapiens GN=MYL6 PE=1 SV=1 - [H0YI43_HUMAN]	14.46	15	1	1	1	0	14.46	1	1					83	9.24322	4.77979
A0A087WUD3	Oligosaccharyltransferase complex subunit OSTC OS=Homo sapiens GN=OSTC PE=1 SV=1 - [A0A087WUD3_HUMAN]	14.46	2	1	1	2	58.27	14.46	1	1	55.2	14.46	1	1	83	9.36286	7.43018
Q0IIN1	Keratin 77 OS=Homo sapiens GN=KRT77 PE=1 SV=1 - [Q0IIN1_HUMAN]	14.36	5	4	10	20	260.778	6.75	6	12	223.635	12.8	7	8	578	61.7644	5.84619
A0JLU4	YBX1 protein (Fragment) OS=Homo sapiens GN=YBX1 PE=2 SV=1 - [A0JLU4_HUMAN]	14.36	7	2	2	2	34.33	14.36	2	2					181	21.4174	10.3306
P35579	Myosin-9 OS=Homo sapiens GN=MYH9 PE=1 SV=4 - [MYH9_HUMAN]	14.34	16	23	23	36	602.31	13.16	21	23	264.302	7.7	12	13	1960	226.392	5.60498
Q13523	Serine/threonine-protein kinase PRP4 homolog OS=Homo sapiens GN=PRPF4B PE=1 SV=3 - [PRP4B_HUMAN]	14.3	5	15	15	23	383.092	12.41	13	14	249.534	7.94	7	9	1007	116.916	10.2573
A9JQE1	Ferritin (Fragment) OS=Homo sapiens GN=FTH1 PE=3 SV=1 - [A9JQE1_HUMAN]	14.29	10	1	1	1	46.15	14.29	1	1					49	6.01104	8.52881
Q05D20	THRAP3 protein (Fragment) OS=Homo sapiens GN=THRAP3 PE=2 SV=1 - [Q05D20_HUMAN]	14.21	4	1	4	5	99.4933	10.72	3	3	85.1001	6.97	2	2	373	41.589	11.5903
Q86YZ3	Hornerin OS=Homo sapiens GN=HRNR PE=1 SV=2 - [HORN_HUMAN]	14.21	1	11	11	20	417.702	13.75	10	13	202.517	7.86	6	7	2850	282.228	10.0376
Q9NRL6	CLK4 OS=Homo sapiens PE=2 SV=1 - [Q9NRL6_HUMAN]	14.13	6	1	4	7	65.8867	14.13	4	4	69.3005	9.49	3	3	453	53.7725	8.57275
M0QXK2	U1 small nuclear ribonucleoprotein A (Fragment) OS=Homo sapiens GN=SNRPA PE=1 SV=8 - [M0QXK2_HUMAN]	14.06	8	2	2	2	80.17	14.06	2	2					128	14.5377	10.0376
P25705	ATP synthase subunit alpha, mitochondrial OS=Homo sapiens GN=ATP5A1 PE=1 SV=1 - [ATPA_HUMAN]	13.92	7	7	7	10	148.853	12.48	6	6	134.15	7.96	4	4	553	59.7136	9.12939
P46779	60S ribosomal protein L28 OS=Homo sapiens GN=RPL28 PE=1 SV=3 - [RL28_HUMAN]	13.87	6	2	2	3	55.78	8.03	1	1	59.1	13.87	2	2	137	15.7377	12.0151
C9JR52	Pleiotrophin OS=Homo sapiens GN=PTN PE=1 SV=1 - [C9JR52_HUMAN]	13.86	2	2	2	2					82.7807	13.86	2	2	166	18.8646	9.71533
F8VU65	60S acidic ribosomal protein P0 (Fragment) OS=Homo sapiens GN=RPLP0 PE=1 SV=1 - [F8VU65_HUMAN]	13.77	17	3	3	6	66.5406	13.77	3	3	100.537	13.77	3	3	247	27.1703	8.99756
Q59EC8	CpG binding protein variant (Fragment) OS=Homo sapiens PE=2 SV=1 - [Q59EC8_HUMAN]	13.77	4	7	7	8	43.18	4.02	2	2	99.8908	11.66	6	6	523	60.5092	8.51416
D2CPJ8	Mutant mutant xeroderma pigmentosum complementation group C protein (Fragment) OS=Homo sapiens PE=4 SV=1 - [D2CPJ8_HUMAN]	13.73	9	1	1	1					34.75	13.73	1	1	102	11.3116	5.63037
C9JZW7	[Protein ADP-ribosylarginine] hydrolase (Fragment) OS=Homo sapiens GN=ADPRH PE=1 SV=1 - [C9JZW7_HUMAN]	13.6	3	1	1	1	15.85	13.6	1	1					125	13.7798	6.68311
F8VNT9	CD63 antigen (Fragment) OS=Homo sapiens GN=CD63 PE=1 SV=1 - [F8VNT9_HUMAN]	13.53	6	2	2	3	43.53	13.53	2	2	31.74	7.52	1	1	133	14.2554	7.59131
K7ESE8	Bleomycin hydrolase (Fragment) OS=Homo sapiens GN=BLMH PE=1 SV=1 - [K7ESE8_HUMAN]	13.42	5	3	3	5	53.47	13.42	3	3	26.18	8.23	2	2	231	26.7211	6.78564
Q86WV2	COX4I1 protein OS=Homo sapiens GN=COX4I1 PE=1 SV=1 - [Q86WV2_HUMAN]	13.25	5	1	1	1	39.88	13.25	1	1					83	9.28473	8.48486
A0A0C4DGS1	Dolichyl-diphosphooligosaccharide--protein glycosyltransferase 48 kDa subunit OS=Homo sapiens GN=DDOST PE=1 SV=1 - [A0A0C4DGS1_HUMAN]	13.21	4	4	4	5	45.1	10.71	3	3	50.98	9.11	2	2	439	48.769	5.69385
Q8WXA9	Splicing regulatory glutamine/lysine-rich protein 1 OS=Homo sapiens GN=SREK1 PE=1 SV=1 - [SREK1_HUMAN]	13.19	2	3	5	10	203.934	10.43	4	7	121.403	5.12	2	3	508	59.345	10.3892
C9J386	Histone H2A OS=Homo sapiens GN=H2AFV PE=3 SV=1 - [C9J386_HUMAN]	13.16	4	1	1	2	47.87	13.16	1	1	34.57	13.16	1	1	76	8.00743	10.3452
B4DNG4	cDNA FLJ59137, highly similar to RNA-binding protein 14 OS=Homo sapiens PE=2 SV=1 - [B4DNG4_HUMAN]	13.15	2	3	3	3	49.38	8.45	2	2	46.64	4.69	1	1	213	22.6789	9.74463
B4DKS8	cDNA FLJ57121, highly similar to Heterogeneous nuclear ribonucleoprotein F OS=Homo sapiens PE=2 SV=1 - [B4DKS8_HUMAN]	13.02	2	1	3	6	47.7448	2.96	1	2	132.594	13.02	3	4	338	37.2318	6.04932
Q59FU3	Far upstream element-binding protein variant (Fragment) OS=Homo sapiens PE=2 SV=1 - [Q59FU3_HUMAN]	12.98	14	5	7	10	76.1467	6.9	3	3	111.161	10.34	6	7	493	52.0321	8.646
B4DFG0	Protein DEK OS=Homo sapiens GN=DEK PE=1 SV=1 - [B4DFG0_HUMAN]	12.97	7	4	4	6	110.8	12.97	4	4	68.42	6.34	2	2	347	39.4763	8.51416
P04899	Guanine nucleotide-binding protein G(i) subunit alpha-2 OS=Homo sapiens GN=GNAI2 PE=1 SV=3 - [GNAI2_HUMAN]	12.96	35	4	4	5	32.37	3.1	1	1	101.321	12.96	4	4	355	40.4251	5.5415
Q5MK14	Leukemia-associated protein (Fragment) OS=Homo sapiens PE=2 SV=1 - [Q5MK14_HUMAN]	12.9	2	1	1	1	43.71	12.9	1	1					62	7.03206	11.1362
P30048	Thioredoxin-dependent peroxide reductase, mitochondrial OS=Homo sapiens GN=PRDX3 PE=1 SV=3 - [PRDX3_HUMAN]	12.89	3	3	3	4	89.0633	12.89	3	3	16.1	4.3	1	1	256	27.6752	7.78174
Q4G0J3	La-related protein 7 OS=Homo sapiens GN=LARP7 PE=1 SV=1 - [LARP7_HUMAN]	12.89	7	7	7	8	66.78	2.23	1	1	203.227	12.89	7	7	582	66.8574	9.5542
B4DIT7	cDNA FLJ58187, highly similar to Protein-glutamine gamma-glutamyltransferase 2(EC 2.3.2.13) OS=Homo sapiens PE=2 SV=1 - [B4DIT7_HUMAN]	12.87	10	7	7	9	68.44	9.24	5	5	74.1	6.6	4	4	606	68.6054	5.30029
P43235	Cathepsin K OS=Homo sapiens GN=CTSK PE=1 SV=1 - [CATK_HUMAN]	12.77	3	3	3	4	19.61	4.86	2	2	35.5	10.33	2	2	329	36.9424	8.48486
O14617	AP-3 complex subunit delta-1 OS=Homo sapiens GN=AP3D1 PE=1 SV=1 - [AP3D1_HUMAN]	12.75	8	11	11	22	321.513	10.93	9	10	301.841	11.01	9	12	1153	130.076	8.48486
Q9BTV4	Transmembrane protein 43 OS=Homo sapiens GN=TMEM43 PE=1 SV=1 - [TMM43_HUMAN]	12.75	4	4	4	6	60.4178	10.25	3	3	39.92	10.25	3	3	400	44.8472	8.1333
B4DHR1	cDNA FLJ53009, highly similar to Calreticulin OS=Homo sapiens PE=2 SV=1 - [B4DHR1_HUMAN]	12.74	3	2	2	2	27.08	12.74	2	2					212	24.2718	5.10986
Q9NYF8	Bcl-2-associated transcription factor 1 OS=Homo sapiens GN=BCLAF1 PE=1 SV=2 - [BCLF1_HUMAN]	12.72	11	10	11	13	101.741	7.07	6	6	134.633	7.83	7	7	920	106.059	9.979
M0QZC5	40S ribosomal protein S11 OS=Homo sapiens GN=RPS11 PE=1 SV=1 - [M0QZC5_HUMAN]	12.71	3	2	2	2	48.81	5.93	1	1	27.75	6.78	1	1	118	13.9885	10.3159
A8K9C4	Elongation factor 1-alpha OS=Homo sapiens PE=2 SV=1 - [A8K9C4_HUMAN]	12.55	37	5	5	6	56.6003	6.93	3	3	54.7954	8.23	3	3	462	50.1691	9.01221
U5YKD2	MHC class I antigen (Fragment) OS=Homo sapiens GN=HLA-A PE=3 SV=1 - [U5YKD2_HUMAN]	12.46	7429	3	3	3	132.42	12.46	3	3					337	37.9108	6.32861
Q9H8M2	Bromodomain-containing protein 9 OS=Homo sapiens GN=BRD9 PE=1 SV=2 - [BRD9_HUMAN]	12.4	4	5	5	7	52.6967	8.54	4	4	36.65	8.54	3	3	597	66.9584	6.18896
B4DMA2	cDNA FLJ54023, highly similar to Heat shock protein HSP 90-beta OS=Homo sapiens PE=2 SV=1 - [B4DMA2_HUMAN]	12.39	23	1	7	8	131.416	7.87	4	4	115.073	6.56	4	4	686	79.1451	5.021
Q6KB66	Keratin, type II cytoskeletal 80 OS=Homo sapiens GN=KRT80 PE=1 SV=2 - [K2C80_HUMAN]	12.39	7	4	5	13	339.169	12.39	5	10	150.41	2.43	1	3	452	50.4938	5.66846
P10599	Thioredoxin OS=Homo sapiens GN=TXN PE=1 SV=3 - [THIO_HUMAN]	12.38	1	1	1	2	58.7	12.38	1	1	29.84	12.38	1	1	105	11.7297	4.91943
Q96AG4	Leucine-rich repeat-containing protein 59 OS=Homo sapiens GN=LRRC59 PE=1 SV=1 - [LRC59_HUMAN]	12.38	1	3	3	5	58.89	9.45	2	2	106.44	12.38	3	3	307	34.9089	9.56885
Q15365	Poly(rC)-binding protein 1 OS=Homo sapiens GN=PCBP1 PE=1 SV=2 - [PCBP1_HUMAN]	12.36	8	3	4	6	49.3773	6.74	2	2	88.015	12.36	4	4	356	37.4739	7.09326
P63167	Dynein light chain 1, cytoplasmic OS=Homo sapiens GN=DYNLL1 PE=1 SV=1 - [DYL1_HUMAN]	12.36	2	1	1	1	20.3	12.36	1	1					89	10.3591	7.40088
Q6E433	Activated RNA polymerase II transcription cofactor 4 (Fragment) OS=Homo sapiens PE=2 SV=1 - [Q6E433_HUMAN]	12.33	4	1	1	1	54.6	12.33	1	1					73	8.64939	8.44092
B7Z9W2	cDNA, FLJ78976 OS=Homo sapiens PE=2 SV=1 - [B7Z9W2_HUMAN]	12.33	4	2	2	2					32.1042	12.33	2	2	146	16.9249	9.59814
H0YLA2	Signal recognition particle 14 kDa protein OS=Homo sapiens GN=SRP14 PE=1 SV=1 - [H0YLA2_HUMAN]	12.17	2	1	1	2	98.79	12.17	1	1	92.18	12.17	1	1	115	13.0498	9.56885
B4DWS6	cDNA FLJ61181, highly similar to Homo sapiens hydroxysteroid (17-beta) dehydrogenase 12 (HSD17B12), mRNA OS=Homo sapiens PE=2 SV=1 - [B4DWS6_HUMAN]	12.17	7	3	3	5	102.221	9.54	2	3	75.08	7.57	2	2	304	33.5068	9.39307
Q9H287	Serologically defined breast cancer antigen NY-BR-18 (Fragment) OS=Homo sapiens PE=2 SV=1 - [Q9H287_HUMAN]	12.12	5	2	2	3	28.94	12.12	2	2	53.59	6.06	1	1	132	15.9947	7.59131
B4DDT6	cDNA FLJ60416 OS=Homo sapiens PE=2 SV=1 - [B4DDT6_HUMAN]	12.08	5	2	2	4	32.54	12.08	2	2	31.1	12.08	2	2	149	17.7485	9.37842
H3BPL4	Lysine-rich nucleolar protein 1 (Fragment) OS=Homo sapiens GN=KNOP1 PE=1 SV=2 - [H3BPL4_HUMAN]	12.06	2	2	2	2	38.74	7.04	1	1	45.69	5.03	1	1	199	22.5158	9.77393
B3KM97	cDNA FLJ10554 fis, clone NT2RP2002385, highly similar to Synaptic glycoprotein SC2 OS=Homo sapiens PE=2 SV=1 - [B3KM97_HUMAN]	12.01	7	4	4	7	36.88	9.09	3	3	74.3267	9.42	3	4	308	36.0298	9.49561
Q8N1H4	cDNA FLJ40872 fis, clone TUTER2000283, highly similar to Homo sapiens transformer-2-beta (SFRS10) gene OS=Homo sapiens PE=2 SV=1 - [Q8N1H4_HUMAN]	11.9	6	1	2	3	38.94	3.57	1	1	79.9759	11.9	2	2	252	29.1832	10.6528
H7C3T4	Peroxiredoxin-4 (Fragment) OS=Homo sapiens GN=PRDX4 PE=1 SV=1 - [H7C3T4_HUMAN]	11.8	3	1	2	3	43.31	11.8	2	2	44.46	4.97	1	1	161	18.3133	6.18896
Q2VPJ6	HSP90AA1 protein (Fragment) OS=Homo sapiens GN=HSP90AA1 PE=2 SV=1 - [Q2VPJ6_HUMAN]	11.79	22	1	6	7	91.8463	6.5	3	3	115.073	7.69	4	4	585	68.3288	5.18604
A0A087WWP4	Putative RNA-binding protein 15 OS=Homo sapiens GN=RBM15 PE=1 SV=1 - [A0A087WWP4_HUMAN]	11.79	3	8	8	9	128.956	7.82	5	5	59.0459	4.93	4	4	933	102.073	9.93506
Q9BU76	Multiple myeloma tumor-associated protein 2 OS=Homo sapiens GN=MMTAG2 PE=1 SV=1 - [MMTA2_HUMAN]	11.79	1	3	3	6	125.357	11.79	3	3	180.849	8.75	2	3	263	29.3939	10.0229
A0A024RBF6	HCG26523, isoform CRA_a OS=Homo sapiens GN=hCG_26523 PE=4 SV=1 - [A0A024RBF6_HUMAN]	11.72	10	2	2	2	43.19	6.21	1	1	30	5.52	1	1	145	17.2604	10.1987
P19338	Nucleolin OS=Homo sapiens GN=NCL PE=1 SV=3 - [NUCL_HUMAN]	11.69	10	9	9	11	115.165	8.73	7	7	107.55	6.06	4	4	710	76.5684	4.70361
F6S4E6	Spliceosome RNA helicase DDX39B (Fragment) OS=Homo sapiens GN=DDX39B PE=1 SV=1 - [F6S4E6_HUMAN]	11.69	48	3	3	5	47.0024	11.69	3	3	53.54	8.23	2	2	231	25.8811	5.79541
B3KRJ9	cDNA FLJ34439 fis, clone HLUNG2001146, highly similar to Splicing factor, arginine/serine-rich 12 OS=Homo sapiens PE=2 SV=1 - [B3KRJ9_HUMAN]	11.67	4	2	4	6	140.636	8.95	3	4	99.51	5.25	2	2	514	58.1674	9.92041
M0R210	40S ribosomal protein S16 OS=Homo sapiens GN=RPS16 PE=1 SV=1 - [M0R210_HUMAN]	11.63	2	2	2	2	56.63	11.63	2	2					129	14.41	10.228
Q9UQ35	Serine/arginine repetitive matrix protein 2 OS=Homo sapiens GN=SRRM2 PE=1 SV=2 - [SRRM2_HUMAN]	11.59	13	25	25	34	462.301	10.86	23	24	172.263	4.61	10	10	2752	299.438	12.0591
F8WBW4	SRSF protein kinase 2 OS=Homo sapiens GN=SRPK2 PE=1 SV=1 - [F8WBW4_HUMAN]	11.56	3	1	1	1	0	11.56	1	1					147	17.1978	6.96143
Q9BWM7	Sideroflexin-3 OS=Homo sapiens GN=SFXN3 PE=1 SV=3 - [SFXN3_HUMAN]	11.53	4	2	3	3	59.72	8.72	2	2	15.23	2.8	1	1	321	35.4805	9.1001
A0A024R3B4	Uncharacterized protein OS=Homo sapiens GN=HSPC148 PE=4 SV=1 - [A0A024R3B4_HUMAN]	11.46	3	1	1	1	49.75	11.46	1	1					96	11.0586	9.5835
B4DDH8	cDNA FLJ55184, highly similar to Homo sapiens leukocyte receptor cluster (LRC) member 4 (LENG4), mRNA OS=Homo sapiens PE=2 SV=1 - [B4DDH8_HUMAN]	11.45	6	4	4	5	81.86	3.52	1	1	95.5192	11.45	4	4	454	50.5301	8.98291
F8WCJ1	Eukaryotic translation initiation factor 5A OS=Homo sapiens GN=EIF5A2 PE=1 SV=1 - [F8WCJ1_HUMAN]	11.43	8	1	1	1					36.98	11.43	1	1	105	11.6799	9.14404
Q9UK58	Cyclin-L1 OS=Homo sapiens GN=CCNL1 PE=1 SV=1 - [CCNL1_HUMAN]	11.41	1	4	4	5	91.1033	11.41	4	4	39.88	1.9	1	1	526	59.5972	10.6968
Q8IX12	Cell division cycle and apoptosis regulator protein 1 OS=Homo sapiens GN=CCAR1 PE=1 SV=2 - [CCAR1_HUMAN]	11.39	6	10	10	12	80.2467	5.3	5	5	136.704	8	7	7	1150	132.739	5.75732
O94906	Pre-mRNA-processing factor 6 OS=Homo sapiens GN=PRPF6 PE=1 SV=1 - [PRP6_HUMAN]	11.37	1	10	10	12	70.19	2.44	2	2	167.179	11.37	10	10	941	106.858	8.25049
B4DDX2	cDNA FLJ54590, highly similar to KH domain-containing, RNA-binding, signaltransduction-associated protein 1 OS=Homo sapiens PE=2 SV=1 - [B4DDX2_HUMAN]	11.35	4	3	3	6	47.8865	6.62	2	3	60.8783	11.35	3	3	423	46.4303	8.80713
P07477	Trypsin-1 OS=Homo sapiens GN=PRSS1 PE=1 SV=1 - [TRY1_HUMAN]	11.34	22	1	2	3	43.32	3.24	1	1	39.05	11.34	2	2	247	26.5411	6.50732
H3BV41	Cleavage and polyadenylation-specificity factor subunit 5 (Fragment) OS=Homo sapiens GN=NUDT21 PE=1 SV=1 - [H3BV41_HUMAN]	11.27	4	1	1	1					38.95	11.27	1	1	71	8.0883	5.78271
A0PJG0	THBS1 protein (Fragment) OS=Homo sapiens GN=THBS1 PE=2 SV=1 - [A0PJG0_HUMAN]	11.22	4	4	4	6	116.777	11.22	4	4	74.31	5.99	2	2	401	43.9159	5.93506
E9PRR7	Protein FRG1 (Fragment) OS=Homo sapiens GN=FRG1 PE=1 SV=1 - [E9PRR7_HUMAN]	11.21	2	1	1	2	38.06	11.21	1	1	59.53	11.21	1	1	116	12.5082	5.24951
D6RAC2	Receptor of-activated protein C kinase 1 OS=Homo sapiens GN=RACK1 PE=1 SV=1 - [D6RAC2_HUMAN]	11.15	23	3	3	5	50.62	6.32	2	2	86.8405	11.15	3	3	269	29.7318	6.41748
Q6P2Q9	Pre-mRNA-processing-splicing factor 8 OS=Homo sapiens GN=PRPF8 PE=1 SV=2 - [PRP8_HUMAN]	11.09	7	23	23	31	196.192	7.75	17	17	193.43	6.51	14	14	2335	273.427	8.83643
B0QZK4	Heterochromatin protein 1-binding protein 3 (Fragment) OS=Homo sapiens GN=HP1BP3 PE=1 SV=1 - [B0QZK4_HUMAN]	11.07	4	3	3	5	52.239	11.07	3	3	47.8855	7.91	2	2	253	28.4974	9.87646
P18583	Protein SON OS=Homo sapiens GN=SON PE=1 SV=4 - [SON_HUMAN]	11.05	9	20	20	38	463.691	9.56	16	22	305.861	7.87	15	16	2426	263.664	5.64307
B4DPZ5	cDNA FLJ53495, highly similar to Polymerase I and transcript release factor OS=Homo sapiens PE=2 SV=1 - [B4DPZ5_HUMAN]	11.02	4	4	4	4	118.74	11.02	4	4					363	40.4591	5.24951
H0YIB4	Serine/arginine-rich-splicing factor 9 (Fragment) OS=Homo sapiens GN=SRSF9 PE=1 SV=8 - [H0YIB4_HUMAN]	11.01	2	1	1	1	37.41	11.01	1	1					109	12.7163	5.37646
Q3B726	DNA-directed RNA polymerase I subunit RPA43 OS=Homo sapiens GN=TWISTNB PE=1 SV=1 - [RPA43_HUMAN]	10.95	1	2	2	2	47.63	10.95	2	2					338	37.4088	6.97607
Q9HB00	Desmocollin 1, isoform CRA_b OS=Homo sapiens GN=DSC1 PE=4 SV=1 - [Q9HB00_HUMAN]	10.95	2	7	7	12	98.0809	10.95	7	7	70.21	6.9	4	5	840	93.776	5.52881
A0A024RBE8	Solute carrier family 25 (Mitochondrial carrier phosphate carrier), member 3, isoform CRA_a OS=Homo sapiens GN=SLC25A3 PE=2 SV=1 - [A0A024RBE8_HUMAN]	10.8	9	4	4	7	49.52	10.8	4	4	35.4533	8.31	3	3	361	39.9326	9.36377
A2RUA4	Histone H2A OS=Homo sapiens PE=2 SV=1 - [A2RUA4_HUMAN]	10.77	5	1	2	4	32.75	5.38	1	1	56.1655	10.77	2	3	130	13.6784	11.2388
A4FU11	RPS4Y1 protein (Fragment) OS=Homo sapiens GN=RPS4Y1 PE=2 SV=1 - [A4FU11_HUMAN]	10.69	6	1	3	4	80.2589	8.02	2	2	54.5477	6.87	2	2	262	29.276	10.2427
H0YFC6	GTP-binding nuclear protein Ran (Fragment) OS=Homo sapiens GN=RAN PE=1 SV=1 - [H0YFC6_HUMAN]	10.68	5	1	1	1	37.99	10.68	1	1					103	11.6712	10.3306
Q6UN15	Pre-mRNA 3'-end-processing factor FIP1 OS=Homo sapiens GN=FIP1L1 PE=1 SV=1 - [FIP1_HUMAN]	10.61	4	5	5	6	168.907	5.72	3	3	106.41	7.24	3	3	594	66.4865	5.59229
B3KUX9	cDNA FLJ40884 fis, clone UTERU2000607, highly similar to Alpha-actinin-1 OS=Homo sapiens PE=2 SV=1 - [B3KUX9_HUMAN]	10.59	19	2	4	4	64.75	10.59	4	4					472	54.2468	5.10986
Q9HCY8	Protein S100-A14 OS=Homo sapiens GN=S100A14 PE=1 SV=1 - [S10AE_HUMAN]	10.58	1	1	1	2	51.86	10.58	1	1	31.89	10.58	1	1	104	11.6548	5.23682
H7BZ45	Catechol O-methyltransferase (Fragment) OS=Homo sapiens GN=COMT PE=1 SV=1 - [H7BZ45_HUMAN]	10.53	6	1	1	1	0	10.53	1	1					152	16.9105	6.30322
A0A0J9YVR6	Poly(U)-binding-splicing factor PUF60 (Fragment) OS=Homo sapiens GN=PUF60 PE=1 SV=3 - [A0A0J9YVR6_HUMAN]	10.51	13	3	3	4	52.08	7.96	2	2	42.97	5.41	2	2	314	33.6342	8.5874
C9JBL0	Nuclear autoantigen Sp-100 (Fragment) OS=Homo sapiens GN=SP100 PE=1 SV=8 - [C9JBL0_HUMAN]	10.42	9	2	2	2	35.41	10.42	2	2					192	21.8529	4.99561
P25311	Zinc-alpha-2-glycoprotein OS=Homo sapiens GN=AZGP1 PE=1 SV=2 - [ZA2G_HUMAN]	10.4	4	2	2	3	38.98	3.36	1	1	29.74	10.4	2	2	298	34.2371	6.04932
B4E342	cDNA FLJ54405, highly similar to Homo sapiens steroid sensitive gene 1 (URB), transcript variant 2, mRNA OS=Homo sapiens PE=2 SV=1 - [B4E342_HUMAN]	10.34	5	5	5	6	53.1	2.18	1	1	156.823	10.34	5	5	551	64.4238	9.45166
D6REM6	Matrin-3 OS=Homo sapiens GN=MATR3 PE=1 SV=1 - [D6REM6_HUMAN]	10.33	16	7	7	10	62.03	4.66	3	4	82.983	8.56	6	6	794	88.3045	5.75732
B4DKU3	cDNA FLJ53449, highly similar to rRNA methyltransferase 3 (EC 2.1.1.-) OS=Homo sapiens PE=2 SV=1 - [B4DKU3_HUMAN]	10.33	2	6	6	10	181.89	6.89	4	4	152.813	7.99	4	6	726	82.5283	6.37939
E9PGZ1	Caldesmon OS=Homo sapiens GN=CALD1 PE=1 SV=1 - [E9PGZ1_HUMAN]	10.26	17	5	5	5	43.7489	7.09	3	3	37.1682	3.17	2	2	536	61.6685	6.11279
P82675	28S ribosomal protein S5, mitochondrial OS=Homo sapiens GN=MRPS5 PE=1 SV=2 - [RT05_HUMAN]	10.23	2	4	4	4	29.04	3.26	1	1	88.7225	6.98	3	3	430	47.9761	9.92041
B4DMY4	cDNA FLJ59133, highly similar to Cathepsin B (EC 3.4.22.1) OS=Homo sapiens PE=2 SV=1 - [B4DMY4_HUMAN]	10.2	7	2	2	2	0	6.94	1	1	31.57	3.27	1	1	245	26.8385	5.70654
A0A1W2PPA3	Glial fibrillary acidic protein (Fragment) OS=Homo sapiens GN=GFAP PE=1 SV=1 - [A0A1W2PPA3_HUMAN]	10.14	1	1	1	2					38.65	10.14	1	2	69	7.77201	5.85889
F6KPG5	Albumin (Fragment) OS=Homo sapiens PE=2 SV=1 - [F6KPG5_HUMAN]	10.09	14	7	7	13	116.124	8.03	5	6	99.0373	10.09	7	7	585	66.488	6.03662
E9PMU0	RNA cytidine acetyltransferase OS=Homo sapiens GN=NAT10 PE=1 SV=1 - [E9PMU0_HUMAN]	10.07	5	3	3	3					68.36	10.07	3	3	288	33.0496	9.59814
Q96H29	ER lumen protein-retaining receptor OS=Homo sapiens PE=2 SV=1 - [Q96H29_HUMAN]	10	4	2	2	5	60.0228	5.79	1	2	85.3455	10	2	3	190	21.8975	8.07471
O00479	High mobility group nucleosome-binding domain-containing protein 4 OS=Homo sapiens GN=HMGN4 PE=1 SV=3 - [HMGN4_HUMAN]	10	1	1	1	1	22.3	10	1	1					90	9.53323	10.4771
Q8TA86	Retinitis pigmentosa 9 protein OS=Homo sapiens GN=RP9 PE=1 SV=2 - [RP9_HUMAN]	9.95	4	2	2	4	44.9954	9.95	2	3	27.02	5.43	1	1	221	26.0905	9.78857
Q8IWX8	Calcium homeostasis endoplasmic reticulum protein OS=Homo sapiens GN=CHERP PE=1 SV=3 - [CHERP_HUMAN]	9.93	5	7	7	9	55.5094	6	4	4	106.02	7.1	5	5	916	103.637	9.0415
O15243	Leptin receptor gene-related protein OS=Homo sapiens GN=LEPROT PE=1 SV=1 - [OBRG_HUMAN]	9.92	2	1	1	2	52.5	9.92	1	1	53.72	9.92	1	1	131	14.2444	6.50732
A0A087X0X3	Heterogeneous nuclear ribonucleoprotein M OS=Homo sapiens GN=HNRNPM PE=1 SV=1 - [A0A087X0X3_HUMAN]	9.86	13	6	6	7	68.5165	5.62	3	3	86.9133	5.62	4	4	730	77.5184	8.77783
A0A0D9SEI3	Cyclin-dependent kinase 11B OS=Homo sapiens GN=CDK11B PE=1 SV=1 - [A0A0D9SEI3_HUMAN]	9.84	32	8	8	9	92.4	7.64	6	6	49.3635	4.15	3	3	772	89.3827	5.26221
H7BZL0	MKI67 FHA domain-interacting nucleolar phosphoprotein (Fragment) OS=Homo sapiens GN=NIFK PE=1 SV=1 - [H7BZL0_HUMAN]	9.8	3	1	1	1					43.56	9.8	1	1	102	11.7343	9.64209
M0QZK8	Uncharacterized protein OS=Homo sapiens PE=4 SV=1 - [M0QZK8_HUMAN]	9.71	3	1	1	2	29.24	9.71	1	1	62.06	9.71	1	1	103	11.5708	4.91943
B3KTR9	Gremlin 1, cysteine knot superfamily, homolog (Xenopus laevis), isoform CRA_c OS=Homo sapiens GN=GREM1 PE=2 SV=1 - [B3KTR9_HUMAN]	9.65	2	1	1	2	42.93	9.65	1	1	47.27	9.65	1	1	114	13.4037	9.49561
A0A0S2Z3L4	Cathepsin D isoform 2 (Fragment) OS=Homo sapiens GN=CTSD PE=2 SV=1 - [A0A0S2Z3L4_HUMAN]	9.64	8	1	1	1	38.64	9.64	1	1					83	9.0757	8.76318
Q9H9B4	Sideroflexin-1 OS=Homo sapiens GN=SFXN1 PE=1 SV=4 - [SFXN1_HUMAN]	9.63	6	2	3	4	0	4.04	1	1	41.85	9.63	3	3	322	35.5963	9.0708
G3V1A1	60S ribosomal protein L8 OS=Homo sapiens GN=RPL8 PE=1 SV=1 - [G3V1A1_HUMAN]	9.58	4	1	1	3	19.11	9.58	1	2	51.68	9.58	1	1	167	18.1579	10.5649
Q75MU1	Uncharacterized protein WBSCR1 (Fragment) OS=Homo sapiens GN=WBSCR1 PE=4 SV=1 - [Q75MU1_HUMAN]	9.56	5	1	1	1	0	9.56	1	1					136	14.9513	5.42725
Q15696	U2 small nuclear ribonucleoprotein auxiliary factor 35 kDa subunit-related protein 2 OS=Homo sapiens GN=ZRSR2 PE=1 SV=2 - [U2AFM_HUMAN]	9.54	3	5	5	6	102.86	6.22	3	3	76.703	5.6	3	3	482	58.0089	9.71533
Q9H2R8	CGI16-iso OS=Homo sapiens PE=2 SV=1 - [Q9H2R8_HUMAN]	9.52	3	2	2	3	20.71	4.23	1	1	22.71	9.52	2	2	189	21.6268	7.50342
Q9UII2	ATPase inhibitor, mitochondrial OS=Homo sapiens GN=ATPIF1 PE=1 SV=1 - [ATIF1_HUMAN]	9.43	1	1	1	1	0	9.43	1	1					106	12.2413	9.34912
Q5W011	Splicing factor 45 (Fragment) OS=Homo sapiens GN=RBM17 PE=1 SV=1 - [Q5W011_HUMAN]	9.43	5	2	2	2	76.77	9.43	2	2					212	24.1613	6.18896
Q5T093	Protein RER1 OS=Homo sapiens GN=RER1 PE=1 SV=1 - [Q5T093_HUMAN]	9.4	7	1	1	1					22.85	9.4	1	1	117	13.4308	10.4038
B3KQT9	Protein disulfide-isomerase OS=Homo sapiens PE=2 SV=1 - [B3KQT9_HUMAN]	9.38	5	3	3	3	72.0636	9.38	3	3					480	54.0685	7.21045
M0R3F1	Heterogeneous nuclear ribonucleoprotein U-like protein 1 (Fragment) OS=Homo sapiens GN=HNRNPUL1 PE=1 SV=1 - [M0R3F1_HUMAN]	9.36	12	5	5	8	69.47	6.24	3	3	132.626	9.36	5	5	641	71.677	8.98291
B4E2V5	cDNA FLJ52062, highly similar to Erythrocyte band 7 integral membrane protein OS=Homo sapiens PE=2 SV=1 - [B4E2V5_HUMAN]	9.28	4	2	2	2	45.87	9.28	2	2					237	25.9478	7.38623
H7C4N8	Integrin beta-1 (Fragment) OS=Homo sapiens GN=ITGB1 PE=1 SV=1 - [H7C4N8_HUMAN]	9.26	2	1	1	1	39.14	9.26	1	1					108	11.5966	4.71631
A0A024R3J7	HCG2032701, isoform CRA_a OS=Homo sapiens GN=hCG_2032701 PE=4 SV=1 - [A0A024R3J7_HUMAN]	9.25	6	7	7	9	122.682	8.11	6	6	71.89	3.7	3	3	703	80.3757	7.81104
G3V5I6	Zinc finger CCCH domain-containing protein 14 OS=Homo sapiens GN=ZC3H14 PE=1 SV=1 - [G3V5I6_HUMAN]	9.05	6	3	3	5	45.3243	4.52	2	2	99.0546	9.05	3	3	420	47.7297	7.94287
H3BUH7	Fructose-bisphosphate aldolase A (Fragment) OS=Homo sapiens GN=ALDOA PE=1 SV=1 - [H3BUH7_HUMAN]	9.03	5	1	1	1	37.69	9.03	1	1					155	16.9068	8.55811
A2A2S5	Ribosome-binding protein 1 (Fragment) OS=Homo sapiens GN=RRBP1 PE=1 SV=1 - [A2A2S5_HUMAN]	9	5	2	2	3	38.78	5	1	1	115.86	9	2	2	300	31.702	9.89111
J3QQS9	Monocarboxylate transporter 4 (Fragment) OS=Homo sapiens GN=SLC16A3 PE=1 SV=1 - [J3QQS9_HUMAN]	8.94	12	2	2	3	48.6214	8.94	2	2	56.37	3.4	1	1	235	24.935	9.0415
Q9HA11	Histone H2A OS=Homo sapiens PE=2 SV=1 - [Q9HA11_HUMAN]	8.93	2	1	2	4	93.6524	8.93	2	2	155.788	6.07	1	2	280	29.8793	10.0669
Q9UHS8	PRO1975 OS=Homo sapiens PE=2 SV=1 - [Q9UHS8_HUMAN]	8.91	6	3	3	5	101.805	8.91	3	3	60.4	5.85	2	2	393	44.1187	9.02686
P49411	Elongation factor Tu, mitochondrial OS=Homo sapiens GN=TUFM PE=1 SV=2 - [EFTU_HUMAN]	8.85	1	3	3	5	88.6333	8.85	3	3	77.71	4.65	2	2	452	49.5102	7.60596
A0A0A0MSP6	Serrate RNA effector molecule homolog (Fragment) OS=Homo sapiens GN=SRRT PE=1 SV=6 - [A0A0A0MSP6_HUMAN]	8.78	4	1	1	1					28.24	8.78	1	1	148	16.4245	8.29443
B2R9T9	cDNA, FLJ94551 OS=Homo sapiens PE=2 SV=1 - [B2R9T9_HUMAN]	8.64	3	2	2	3	72.4249	8.64	2	2	67.25	4.94	1	1	243	26.1776	10.6675
Q8TAD8	Smad nuclear-interacting protein 1 OS=Homo sapiens GN=SNIP1 PE=1 SV=1 - [SNIP1_HUMAN]	8.59	4	3	3	4	0	3.28	1	1	46.3167	8.59	3	3	396	45.7503	9.99365
J3KSN1	LIM and SH3 domain protein 1 (Fragment) OS=Homo sapiens GN=LASP1 PE=1 SV=1 - [J3KSN1_HUMAN]	8.57	5	1	1	1					39.32	8.57	1	1	105	11.3456	9.40771
A1A508	PRSS3 protein OS=Homo sapiens GN=PRSS3 PE=2 SV=1 - [A1A508_HUMAN]	8.5	11	1	2	3	45.66	8.5	2	2	36.92	3.24	1	1	247	26.4701	7.21045
Q76MU0	Cortactin (Fragment) OS=Homo sapiens GN=EMS1 PE=4 SV=1 - [Q76MU0_HUMAN]	8.46	5	2	2	2	0	6.27	1	1	37.74	2.19	1	1	319	35.6662	7.21045
Q53GB0	Mitochondrial import receptor Tom22 variant (Fragment) OS=Homo sapiens PE=2 SV=1 - [Q53GB0_HUMAN]	8.45	2	1	1	1	30.9	8.45	1	1					142	15.4958	4.33545
Q5VXN0	Ribosome production factor 2 homolog (Fragment) OS=Homo sapiens GN=RPF2 PE=1 SV=1 - [Q5VXN0_HUMAN]	8.41	4	2	2	2	39.79	8.41	2	2					214	24.589	9.5542
P48735	Isocitrate dehydrogenase [NADP], mitochondrial OS=Homo sapiens GN=IDH2 PE=1 SV=2 - [IDHP_HUMAN]	8.41	5	4	4	5	80.2976	8.41	4	4	29.95	1.99	1	1	452	50.8769	8.68994
A0A024RC59	Milk fat globule-EGF factor 8 protein, isoform CRA_b OS=Homo sapiens GN=MFGE8 PE=4 SV=1 - [A0A024RC59_HUMAN]	8.36	8	2	2	2	28.81	8.36	2	2					335	37.4987	8.14795
Q02040	A-kinase anchor protein 17A OS=Homo sapiens GN=AKAP17A PE=1 SV=2 - [AK17A_HUMAN]	8.35	3	6	6	8	75.1769	5.61	4	4	74.7409	3.88	3	4	695	80.6859	9.72998
Q4G168	CPNE4 protein OS=Homo sapiens GN=CPNE4 PE=2 SV=1 - [Q4G168_HUMAN]	8.33	14	1	1	2	38.83	8.33	1	1	50.49	8.33	1	1	108	11.7379	6.29053
X6RFL8	Ras-related protein Rab-14 (Fragment) OS=Homo sapiens GN=RAB14 PE=1 SV=1 - [X6RFL8_HUMAN]	8.29	2	1	1	1	38.42	8.29	1	1					181	20.3963	6.32861
E9PL10	Transcription factor BTF3 OS=Homo sapiens GN=BTF3L4 PE=1 SV=1 - [E9PL10_HUMAN]	8.28	3	1	1	1					25.06	8.28	1	1	145	15.7694	9.14404
B4DLH8	cDNA FLJ57123, highly similar to Histidine ammonia-lyase (EC 4.3.1.3) OS=Homo sapiens PE=2 SV=1 - [B4DLH8_HUMAN]	8.22	2	1	1	1	0	8.22	1	1					219	24.2236	6.44287
D6R9P3	Heterogeneous nuclear ribonucleoprotein A/B OS=Homo sapiens GN=HNRNPAB PE=1 SV=1 - [D6R9P3_HUMAN]	8.21	17	1	2	3	52.02	3.57	1	1	32.83	8.21	2	2	280	30.284	7.91357
P61619	Protein transport protein Sec61 subunit alpha isoform 1 OS=Homo sapiens GN=SEC61A1 PE=1 SV=2 - [S61A1_HUMAN]	8.19	16	4	4	6	59.52	4.41	2	2	90.4701	8.19	4	4	476	52.2305	8.06006
P21796	Voltage-dependent anion-selective channel protein 1 OS=Homo sapiens GN=VDAC1 PE=1 SV=2 - [VDAC1_HUMAN]	8.13	5	2	2	3	117.395	8.13	2	2	43.27	3.53	1	1	283	30.7536	8.54346
B2R6X5	cDNA, FLJ93166, highly similar to Homo sapiens heat shock 70kDa protein 6 (HSP70B') (HSPA6), mRNA OS=Homo sapiens PE=2 SV=1 - [B2R6X5_HUMAN]	8.09	25	2	4	4	105.16	8.09	4	4					643	70.9142	6.23975
E9PG15	14-3-3 protein theta (Fragment) OS=Homo sapiens GN=YWHAQ PE=1 SV=1 - [E9PG15_HUMAN]	8.05	3	1	1	1	32.6	8.05	1	1					149	17.0376	5.78271
C9JA28	Translocon-associated protein subunit gamma OS=Homo sapiens GN=SSR3 PE=1 SV=1 - [C9JA28_HUMAN]	8.05	2	1	1	2	79.26	8.05	1	1	69.34	8.05	1	1	174	20.1485	9.43701
A0A059RNN8	NADH-ubiquinone oxidoreductase chain 6 OS=Homo sapiens GN=ND6 PE=3 SV=1 - [A0A059RNN8_HUMAN]	8.05	282	1	1	2					0	8.05	1	2	174	18.6065	4.22119
P48047	ATP synthase subunit O, mitochondrial OS=Homo sapiens GN=ATP5O PE=1 SV=1 - [ATPO_HUMAN]	7.98	3	1	1	1	40.18	7.98	1	1					213	23.2627	9.96436
Q6ZUT1	Uncharacterized protein NKAPD1 OS=Homo sapiens GN=NKAPD1 PE=1 SV=2 - [NKAP1_HUMAN]	7.88	5	2	2	3	55.02	7.88	2	2	23.6	3.42	1	1	292	34.0892	9.72998
Q71UM7	Beta-subunit signal transducing proteins GS/GI (Fragment) OS=Homo sapiens PE=2 SV=1 - [Q71UM7_HUMAN]	7.87	10	1	1	1	29.61	7.87	1	1					127	13.8604	4.90674
Q9NSS8	U5 small nuclear ribonucleoprotein 40 kDa protein OS=Homo sapiens GN=DKFZp434D199 PE=1 SV=1 - [Q9NSS8_HUMAN]	7.87	3	1	1	1					0	7.87	1	1	127	14.2534	8.49951
Q9UID7	CYR61 protein OS=Homo sapiens GN=CYR61 PE=2 SV=1 - [Q9UID7_HUMAN]	7.78	4	3	3	4	26.5	5.09	2	2	56.1213	5.39	2	2	334	37.2219	8.104
O95168	NADH dehydrogenase [ubiquinone] 1 beta subcomplex subunit 4 OS=Homo sapiens GN=NDUFB4 PE=1 SV=3 - [NDUB4_HUMAN]	7.75	1	1	1	1	32.1	7.75	1	1					129	15.1991	9.84717
Q8N9Q2	Protein SREK1IP1 OS=Homo sapiens GN=SREK1IP1 PE=1 SV=1 - [SR1IP_HUMAN]	7.74	1	1	1	1					0	7.74	1	1	155	18.1656	9.84717
B7Z959	cDNA FLJ54736, highly similar to Scaffold attachment factor B OS=Homo sapiens PE=2 SV=1 - [B7Z959_HUMAN]	7.66	9	3	5	7	46	3.3	2	2	107.535	6.46	4	5	666	75.7103	9.77393
H0YIV5	LETM1 domain-containing protein 1 (Fragment) OS=Homo sapiens GN=LETMD1 PE=1 SV=1 - [H0YIV5_HUMAN]	7.64	8	1	1	1					49.79	7.64	1	1	144	16.3628	9.68604
Q96HS1	Serine/threonine-protein phosphatase PGAM5, mitochondrial OS=Homo sapiens GN=PGAM5 PE=1 SV=2 - [PGAM5_HUMAN]	7.61	2	2	2	3	46.85	3.46	1	1	65.6492	7.61	2	2	289	31.9846	8.67529
Q15582	Transforming growth factor-beta-induced protein ig-h3 OS=Homo sapiens GN=TGFBI PE=1 SV=1 - [BGH3_HUMAN]	7.61	9	4	4	4	82.93	7.61	4	4					683	74.634	7.7085
P25398	40S ribosomal protein S12 OS=Homo sapiens GN=RPS12 PE=1 SV=3 - [RS12_HUMAN]	7.58	1	1	1	2	50.6	7.58	1	1	43.75	7.58	1	1	132	14.5055	7.21045
C9JMX4	Insulin-like growth factor-binding protein 3 (Fragment) OS=Homo sapiens GN=IGFBP3 PE=1 SV=1 - [C9JMX4_HUMAN]	7.58	16	1	1	1					28.88	7.58	1	1	132	14.8913	8.646
Q08211	ATP-dependent RNA helicase A OS=Homo sapiens GN=DHX9 PE=1 SV=4 - [DHX9_HUMAN]	7.56	4	8	8	11	109.802	6.61	7	7	125.61	3.46	4	4	1270	140.869	6.84424
P05109	Protein S100-A8 OS=Homo sapiens GN=S100A8 PE=1 SV=1 - [S10A8_HUMAN]	7.53	1	1	1	1					0	7.53	1	1	93	10.8276	7.03467
F8WE65	Peptidyl-prolyl cis-trans isomerase OS=Homo sapiens GN=PPIA PE=1 SV=1 - [F8WE65_HUMAN]	7.5	7	1	1	1	50.35	7.5	1	1					120	13.0133	6.771
D3YPT7	Cytochrome c oxidase subunit 2 OS=Homo sapiens GN=COX2 PE=3 SV=1 - [D3YPT7_HUMAN]	7.49	344	3	3	6	70.5006	7.49	3	4	45.71	4.41	1	2	227	25.5451	4.81787
H7BY36	RNA-binding protein EWS (Fragment) OS=Homo sapiens GN=EWSR1 PE=1 SV=1 - [H7BY36_HUMAN]	7.47	5	2	2	2	51.7336	7.47	2	2					308	32.1604	9.81787
B1AVT0	Dual-specificity protein kinase CLK2 OS=Homo sapiens GN=CLK2 PE=1 SV=1 - [B1AVT0_HUMAN]	7.44	5	3	3	7	25.63	6.04	2	3	43.26	5.63	2	4	497	59.8379	9.65674
Q59FS9	CD81 antigen variant (Fragment) OS=Homo sapiens PE=2 SV=1 - [Q59FS9_HUMAN]	7.41	8	1	1	1					0	7.41	1	1	108	11.3839	9.02686
Q9NY12	H/ACA ribonucleoprotein complex subunit 1 OS=Homo sapiens GN=GAR1 PE=1 SV=1 - [GAR1_HUMAN]	7.37	1	2	2	3	33.93	4.15	1	1	35.19	7.37	2	2	217	22.3342	10.9165
D6RC60	Nucleolar protein 16 OS=Homo sapiens GN=NOP16 PE=1 SV=1 - [D6RC60_HUMAN]	7.37	6	1	1	1	23.21	7.37	1	1					95	10.6948	11.8394
A0A1Y1B909	7-dehydrocholesterol reductase OS=Homo sapiens GN=DHCR7 PE=4 SV=1 - [A0A1Y1B909_HUMAN]	7.37	13	2	2	3	57.84	2.74	1	1	64.76	7.37	2	2	475	54.4797	8.70459
I3L2G1	Vesicle-fusing ATPase (Fragment) OS=Homo sapiens GN=NSF PE=1 SV=1 - [I3L2G1_HUMAN]	7.35	10	1	1	1	31.6	7.35	1	1					136	15.2063	9.02686
A6NIW5	Peroxiredoxin 2, isoform CRA_a OS=Homo sapiens GN=PRDX2 PE=1 SV=2 - [A6NIW5_HUMAN]	7.35	4	1	1	1					38.61	7.35	1	1	136	15.1288	6.12549
H0YN26	Acidic leucine-rich nuclear phosphoprotein 32 family member A OS=Homo sapiens GN=ANP32A PE=1 SV=1 - [H0YN26_HUMAN]	7.34	6	1	1	1	21.06	7.34	1	1					177	19.9851	4.57666
Q05DS5	SFRP1 protein (Fragment) OS=Homo sapiens GN=SFRP1 PE=2 SV=1 - [Q05DS5_HUMAN]	7.34	3	1	1	1					0	7.34	1	1	218	24.155	7.88428
Q7Z4W0	ATP-dependent RNA helicase OS=Homo sapiens PE=2 SV=1 - [Q7Z4W0_HUMAN]	7.27	12	2	2	3	33.86	2.64	1	1	57.45	7.27	2	2	454	52.657	9.59814
P62269	40S ribosomal protein S18 OS=Homo sapiens GN=RPS18 PE=1 SV=3 - [RS18_HUMAN]	7.24	1	1	1	1	51.44	7.24	1	1					152	17.7079	10.9897
E9PK85	Ras-related protein R-Ras2 (Fragment) OS=Homo sapiens GN=RRAS2 PE=1 SV=1 - [E9PK85_HUMAN]	7.23	2	1	1	1					42.52	7.23	1	1	166	19.5567	4.98291
Q7L4I2	Arginine/serine-rich coiled-coil protein 2 OS=Homo sapiens GN=RSRC2 PE=1 SV=1 - [RSRC2_HUMAN]	7.14	5	3	3	5	69.01	7.14	3	3	85.1421	4.38	2	2	434	50.5293	11.3267
P05089	Arginase-1 OS=Homo sapiens GN=ARG1 PE=1 SV=2 - [ARGI1_HUMAN]	7.14	1	2	2	3	30.37	3.42	1	1	48.5	7.14	2	2	322	34.7133	7.21045
C9JBG0	Ras-related protein Rab-34, isoform NARR (Fragment) OS=Homo sapiens GN=RAB34 PE=1 SV=8 - [C9JBG0_HUMAN]	7.14	6	1	1	1	28.54	7.14	1	1					210	23.7252	7.35693
P27824	Calnexin OS=Homo sapiens GN=CANX PE=1 SV=2 - [CALX_HUMAN]	7.09	13	3	3	3	95.0706	7.09	3	3					592	67.5259	4.60205
E9PID8	Cleavage stimulation factor subunit 2 OS=Homo sapiens GN=CSTF2 PE=1 SV=1 - [E9PID8_HUMAN]	7.08	7	3	3	3	49.5333	7.08	3	3					438	46.6365	8.03076
B7Z4V2	cDNA FLJ51907, highly similar to Stress-70 protein, mitochondrial OS=Homo sapiens PE=2 SV=1 - [B7Z4V2_HUMAN]	7.07	9	3	3	3	110.164	7.07	3	3					665	72.3561	5.93506
B7Z553	cDNA FLJ51266, highly similar to Vitronectin OS=Homo sapiens PE=2 SV=1 - [B7Z553_HUMAN]	7.01	2	1	1	2	90.21	7.01	1	1	75.56	7.01	1	1	214	23.5904	4.64014
H3BUR9	CDP-diacylglycerol--inositol 3-phosphatidyltransferase OS=Homo sapiens GN=CDIPT PE=1 SV=1 - [H3BUR9_HUMAN]	7.01	5	1	1	1	39.88	7.01	1	1					157	17.3236	6.65381
F5H364	Protein Wnt (Fragment) OS=Homo sapiens GN=WNT5B PE=1 SV=1 - [F5H364_HUMAN]	7.01	8	1	1	1	0	7.01	1	1					157	17.3267	8.6167
Q9NSB2	Keratin, type II cuticular Hb4 OS=Homo sapiens GN=KRT84 PE=2 SV=2 - [KRT84_HUMAN]	7	7	2	5	7	145.798	7	5	7					600	64.8015	7.56201
Q9ULA6	Uncharacterized protein (Fragment) OS=Homo sapiens PE=4 SV=1 - [Q9ULA6_HUMAN]	6.97	10	2	2	4	90.3233	6.97	2	3	58.26	3.48	1	1	287	33.4429	9.30518
Q5SV16	ATPase family AAA domain-containing protein 3A (Fragment) OS=Homo sapiens GN=ATAD3A PE=1 SV=1 - [Q5SV16_HUMAN]	6.97	4	1	1	1					48.4	6.97	1	1	201	22.8385	9.01221
A0A024R5U7	SAFB-like, transcription modulator, isoform CRA_a OS=Homo sapiens GN=SLTM PE=4 SV=1 - [A0A024R5U7_HUMAN]	6.95	6	5	5	6	38.72	3.72	3	3	53.5511	4.09	3	3	806	92.3717	9.83252
B4E364	cDNA FLJ54954, highly similar to Ras-related protein Ral-B OS=Homo sapiens PE=2 SV=1 - [B4E364_HUMAN]	6.93	3	1	1	1	39.36	6.93	1	1					101	11.8252	9.51025
B7Z6T9	cDNA FLJ50237, highly similar to Homo sapiens fibulin 2 (FBLN2), transcript variant 1, mRNA OS=Homo sapiens PE=2 SV=1 - [B7Z6T9_HUMAN]	6.91	5	3	3	3	33.56	6.91	3	3					521	57.5278	5.56689
P48426	Phosphatidylinositol 5-phosphate 4-kinase type-2 alpha OS=Homo sapiens GN=PIP4K2A PE=1 SV=2 - [PI42A_HUMAN]	6.9	6	3	3	3					63.4854	6.9	3	3	406	46.1955	6.99072
Q16666	Gamma-interferon-inducible protein 16 OS=Homo sapiens GN=IFI16 PE=1 SV=3 - [IF16_HUMAN]	6.88	5	4	4	5	0	2.29	1	1	45.44	6.88	4	4	785	88.1994	9.27588
A6NP52	PRA1 family protein OS=Homo sapiens GN=PRAF2 PE=1 SV=1 - [A6NP52_HUMAN]	6.88	3	1	1	2	50.36	6.88	1	1	48.45	6.88	1	1	160	17.1771	8.83643
Q15084	Protein disulfide-isomerase A6 OS=Homo sapiens GN=PDIA6 PE=1 SV=1 - [PDIA6_HUMAN]	6.82	1	2	2	2	127.15	6.82	2	2					440	48.0913	5.08447
V9HW35	Epididymis secretory protein Li 55 OS=Homo sapiens GN=HEL-S-55 PE=2 SV=1 - [V9HW35_HUMAN]	6.79	2	1	1	1	37.81	6.79	1	1					162	17.02	7.23975
Q9NZM1	Myoferlin OS=Homo sapiens GN=MYOF PE=1 SV=1 - [MYOF_HUMAN]	6.79	4	12	12	15	78.7928	3.78	7	7	128.583	4.61	8	8	2061	234.561	6.17627
C9JLQ8	Adipocyte enhancer-binding protein 1 (Fragment) OS=Homo sapiens GN=AEBP1 PE=1 SV=1 - [C9JLQ8_HUMAN]	6.79	3	1	1	5	58.0388	6.79	1	2	60.8067	6.79	1	3	162	18.0655	9.31982
P15144	Aminopeptidase N OS=Homo sapiens GN=ANPEP PE=1 SV=4 - [AMPN_HUMAN]	6.72	6	5	5	6	237.553	6.72	5	6					967	109.471	5.47803
B7Z9C0	cDNA FLJ52405, highly similar to Myosin Ic OS=Homo sapiens PE=2 SV=1 - [B7Z9C0_HUMAN]	6.71	9	4	4	5	69.64	1.86	1	1	84.3002	4.84	3	4	805	92.2739	8.86572
B4DTA2	cDNA FLJ60148, highly similar to Homo sapiens heterogeneous nuclear ribonucleoprotein D-like (HNRPDL), transcript variant 2, mRNA OS=Homo sapiens PE=2 SV=1 - [B4DTA2_HUMAN]	6.64	14	1	2	3	52.02	3.69	1	1	29.35	6.64	2	2	271	30.1957	8.71924
O94774	TAP1N OS=Homo sapiens GN=TAP1*0102N PE=2 SV=1 - [O94774_HUMAN]	6.61	12	1	1	1					0	6.61	1	1	227	23.9261	11.2388
O14684	Prostaglandin E synthase OS=Homo sapiens GN=PTGES PE=1 SV=2 - [PTGES_HUMAN]	6.58	2	1	1	1	34.88	6.58	1	1					152	17.091	9.49561
F5H5G7	L-lactate dehydrogenase OS=Homo sapiens GN=LDHC PE=1 SV=1 - [F5H5G7_HUMAN]	6.56	15	1	1	1	34.85	6.56	1	1					183	19.9953	6.03662
Q8N6F2	MRPS27 protein OS=Homo sapiens PE=2 SV=1 - [Q8N6F2_HUMAN]	6.55	7	1	1	1					39.21	6.55	1	1	168	18.9407	4.76709
A8K4Z6	cDNA FLJ76180 OS=Homo sapiens PE=2 SV=1 - [A8K4Z6_HUMAN]	6.46	2	4	4	5	74.2472	4.68	3	3	32.98	3.39	2	2	619	70.4783	9.83252
P19105	Myosin regulatory light chain 12A OS=Homo sapiens GN=MYL12A PE=1 SV=2 - [ML12A_HUMAN]	6.43	4	1	1	1	0	6.43	1	1					171	19.7815	4.80518
I3L1P8	Mitochondrial 2-oxoglutarate/malate carrier protein (Fragment) OS=Homo sapiens GN=SLC25A11 PE=1 SV=1 - [I3L1P8_HUMAN]	6.42	2	2	2	2					43.79	6.42	2	2	296	32.1618	9.77393
B7Z6B3	Receptor expression-enhancing protein OS=Homo sapiens PE=2 SV=1 - [B7Z6B3_HUMAN]	6.41	5	1	1	1	28.4	6.41	1	1					156	17.7463	8.646
F5H7V9	Tenascin OS=Homo sapiens GN=TNC PE=1 SV=1 - [F5H7V9_HUMAN]	6.37	10	10	10	10	228.593	6.37	10	10					1838	201.014	5.03369
B4DDZ4	Annexin OS=Homo sapiens PE=2 SV=1 - [B4DDZ4_HUMAN]	6.35	8	1	2	2	36.7413	6.35	2	2					299	33.5928	5.85889
H7C0D0	Lanosterol 14-alpha demethylase (Fragment) OS=Homo sapiens GN=CYP51A1 PE=1 SV=1 - [H7C0D0_HUMAN]	6.31	4	1	1	1	45.2	6.31	1	1					222	25.6312	9.21729
H7BZW6	Histone deacetylase complex subunit SAP18 (Fragment) OS=Homo sapiens GN=SAP18 PE=1 SV=2 - [H7BZW6_HUMAN]	6.29	3	1	1	2	34.73	6.29	1	1	31.19	6.29	1	1	143	16.0261	9.12939
B4E290	cDNA FLJ50039, highly similar to Homo sapiens solute carrier family 25, member 24, transcript variant 1, mRNA OS=Homo sapiens PE=2 SV=1 - [B4E290_HUMAN]	6.29	4	3	3	3					80.3333	6.29	3	3	477	53.2623	6.60986
B2R8Z8	cDNA, FLJ94136, highly similar to Homo sapiens synaptotagmin binding, cytoplasmic RNA interacting protein (SYNCRIP), mRNA OS=Homo sapiens PE=2 SV=1 - [B2R8Z8_HUMAN]	6.26	6	1	5	8	81.4218	3.05	2	2	115.23	6.26	5	6	623	69.5587	8.76318
H0YEN6	Delta(14)-sterol reductase (Fragment) OS=Homo sapiens GN=TM7SF2 PE=1 SV=1 - [H0YEN6_HUMAN]	6.25	5	1	1	1					35.34	6.25	1	1	208	23.3317	6.771
E5RFW4	Presenilin (Fragment) OS=Homo sapiens GN=PSEN2 PE=3 SV=8 - [E5RFW4_HUMAN]	6.25	18	1	1	1					29.31	6.25	1	1	144	16.1005	5.93506
H3BPZ1	Very-long-chain (3R)-3-hydroxyacyl-CoA dehydratase OS=Homo sapiens GN=HACD3 PE=1 SV=1 - [H3BPZ1_HUMAN]	6.23	5	2	2	2	77.39	4.15	1	1	35.85	2.08	1	1	337	40.0429	8.96826
Q4VXN0	Band 4.1-like protein 1 (Fragment) OS=Homo sapiens GN=EPB41L1 PE=1 SV=1 - [Q4VXN0_HUMAN]	6.23	5	1	1	1					24.57	6.23	1	1	257	29.5097	5.8335
Q08945	FACT complex subunit SSRP1 OS=Homo sapiens GN=SSRP1 PE=1 SV=1 - [SSRP1_HUMAN]	6.21	2	4	4	9	119.671	4.51	3	4	150.83	6.21	4	5	709	81.0244	6.87354
C9JIJ3	EH domain-containing protein 1 (Fragment) OS=Homo sapiens GN=EHD1 PE=1 SV=1 - [C9JIJ3_HUMAN]	6.21	10	1	1	1	19.45	6.21	1	1					145	16.5614	7.56201
B4DRA2	cDNA FLJ57828, highly similar to Treacle protein (Fragment) OS=Homo sapiens PE=2 SV=1 - [B4DRA2_HUMAN]	6.18	6	5	5	10	187.499	6.18	5	6	122.632	5.2	4	4	923	93.7135	8.93896
H3BQZ7	HCG2044799 OS=Homo sapiens GN=HNRNPUL2-BSCL2 PE=4 SV=1 - [H3BQZ7_HUMAN]	6.17	2	4	4	5	68.49	3.08	2	2	64.55	4.83	3	3	746	84.6392	4.93213
Q6PI41	AURKAIP1 protein (Fragment) OS=Homo sapiens GN=AURKAIP1 PE=2 SV=1 - [Q6PI41_HUMAN]	6.17	2	1	1	1					68.6	6.17	1	1	162	18.6491	10.5063
C9J4G7	2-oxoglutarate dehydrogenase, mitochondrial (Fragment) OS=Homo sapiens GN=OGDH PE=1 SV=1 - [C9J4G7_HUMAN]	6.16	10	1	1	1	38.44	6.16	1	1					211	23.1768	6.63916
D3DP46	Signal peptidase complex subunit 3 homolog (S. cerevisiae), isoform CRA_a OS=Homo sapiens GN=SPCS3 PE=4 SV=1 - [D3DP46_HUMAN]	6.11	2	1	1	1	44.78	6.11	1	1					180	20.2996	8.96826
Q14CN4	Keratin, type II cytoskeletal 72 OS=Homo sapiens GN=KRT72 PE=1 SV=2 - [K2C72_HUMAN]	6.07	5	1	5	10	130.631	3.72	4	7	68.9792	4.11	2	3	511	55.8424	6.88818
Q8TCJ2	Dolichyl-diphosphooligosaccharide--protein glycosyltransferase subunit STT3B OS=Homo sapiens GN=STT3B PE=1 SV=1 - [STT3B_HUMAN]	6.05	1	5	5	8	57.42	4.36	4	4	77.2427	5.21	4	4	826	93.6137	8.90967
O95183	Vesicle-associated membrane protein 5 OS=Homo sapiens GN=VAMP5 PE=1 SV=1 - [VAMP5_HUMAN]	6.03	10	1	1	2	0	6.03	1	1	0	6.03	1	1	116	12.7967	7.85498
A0A087WXQ5	TAR DNA-binding protein 43 (Fragment) OS=Homo sapiens GN=TARDBP PE=1 SV=1 - [A0A087WXQ5_HUMAN]	6	14	1	1	2	23.62	6	1	1	0	6	1	1	200	22.9324	6.55127
Q6W6M8	Antigen MLAA-42 (Fragment) OS=Homo sapiens PE=2 SV=1 - [Q6W6M8_HUMAN]	5.96	4	1	1	2	28.38	5.96	1	1	0	5.96	1	1	151	16.8605	5.63037
B4DPE5	cDNA FLJ58206, highly similar to Tuftelin-interacting protein 11 OS=Homo sapiens PE=2 SV=1 - [B4DPE5_HUMAN]	5.94	3	2	2	3	32.7	1.53	1	1	21.04	5.94	2	2	522	61.2334	5.16064
X6RJP6	Transgelin-2 (Fragment) OS=Homo sapiens GN=TAGLN2 PE=1 SV=1 - [X6RJP6_HUMAN]	5.88	2	1	1	1	0	5.88	1	1					187	21.0725	7.81104
H0YA83	Beta-hexosaminidase subunit beta (Fragment) OS=Homo sapiens GN=HEXB PE=1 SV=1 - [H0YA83_HUMAN]	5.88	3	1	1	1	41.16	5.88	1	1					170	19.5099	5.70654
A0JNT2	KRT83 protein OS=Homo sapiens GN=KRT83 PE=2 SV=1 - [A0JNT2_HUMAN]	5.82	20	1	3	3	39.88	3.8	2	2	35.44	2.01	1	1	447	49.6095	5.38916
P38432	Coilin OS=Homo sapiens GN=COIL PE=1 SV=1 - [COIL_HUMAN]	5.73	1	3	3	6	90.3905	5.73	3	3	83.88	5.73	3	3	576	62.5699	9.0708
Q96BG6	ACTN4 protein (Fragment) OS=Homo sapiens GN=ACTN4 PE=2 SV=2 - [Q96BG6_HUMAN]	5.68	16	1	3	3	58.16	5.68	3	3					634	73.5738	5.30029
H0YK49	Electron transfer flavoprotein subunit alpha, mitochondrial OS=Homo sapiens GN=ETFA PE=1 SV=1 - [H0YK49_HUMAN]	5.68	7	1	1	1	34.68	5.68	1	1					229	24.1448	8.66064
D3DTX7	Collagen, type I, alpha 1, isoform CRA_a OS=Homo sapiens GN=COL1A1 PE=4 SV=1 - [D3DTX7_HUMAN]	5.65	5	4	4	4	64.29	5.65	4	4					885	84.6883	6.23975
B3GQE6	DEAD box polypeptide 27 OS=Homo sapiens GN=DDX27 PE=2 SV=1 - [B3GQE6_HUMAN]	5.62	5	4	4	6	92.7812	4.44	3	3	111.458	4.05	3	3	765	86.5806	9.24658
Q96B07	eIF4A2 protein OS=Homo sapiens PE=2 SV=1 - [Q96B07_HUMAN]	5.59	7	1	1	1	34.45	5.59	1	1					179	21.0259	5.99854
B4E2S7	cDNA FLJ58780, highly similar to Homo sapiens lysosomal-associated membrane protein 2 (LAMP2), transcript variant LAMP2B, mRNA OS=Homo sapiens PE=2 SV=1 - [B4E2S7_HUMAN]	5.51	3	2	2	2	112.055	5.51	2	2					363	39.7868	5.66846
P30414	NK-tumor recognition protein OS=Homo sapiens GN=NKTR PE=1 SV=2 - [NKTR_HUMAN]	5.47	6	7	7	11	141.412	5.47	7	8	78.1592	2.46	3	3	1462	165.577	9.99365
P46783	40S ribosomal protein S10 OS=Homo sapiens GN=RPS10 PE=1 SV=1 - [RS10_HUMAN]	5.45	4	1	1	1	57.11	5.45	1	1					165	18.8859	10.1548
O43670	BUB3-interacting and GLEBS motif-containing protein ZNF207 OS=Homo sapiens GN=ZNF207 PE=1 SV=1 - [ZN207_HUMAN]	5.44	12	2	2	4	51.75	5.44	2	2	40.93	5.44	2	2	478	50.7171	9.1001
B3KMI4	cDNA FLJ11102 fis, clone PLACE1005646, highly similar to Homo sapiens DEAD (Asp-Glu-Ala-Asp) box polypeptide 42 (DDX42), transcript variant 2, mRNA OS=Homo sapiens PE=2 SV=1 - [B3KMI4_HUMAN]	5.41	7	2	2	4	68.7483	5.41	2	2	63.4883	5.41	2	2	407	43.4683	9.83252
A0A024R952	Plakophilin 1 (Ectodermal dysplasia/skin fragility syndrome), isoform CRA_a OS=Homo sapiens GN=PKP1 PE=4 SV=1 - [A0A024R952_HUMAN]	5.37	3	4	4	5	98.0815	5.37	4	5					726	80.4455	8.96826
B7Z361	Reticulon OS=Homo sapiens PE=2 SV=1 - [B7Z361_HUMAN]	5.37	5	1	1	1					0	5.37	1	1	205	22.9134	8.83643
B4DS67	cDNA FLJ59967 OS=Homo sapiens PE=2 SV=1 - [B4DS67_HUMAN]	5.36	3	1	1	2	24.04	5.36	1	1	21.1	5.36	1	1	224	24.0571	8.88037
Q5T749	Keratinocyte proline-rich protein OS=Homo sapiens GN=KPRP PE=1 SV=1 - [KPRP_HUMAN]	5.35	1	4	4	5	25.29	3.63	3	3	35.22	3.8	2	2	579	64.0932	8.26514
P04040	Catalase OS=Homo sapiens GN=CAT PE=1 SV=3 - [CATA_HUMAN]	5.31	3	2	2	2	70.33	2.85	1	1	83.16	2.47	1	1	527	59.7188	7.38623
B4DP62	Solute carrier family 25 (Mitochondrial carrier citrate transporter), member 1, isoform CRA_b OS=Homo sapiens GN=SLC25A1 PE=1 SV=1 - [B4DP62_HUMAN]	5.29	4	1	1	1	30.86	5.29	1	1					208	23.1952	9.62744
Q96PU8	Protein quaking OS=Homo sapiens GN=QKI PE=1 SV=1 - [QKI_HUMAN]	5.28	5	2	2	2					45.4173	5.28	2	2	341	37.6467	8.55811
Q5QPM0	RNA-binding protein Raly (Fragment) OS=Homo sapiens GN=RALY PE=1 SV=8 - [Q5QPM0_HUMAN]	5.26	5	1	1	1	0	5.26	1	1					171	18.649	10.0229
O14880	Microsomal glutathione S-transferase 3 OS=Homo sapiens GN=MGST3 PE=1 SV=1 - [MGST3_HUMAN]	5.26	3	1	1	1					41.88	5.26	1	1	152	16.5056	9.37842
H7C5W9	Sarcoplasmic/endoplasmic reticulum calcium ATPase 2 (Fragment) OS=Homo sapiens GN=ATP2A2 PE=1 SV=1 - [H7C5W9_HUMAN]	5.25	10	4	4	5	43.2681	2.25	2	2	92.01	3.86	3	3	933	102.523	5.59229
P60953	Cell division control protein 42 homolog OS=Homo sapiens GN=CDC42 PE=1 SV=2 - [CDC42_HUMAN]	5.24	4	1	1	1	0	5.24	1	1					191	21.245	6.55127
K7EPQ7	Protein YIF1B OS=Homo sapiens GN=YIF1B PE=1 SV=1 - [K7EPQ7_HUMAN]	5.24	2	1	1	2	59.63	5.24	1	1	64.56	5.24	1	1	248	26.9069	5.87158
A0A096LPH6	Zinc finger protein 638 OS=Homo sapiens GN=ZNF638 PE=1 SV=1 - [A0A096LPH6_HUMAN]	5.23	11	4	4	4	22.57	0.87	1	1	26.03	4.36	3	3	918	103.984	9.62744
Q15125	3-beta-hydroxysteroid-Delta(8),Delta(7)-isomerase OS=Homo sapiens GN=EBP PE=1 SV=3 - [EBP_HUMAN]	5.22	1	1	1	1					33.95	5.22	1	1	230	26.3358	7.89893
B4DGF8	cDNA FLJ57877, highly similar to Cleavage and polyadenylation specificity factor 7 OS=Homo sapiens PE=2 SV=1 - [B4DGF8_HUMAN]	5.19	6	4	4	4					60.1888	5.19	4	4	462	51.0748	7.78174
C9JDR0	Sterol-4-alpha-carboxylate 3-dehydrogenase, decarboxylating (Fragment) OS=Homo sapiens GN=NSDHL PE=1 SV=1 - [C9JDR0_HUMAN]	5.12	2	1	1	2	35.17	5.12	1	1	0	5.12	1	1	254	28.1284	6.53662
B4DQT8	cDNA FLJ61158, highly similar to ADP-ribosylation factor-like protein 8B OS=Homo sapiens PE=2 SV=1 - [B4DQT8_HUMAN]	5.08	3	1	1	1	49.24	5.08	1	1					177	20.5846	7.78174
Q14692	Ribosome biogenesis protein BMS1 homolog OS=Homo sapiens GN=BMS1 PE=1 SV=1 - [BMS1_HUMAN]	5.07	1	6	6	6					172.854	5.07	6	6	1282	145.716	6.44287
Q5JPU0	Pyruvate dehydrogenase E1 component subunit alpha, somatic form, mitochondrial OS=Homo sapiens GN=PDHA1 PE=1 SV=1 - [Q5JPU0_HUMAN]	5	6	1	1	1					40.19	5	1	1	180	19.8321	9.14404
B3KNS8	cDNA FLJ30322 fis, clone BRACE2006703, highly similar to Surfeit locus protein 6 OS=Homo sapiens PE=2 SV=1 - [B3KNS8_HUMAN]	4.99	2	2	2	3	41.71	4.99	2	2	36.51	3.05	1	1	361	41.4836	10.5942
H0YET5	EGF-containing fibulin-like extracellular matrix protein 2 (Fragment) OS=Homo sapiens GN=EFEMP2 PE=1 SV=1 - [H0YET5_HUMAN]	4.95	8	1	1	1	47.68	4.95	1	1					182	19.6875	6.31592
Q05CM9	PSIP1 protein (Fragment) OS=Homo sapiens GN=PSIP1 PE=2 SV=1 - [Q05CM9_HUMAN]	4.94	2	1	1	2					61.19	4.94	1	2	263	29.6524	9.39307
B7Z556	cDNA FLJ56822, highly similar to Alpha-2-HS-glycoprotein OS=Homo sapiens PE=2 SV=1 - [B7Z556_HUMAN]	4.9	3	1	1	1	31.21	4.9	1	1					245	27.3369	6.52197
B5BTZ8	Small nuclear ribonucleoprotein polypeptide B'' OS=Homo sapiens GN=SNRPB2 PE=2 SV=1 - [B5BTZ8_HUMAN]	4.89	2	1	1	2	71.1	4.89	1	1	71.17	4.89	1	1	225	25.4421	9.71533
C9JIJ6	Glutaminase kidney isoform, mitochondrial (Fragment) OS=Homo sapiens GN=GLS PE=1 SV=1 - [C9JIJ6_HUMAN]	4.88	8	1	1	2	37.85	4.88	1	1	31.09	4.88	1	1	164	17.9388	8.11865
F5GYT8	Methylcrotonoyl-CoA carboxylase subunit alpha, mitochondrial OS=Homo sapiens GN=MCCC1 PE=1 SV=2 - [F5GYT8_HUMAN]	4.87	9	2	2	2	0	2.26	1	1	0	2.61	1	1	575	63.9665	6.90283
Q59H80	DNA topoisomerase II, beta isozyme variant (Fragment) OS=Homo sapiens PE=2 SV=1 - [Q59H80_HUMAN]	4.86	9	3	4	5	53.46	1.19	1	1	111.022	4.86	4	4	1009	113.935	6.48096
Q9BRX8	Redox-regulatory protein FAM213A OS=Homo sapiens GN=FAM213A PE=1 SV=3 - [F213A_HUMAN]	4.8	1	1	1	2	49.17	4.8	1	1	35.55	4.8	1	1	229	25.7474	8.83643
A0A024R7H8	Bromodomain containing 4, isoform CRA_b OS=Homo sapiens GN=BRD4 PE=4 SV=1 - [A0A024R7H8_HUMAN]	4.79	11	3	3	5	53.21	3.65	2	2	92.7473	4.79	3	3	794	88.2335	8.39697
B4DT77	Annexin OS=Homo sapiens PE=2 SV=1 - [B4DT77_HUMAN]	4.76	7	1	1	1	38.18	4.76	1	1					336	37.7809	7.18115
B3KSQ6	cDNA FLJ36801 fis, clone ADRGL2007810, highly similar to NADPH:adrenodoxin oxidoreductase, mitochondrial (EC 1.18.1.2) OS=Homo sapiens PE=2 SV=1 - [B3KSQ6_HUMAN]	4.72	12	2	2	2	0	2.89	1	1	41.17	1.84	1	1	381	41.4836	8.68994
A0PJI7	CIR protein (Fragment) OS=Homo sapiens GN=CIR PE=2 SV=1 - [A0PJI7_HUMAN]	4.69	2	2	2	3	49.22	4.69	2	2	47.34	2.82	1	1	426	49.5543	9.96436
O43731	ER lumen protein-retaining receptor 3 OS=Homo sapiens GN=KDELR3 PE=2 SV=1 - [ERD23_HUMAN]	4.67	1	1	1	1	36.68	4.67	1	1					214	25.0103	8.93896
Q9H061	Transmembrane protein 126A OS=Homo sapiens GN=TMEM126A PE=1 SV=1 - [T126A_HUMAN]	4.62	1	1	1	1					33.87	4.62	1	1	195	21.5135	9.26123
Q5D862	Filaggrin-2 OS=Homo sapiens GN=FLG2 PE=1 SV=1 - [FILA2_HUMAN]	4.52	1	5	5	6	148.327	2.01	4	4	100.028	2.97	2	2	2391	247.928	8.30908
Q9BQG0	Myb-binding protein 1A OS=Homo sapiens GN=MYBBP1A PE=1 SV=2 - [MBB1A_HUMAN]	4.52	5	5	5	6	66.24	1.51	2	2	129.348	3.84	4	4	1328	148.762	9.27588
B2R5I8	cDNA, FLJ92490, highly similar to Homo sapiens RAB32, member RAS oncogene family (RAB32), mRNA OS=Homo sapiens PE=2 SV=1 - [B2R5I8_HUMAN]	4.44	2	1	1	1					20.61	4.44	1	1	225	24.9407	6.68311
B4DPY0	Glutathione peroxidase OS=Homo sapiens PE=2 SV=1 - [B4DPY0_HUMAN]	4.43	3	1	1	1	34.58	4.43	1	1					158	18.1065	8.80713
A8K335	cDNA FLJ76254, highly similar to Homo sapiens gamma-glutamyl hydrolase (GGH), mRNA OS=Homo sapiens PE=2 SV=1 - [A8K335_HUMAN]	4.4	2	1	1	1	18.63	4.4	1	1					318	36.0243	7.41553
H7BZN7	Probable ATP-dependent RNA helicase DDX56 (Fragment) OS=Homo sapiens GN=DDX56 PE=1 SV=1 - [H7BZN7_HUMAN]	4.4	4	1	1	1					34.64	4.4	1	1	182	20.8292	9.99365
Q9Y3Z5	Uncharacterized protein DKFZp564B112 (Fragment) OS=Homo sapiens GN=DKFZp564B112 PE=2 SV=2 - [Q9Y3Z5_HUMAN]	4.39	8	1	1	1	0	4.39	1	1					205	23.901	6.46826
B4E1D9	cDNA FLJ55318, highly similar to Casein kinase I isoform alpha (EC 2.7.11.1) OS=Homo sapiens PE=2 SV=1 - [B4E1D9_HUMAN]	4.39	6	1	1	1	39.52	4.39	1	1					228	26.7275	9.68604
Q3SYB5	SERPINB12 protein OS=Homo sapiens GN=SERPINB12 PE=2 SV=1 - [Q3SYB5_HUMAN]	4.37	2	1	1	1	34.63	4.37	1	1					183	20.9026	5.87158
B0QZ43	Erlin-1 (Fragment) OS=Homo sapiens GN=ERLIN1 PE=1 SV=1 - [B0QZ43_HUMAN]	4.36	6	1	1	1	56.72	4.36	1	1					275	31.0574	7.95752
B4E024	Zinc finger, CCHC domain containing 7, isoform CRA_b OS=Homo sapiens GN=ZCCHC7 PE=2 SV=1 - [B4E024_HUMAN]	4.35	2	1	1	2	20.05	4.35	1	1	0	4.35	1	1	253	30.2361	9.56885
B4DNX8	cDNA FLJ60744, moderately similar to B-cell lymphoma 9 protein OS=Homo sapiens PE=2 SV=1 - [B4DNX8_HUMAN]	4.33	3	1	1	2	0	4.33	1	1	0	4.33	1	1	416	44.5776	9.20264
B3KVN0	cDNA FLJ16785 fis, clone NT2RI2015342, highly similar to Solute carrier family 2, facilitated glucose transporter member 1 OS=Homo sapiens PE=2 SV=1 - [B3KVN0_HUMAN]	4.33	6	2	2	2	36.6	2.4	1	1	47.19	1.92	1	1	416	45.8393	8.60205
Q86V81	THO complex subunit 4 OS=Homo sapiens GN=ALYREF PE=1 SV=3 - [THOC4_HUMAN]	4.28	2	1	1	2	37.79	4.28	1	1	54.99	4.28	1	1	257	26.8716	11.1509
O76013	Keratin, type I cuticular Ha6 OS=Homo sapiens GN=KRT36 PE=1 SV=1 - [KRT36_HUMAN]	4.28	14	1	2	3	60.26	4.28	2	2	49.16	1.5	1	1	467	52.214	4.94482
Q0P607	Splicing factor, arginine/serine-rich 15 OS=Homo sapiens GN=SFRS15 PE=2 SV=1 - [Q0P607_HUMAN]	4.28	2	2	2	2					73.69	4.28	2	2	1146	125.662	9.5542
O60762	Dolichol-phosphate mannosyltransferase subunit 1 OS=Homo sapiens GN=DPM1 PE=1 SV=1 - [DPM1_HUMAN]	4.23	3	1	1	1	23.97	4.23	1	1					260	29.6158	9.56885
Q9Y5B9	FACT complex subunit SPT16 OS=Homo sapiens GN=SUPT16H PE=1 SV=1 - [SP16H_HUMAN]	4.2	1	4	4	4					101.466	4.2	4	4	1047	119.838	5.65576
P40939	Trifunctional enzyme subunit alpha, mitochondrial OS=Homo sapiens GN=HADHA PE=1 SV=2 - [ECHA_HUMAN]	4.19	3	2	2	2	33.28	4.19	2	2					763	82.9469	9.0415
Q96SP2	cDNA FLJ14726 fis, clone NT2RP3001727, highly similar to Rattus norvegicus implantation-associated protein (IAG2) mRNA OS=Homo sapiens PE=2 SV=1 - [Q96SP2_HUMAN]	4.13	4	1	1	1					47.55	4.13	1	1	218	24.3623	9.0708
O00264	Membrane-associated progesterone receptor component 1 OS=Homo sapiens GN=PGRMC1 PE=1 SV=3 - [PGRC1_HUMAN]	4.1	1	1	1	1	39.58	4.1	1	1					195	21.6578	4.70361
Q69YV6	Uncharacterized protein DKFZp564C0716 (Fragment) OS=Homo sapiens GN=DKFZp564G1016 PE=2 SV=1 - [Q69YV6_HUMAN]	4.08	3	1	1	1	35.54	4.08	1	1					245	27.6214	8.70459
H3BUL5	Dual-specificity protein kinase CLK3 (Fragment) OS=Homo sapiens GN=CLK3 PE=1 SV=1 - [H3BUL5_HUMAN]	4.02	9	1	1	1					30.01	4.02	1	1	224	27.0328	10.4185
P49711	Transcriptional repressor CTCF OS=Homo sapiens GN=CTCF PE=1 SV=1 - [CTCF_HUMAN]	3.99	1	3	3	3					48.0038	3.99	3	3	727	82.7324	6.96143
Q5SZX6	T-complex protein 1 subunit gamma (Fragment) OS=Homo sapiens GN=CCT3 PE=1 SV=1 - [Q5SZX6_HUMAN]	3.99	6	1	1	1					0	3.99	1	1	276	30.7417	6.93213
Q3LIE7	Delta(24)-sterol reductase OS=Homo sapiens GN=Nbla03646 PE=1 SV=1 - [Q3LIE7_HUMAN]	3.98	6	2	2	2	29.04	1.87	1	1	48.9	2.11	1	1	427	49.4041	7.54736
Q5TB53	Transmembrane 9 superfamily member (Fragment) OS=Homo sapiens GN=TM9SF3 PE=1 SV=8 - [Q5TB53_HUMAN]	3.95	5	1	1	1					34.37	3.95	1	1	253	29.8617	5.8208
O75643	U5 small nuclear ribonucleoprotein 200 kDa helicase OS=Homo sapiens GN=SNRNP200 PE=1 SV=2 - [U520_HUMAN]	3.93	9	7	7	11	142.676	3.37	6	7	81.69	2.01	4	4	2136	244.353	6.06201
Q08188	Protein-glutamine gamma-glutamyltransferase E OS=Homo sapiens GN=TGM3 PE=1 SV=4 - [TGM3_HUMAN]	3.9	3	3	3	4	90.9	3.9	3	3	38.5	1.3	1	1	693	76.5836	5.85889
Q6P1A2	Lysophospholipid acyltransferase 5 OS=Homo sapiens GN=LPCAT3 PE=1 SV=1 - [MBOA5_HUMAN]	3.9	2	2	2	2	37.68	2.05	1	1	30.23	1.85	1	1	487	55.9981	8.68994
A0A024QZH6	Serine arginine-rich pre-mRNA splicing factor SR-A1, isoform CRA_a OS=Homo sapiens GN=SR-A1 PE=4 SV=1 - [A0A024QZH6_HUMAN]	3.89	2	3	3	5	98.7109	2.74	2	3	56.6948	2.59	2	2	1312	139.182	9.24658
B4E392	cDNA FLJ52602, highly similar to Pinin OS=Homo sapiens PE=2 SV=1 - [B4E392_HUMAN]	3.89	4	1	1	2	50.02	3.89	1	1	23	3.89	1	1	437	49.1098	5.50342
Q5VWC8	Very-long-chain (3R)-3-hydroxyacyl-CoA dehydratase 4 OS=Homo sapiens GN=HACD4 PE=1 SV=1 - [HACD4_HUMAN]	3.88	1	1	1	1	30.3	3.88	1	1					232	27.5013	8.57275
B4E0N6	cDNA FLJ56280, highly similar to Endoplasmic reticulum-Golgi intermediate compartment protein 1 OS=Homo sapiens PE=2 SV=1 - [B4E0N6_HUMAN]	3.83	2	1	1	1					39.8	3.83	1	1	235	26.2424	8.6167
A0A096WP35	NADH-ubiquinone oxidoreductase chain 5 OS=Homo sapiens GN=ND5 PE=3 SV=1 - [A0A096WP35_HUMAN]	3.81	1	1	1	1	21.88	3.81	1	1					603	67.0214	9.02686
B4DEP8	cDNA FLJ56960, highly similar to Homo sapiens phosphatidylinositol 4-kinase type II (PI4KII), mRNA OS=Homo sapiens PE=2 SV=1 - [B4DEP8_HUMAN]	3.79	3	2	2	3	36.9	2	1	1	83.2724	3.79	2	2	449	51.1024	8.68994
B2RB02	cDNA, FLJ95236, highly similar to Homo sapiens differentially expressed in adenocarcinoma of the lung, mRNA OS=Homo sapiens PE=1 SV=1 - [B2RB02_HUMAN]	3.78	10	1	2	3	63.9306	3.78	2	2	49.93	1.79	1	1	503	57.6829	6.45557
Q7Z3K9	Uncharacterized protein DKFZp781L0540 (Fragment) OS=Homo sapiens GN=DKFZp781L0540 PE=2 SV=1 - [Q7Z3K9_HUMAN]	3.75	6	3	3	4	58.1054	3.75	3	3	34.42	1.75	1	1	799	89.9667	5.64307
B4DZZ8	cDNA FLJ52943, highly similar to Zinc transporter SLC39A7 OS=Homo sapiens PE=2 SV=1 - [B4DZZ8_HUMAN]	3.74	6	1	1	1					25.65	3.74	1	1	374	39.5743	6.96143
B4DRV1	cDNA FLJ51536, highly similar to Protein-glutamine gamma-glutamyltransferase K (EC 2.3.2.13) OS=Homo sapiens PE=2 SV=1 - [B4DRV1_HUMAN]	3.73	6	3	3	3	41.71	2.4	2	2	34.99	1.33	1	1	751	82.3046	5.99854
Q9H1E3	Nuclear ubiquitous casein and cyclin-dependent kinase substrate 1 OS=Homo sapiens GN=NUCKS1 PE=1 SV=1 - [NUCKS_HUMAN]	3.7	1	1	1	2	64.88	3.7	1	1	50.29	3.7	1	1	243	27.28	5.08447
Q4ZG72	RNA helicase (Fragment) OS=Homo sapiens GN=DDX18 PE=3 SV=1 - [Q4ZG72_HUMAN]	3.66	3	2	2	2	38.08	1.83	1	1	0	1.83	1	1	546	61.5561	9.02686
Q8WWU0	Zinc finger protein ZFX isoform 4 (Fragment) OS=Homo sapiens GN=ZFX PE=2 SV=1 - [Q8WWU0_HUMAN]	3.66	6	2	2	3	52.02	1.83	1	1	39.95	3.66	2	2	492	56.7759	8.55811
A0A0A1HAV6	H.sapiens ras-related Hrab3B protein OS=Homo sapiens PE=2 SV=1 - [A0A0A1HAV6_HUMAN]	3.65	3	1	1	1	29.02	3.65	1	1					219	24.7441	5.10986
I3L445	Proline-, glutamic acid- and leucine-rich protein 1 (Fragment) OS=Homo sapiens GN=PELP1 PE=1 SV=1 - [I3L445_HUMAN]	3.65	7	1	1	1					30.92	3.65	1	1	301	32.227	8.14795
P11388	DNA topoisomerase 2-alpha OS=Homo sapiens GN=TOP2A PE=1 SV=3 - [TOP2A_HUMAN]	3.59	1	4	5	6	22.96	1.37	2	2	70.25	2.81	4	4	1531	174.276	8.71924
Q5H919	HIV Tat-specific factor 1 (Fragment) OS=Homo sapiens GN=HTATSF1 PE=1 SV=1 - [Q5H919_HUMAN]	3.59	4	1	1	1					37.02	3.59	1	1	223	25.1691	4.65283
Q14151	Scaffold attachment factor B2 OS=Homo sapiens GN=SAFB2 PE=1 SV=1 - [SAFB2_HUMAN]	3.57	2	2	4	5	43.86	1.05	1	1	61.7545	3.57	4	4	953	107.408	6.16357
J3QTB1	Stimulator of interferon genes protein (Fragment) OS=Homo sapiens GN=TMEM173 PE=1 SV=1 - [J3QTB1_HUMAN]	3.56	3	1	1	1					32.17	3.56	1	1	253	28.1429	8.86572
H7C0R7	NADH-cytochrome b5 reductase 1 (Fragment) OS=Homo sapiens GN=CYB5R1 PE=1 SV=1 - [H7C0R7_HUMAN]	3.54	2	1	1	1	40.49	3.54	1	1					226	24.8881	8.93896
B4E0B2	cDNA FLJ51426, highly similar to Adapter-related protein complex 3 beta-1 subunit OS=Homo sapiens PE=2 SV=1 - [B4E0B2_HUMAN]	3.54	5	2	2	3	49.7392	3.54	2	2	36.31	1.59	1	1	565	63.7305	8.27979
Q6Y1H2	Very-long-chain (3R)-3-hydroxyacyl-CoA dehydratase 2 OS=Homo sapiens GN=HACD2 PE=1 SV=1 - [HACD2_HUMAN]	3.54	1	1	1	1	0	3.54	1	1					254	28.3501	9.5542
D6RCD0	Estradiol 17-beta-dehydrogenase 11 OS=Homo sapiens GN=HSD17B11 PE=1 SV=2 - [D6RCD0_HUMAN]	3.52	2	1	1	1	32.94	3.52	1	1					256	28.0843	9.53955
Q0EFA5	S protein OS=Homo sapiens GN=S PE=4 SV=1 - [Q0EFA5_HUMAN]	3.52	13	1	1	1	55.35	3.52	1	1					512	49.8655	8.1333
C9JPE1	Mitochondrial carnitine/acylcarnitine carrier protein OS=Homo sapiens GN=SLC25A20 PE=1 SV=1 - [C9JPE1_HUMAN]	3.51	3	1	1	1					34.08	3.51	1	1	228	25.123	9.40771
A0A0J9YX88	PHD and RING finger domain-containing protein 1 OS=Homo sapiens GN=PHRF1 PE=1 SV=1 - [A0A0J9YX88_HUMAN]	3.48	8	3	3	3	22.17	1.67	1	1	42.44	1.81	2	2	1494	161.814	9.0708
B4DY59	cDNA FLJ56267, highly similar to Transducin beta-like 2 protein OS=Homo sapiens PE=2 SV=1 - [B4DY59_HUMAN]	3.46	8	1	1	2	48.31	3.46	1	1	40.95	3.46	1	1	318	35.3569	8.95361
F5GWA7	Prohibitin-2 (Fragment) OS=Homo sapiens GN=PHB2 PE=1 SV=1 - [F5GWA7_HUMAN]	3.45	4	1	1	1	37.33	3.45	1	1					261	29.2084	9.0708
B4DT59	cDNA FLJ52747, highly similar to Smoothelin OS=Homo sapiens PE=2 SV=1 - [B4DT59_HUMAN]	3.41	11	1	1	1					28.41	3.41	1	1	293	32.4364	6.62451
Q8IWH6	ESF1 protein (Fragment) OS=Homo sapiens GN=ESF1 PE=2 SV=2 - [Q8IWH6_HUMAN]	3.4	4	1	1	2	0	3.4	1	1	35.26	3.4	1	1	294	33.926	8.33838
O60747	Putative G-binding protein (Fragment) OS=Homo sapiens PE=4 SV=1 - [O60747_HUMAN]	3.38	5	2	2	2	49.99	1.78	1	1	37.77	1.6	1	1	562	65.3754	9.17334
Q8N5F7	NF-kappa-B-activating protein OS=Homo sapiens GN=NKAP PE=1 SV=1 - [NKAP_HUMAN]	3.37	1	1	1	2	91.07	3.37	1	1	60.63	3.37	1	1	415	47.1101	10.1108
Q15717	ELAV-like protein 1 OS=Homo sapiens GN=ELAVL1 PE=1 SV=2 - [ELAV1_HUMAN]	3.37	1	1	1	1					30.68	3.37	1	1	326	36.0692	9.17334
A0A0G2JHN8	Bromodomain-containing protein 2 (Fragment) OS=Homo sapiens GN=BRD2 PE=1 SV=1 - [A0A0G2JHN8_HUMAN]	3.35	14	1	1	1	49.38	3.35	1	1					328	35.794	6.62451
P29508	Serpin B3 OS=Homo sapiens GN=SERPINB3 PE=1 SV=2 - [SPB3_HUMAN]	3.33	2	1	1	1	64.51	3.33	1	1					390	44.5365	6.81494
I0B0K3	Truncated profilaggrin OS=Homo sapiens GN=FLG PE=4 SV=1 - [I0B0K3_HUMAN]	3.27	9	3	3	5	45.5908	2.06	2	3	19.71	2.3	2	2	825	91.0478	9.36377
B3KTM6	Ribosomal protein L5, isoform CRA_b OS=Homo sapiens GN=RPL5 PE=2 SV=1 - [B3KTM6_HUMAN]	3.24	3	1	1	4	47.58	3.24	1	2	48.8776	3.24	1	2	247	28.0262	9.12939
Q8TF01	Arginine/serine-rich protein PNISR OS=Homo sapiens GN=PNISR PE=1 SV=2 - [PNISR_HUMAN]	3.23	3	3	3	3	110.207	3.23	3	3					805	92.5211	10.0229
Q5T750	Skin-specific protein 32 OS=Homo sapiens GN=XP32 PE=1 SV=1 - [XP32_HUMAN]	3.2	1	1	1	1					43.14	3.2	1	1	250	26.2193	7.97217
J3QSD7	Cyclin-dependent kinase 12 (Fragment) OS=Homo sapiens GN=CDK12 PE=1 SV=1 - [J3QSD7_HUMAN]	3.16	143	5	5	8	96.7539	2.5	4	5	136.116	1.5	2	3	1201	133.577	9.56885
B4DPJ2	Annexin OS=Homo sapiens PE=2 SV=1 - [B4DPJ2_HUMAN]	3.16	5	1	1	1					25.25	3.16	1	1	411	45.5693	8.51416
J3QK86	Bromodomain adjacent to zinc finger domain, 2A, isoform CRA_a OS=Homo sapiens GN=BAZ2A PE=4 SV=1 - [J3QK86_HUMAN]	3.15	8	6	6	9	70.48	1.98	4	4	120.66	2.72	5	5	1873	207.686	6.66846
H7C0X4	Dol-P-Man:Man(5)GlcNAc(2)-PP-Dol alpha-1,3-mannosyltransferase (Fragment) OS=Homo sapiens GN=ALG3 PE=1 SV=1 - [H7C0X4_HUMAN]	3.1	4	1	1	2	65.27	3.1	1	1	61.18	3.1	1	1	323	36.9838	9.80322
O14776	Transcription elongation regulator 1 OS=Homo sapiens GN=TCERG1 PE=1 SV=2 - [TCRG1_HUMAN]	3.1	1	3	3	4	49.14	3.1	3	3	23.45	1.18	1	1	1098	123.823	8.646
H7C409	Bromodomain and WD repeat-containing protein 1 (Fragment) OS=Homo sapiens GN=BRWD1 PE=1 SV=1 - [H7C409_HUMAN]	3.1	5	1	1	1					26.46	3.1	1	1	452	51.9529	6.7124
B7Z5E7	cDNA FLJ51046, highly similar to 60 kDa heat shock protein, mitochondrial OS=Homo sapiens PE=2 SV=1 - [B7Z5E7_HUMAN]	3.09	5	2	2	2	46.9578	3.09	2	2					517	55.0491	5.60498
P24752	Acetyl-CoA acetyltransferase, mitochondrial OS=Homo sapiens GN=ACAT1 PE=1 SV=1 - [THIL_HUMAN]	3.04	1	1	1	1	0	3.04	1	1					427	45.1706	8.85107
I6L9B1	EPB41L2 protein OS=Homo sapiens GN=EPB41L2 PE=1 SV=1 - [I6L9B1_HUMAN]	3	8	1	2	2	33.42	1.58	1	1	0	1.42	1	1	633	71.599	8.07471
Q96PN8	Testis-specific serine/threonine-protein kinase 3 OS=Homo sapiens GN=TSSK3 PE=1 SV=1 - [TSSK3_HUMAN]	2.99	9	1	1	1					31.24	2.99	1	1	268	30.0823	6.7124
B4DMR3	cDNA FLJ51896, highly similar to Glia-derived nexin OS=Homo sapiens PE=2 SV=1 - [B4DMR3_HUMAN]	2.99	3	1	1	1					22.97	2.99	1	1	334	37.1336	9.5249
Q9P043	HSPC339 (Fragment) OS=Homo sapiens PE=2 SV=1 - [Q9P043_HUMAN]	2.97	6	1	1	1	34.77	2.97	1	1					303	33.8148	5.89697
Q6IEG0	U11/U12 small nuclear ribonucleoprotein 48 kDa protein OS=Homo sapiens GN=SNRNP48 PE=1 SV=2 - [SNR48_HUMAN]	2.95	1	1	1	1					31.9	2.95	1	1	339	39.9408	6.94678
B7ZKY6	Membrane metallo-endopeptidase OS=Homo sapiens GN=MME PE=2 SV=1 - [B7ZKY6_HUMAN]	2.93	4	2	2	2	21.69	2.93	2	2					750	85.4589	5.90967
H0Y512	Adipocyte plasma membrane-associated protein (Fragment) OS=Homo sapiens GN=APMAP PE=1 SV=1 - [H0Y512_HUMAN]	2.93	2	1	1	1	29.51	2.93	1	1					409	45.3761	5.65576
B3KXX7	cDNA FLJ46277 fis, clone TESTI4029731 OS=Homo sapiens PE=2 SV=1 - [B3KXX7_HUMAN]	2.93	3	1	1	1					87.92	2.93	1	1	614	66.4387	4.90674
Q8NEW0	Zinc transporter 7 OS=Homo sapiens GN=SLC30A7 PE=2 SV=1 - [ZNT7_HUMAN]	2.93	1	1	1	1					0	2.93	1	1	376	41.5993	6.94678
Q00610	Clathrin heavy chain 1 OS=Homo sapiens GN=CLTC PE=1 SV=5 - [CLH1_HUMAN]	2.87	7	5	5	5	60.2822	1.61	3	3	49.65	1.25	2	2	1675	191.493	5.69385
B3KS10	cDNA FLJ35237 fis, clone PROST2001676, highly similar to M-PHASE PHOSPHOPROTEIN 8 OS=Homo sapiens PE=2 SV=1 - [B3KS10_HUMAN]	2.82	2	1	1	2	61.28	2.82	1	1	28.75	2.82	1	1	602	69.2025	6.354
M0QYT0	Uncharacterized protein (Fragment) OS=Homo sapiens PE=1 SV=1 - [M0QYT0_HUMAN]	2.8	5	1	1	1	0	2.8	1	1					321	35.9916	7.41553
C9JV37	Prothrombin (Fragment) OS=Homo sapiens GN=F2 PE=1 SV=1 - [C9JV37_HUMAN]	2.78	3	1	1	1					29.43	2.78	1	1	324	35.9088	4.81787
Q15050	Ribosome biogenesis regulatory protein homolog OS=Homo sapiens GN=RRS1 PE=1 SV=2 - [RRS1_HUMAN]	2.74	1	1	1	1	34.89	2.74	1	1					365	41.1682	10.6968
Q8NDP0	Uncharacterized protein DKFZp586G1518 (Fragment) OS=Homo sapiens GN=DKFZp586G1518 PE=2 SV=1 - [Q8NDP0_HUMAN]	2.69	3	1	1	1					45.3	2.69	1	1	297	32.9554	9.39307
A0A0U1RQU3	Plasma membrane calcium-transporting ATPase 1 (Fragment) OS=Homo sapiens GN=ATP2B1 PE=1 SV=1 - [A0A0U1RQU3_HUMAN]	2.67	10	1	1	1					34.3	2.67	1	1	300	33.7339	5.47803
Q6PCB5	Round spermatid basic protein 1-like protein OS=Homo sapiens GN=RSBN1L PE=1 SV=2 - [RSBNL_HUMAN]	2.6	1	2	2	3	85.27	1.54	1	1	78.31	2.6	2	2	846	94.8105	8.77783
B3KY56	cDNA FLJ46898 fis, clone UTERU3022168, highly similar to Protein FAM62A OS=Homo sapiens PE=2 SV=1 - [B3KY56_HUMAN]	2.55	5	2	2	3	51.0303	2.55	2	2	28.12	1.04	1	1	1058	117.32	5.89697
P54886	Delta-1-pyrroline-5-carboxylate synthase OS=Homo sapiens GN=ALDH18A1 PE=1 SV=2 - [P5CS_HUMAN]	2.52	1	2	2	2	33.23	1.38	1	1	38.07	1.13	1	1	795	87.2475	7.12256
B3KY61	cDNA FLJ16787 fis, clone PLACE6013222, weakly similar to Mus musculus RNA binding motif protein 26 (Rbm26), mRNA (Fragment) OS=Homo sapiens PE=2 SV=1 - [B3KY61_HUMAN]	2.52	7	2	2	3	77.71	2.52	2	2	51.85	1.51	1	1	793	88.7474	9.34912
O95864	Fatty acid desaturase 2 OS=Homo sapiens GN=FADS2 PE=1 SV=1 - [FADS2_HUMAN]	2.48	1	1	1	1	33.25	2.48	1	1					444	52.2259	8.82178
Q4KMP7	TBC1 domain family member 10B OS=Homo sapiens GN=TBC1D10B PE=1 SV=3 - [TB10B_HUMAN]	2.48	1	1	1	1					16.9	2.48	1	1	808	87.1447	9.18799
Q13823	Nucleolar GTP-binding protein 2 OS=Homo sapiens GN=GNL2 PE=1 SV=1 - [NOG2_HUMAN]	2.46	1	2	2	3	41.39	1.23	1	1	42.49	2.46	2	2	731	83.6034	9.24658
B3KVY9	cDNA FLJ41755 fis, clone HSYRA2009102, highly similar to Adenosine 3'-phospho 5'-phosphosulfate transporter 1 OS=Homo sapiens PE=2 SV=1 - [B3KVY9_HUMAN]	2.43	2	1	1	1					39.6	2.43	1	1	412	45.0423	8.98291
D6W539	Hydroxyacyl-Coenzyme A dehydrogenase/3-ketoacyl-Coenzyme A thiolase/enoyl-Coenzyme A hydratase (Trifunctional protein), beta subunit, isoform CRA_b OS=Homo sapiens GN=HADHB PE=4 SV=1 - [D6W539_HUMAN]	2.42	5	1	1	1	39.82	2.42	1	1					372	40.3882	9.78857
B3KWU4	cDNA FLJ43868 fis, clone TESTI4008050, highly similar to Translocation protein SEC63 homolog OS=Homo sapiens PE=2 SV=1 - [B3KWU4_HUMAN]	2.39	4	1	1	1	42.2	2.39	1	1					377	43.3727	5.07178
A0A140VJF2	HCG27697, isoform CRA_c OS=Homo sapiens GN=hCG_27697 PE=2 SV=1 - [A0A140VJF2_HUMAN]	2.38	8	1	1	2	47.21	2.38	1	1	38.02	2.38	1	1	252	28.072	5.68115
B4DM28	cDNA FLJ50575, highly similar to U4/U6 small nuclear ribonucleoprotein Prp3 OS=Homo sapiens PE=2 SV=1 - [B4DM28_HUMAN]	2.37	5	1	1	1	45.36	2.37	1	1					634	72.0592	9.67139
Q13601	KRR1 small subunit processome component homolog OS=Homo sapiens GN=KRR1 PE=1 SV=4 - [KRR1_HUMAN]	2.36	1	1	1	1	29.88	2.36	1	1					381	43.6377	9.77393
B4DJJ5	Peptidylprolyl isomerase OS=Homo sapiens PE=2 SV=1 - [B4DJJ5_HUMAN]	2.35	4	1	1	1	18.14	2.35	1	1					510	56.1233	5.68115
Q15397	Pumilio homolog 3 OS=Homo sapiens GN=PUM3 PE=1 SV=3 - [PUM3_HUMAN]	2.31	1	2	2	2					30.53	2.31	2	2	648	73.5383	9.64209
P53621	Coatomer subunit alpha OS=Homo sapiens GN=COPA PE=1 SV=2 - [COPA_HUMAN]	2.29	1	3	3	4	35.89	1.63	2	2	40.54	1.47	2	2	1224	138.258	7.66455
D3DV75	Adenosine deaminase, RNA-specific, isoform CRA_b OS=Homo sapiens GN=ADAR PE=4 SV=1 - [D3DV75_HUMAN]	2.26	6	2	2	2	48.24	1.13	1	1	19.46	1.13	1	1	886	98.6829	8.66064
Q9BU23	Lipase maturation factor 2 OS=Homo sapiens GN=LMF2 PE=1 SV=2 - [LMF2_HUMAN]	2.26	1	1	1	2	0	2.26	1	1	27.45	2.26	1	1	707	79.6475	10.0962
U3KQU8	Oxidoreductase NAD-binding domain-containing protein 1 OS=Homo sapiens GN=OXNAD1 PE=1 SV=1 - [U3KQU8_HUMAN]	2.25	5	1	1	1					38.05	2.25	1	1	311	34.7032	8.51416
P49189	4-trimethylaminobutyraldehyde dehydrogenase OS=Homo sapiens GN=ALDH9A1 PE=1 SV=3 - [AL9A1_HUMAN]	2.23	2	1	1	1	29.65	2.23	1	1					494	53.767	5.87158
B7Z1N5	cDNA FLJ53830, highly similar to Sodium/potassium-transporting ATPase alpha-1 chain (EC 3.6.3.9) OS=Homo sapiens PE=2 SV=1 - [B7Z1N5_HUMAN]	2.22	20	1	1	1	37.57	2.22	1	1					405	44.6	5.47803
C9JPC9	Ubiquitin carboxyl-terminal hydrolase 42 (Fragment) OS=Homo sapiens GN=USP42 PE=1 SV=9 - [C9JPC9_HUMAN]	2.21	5	2	2	3	32.01	2.21	2	2	43.14	0.86	1	1	1043	114.372	8.11865
Q86VM9	Zinc finger CCCH domain-containing protein 18 OS=Homo sapiens GN=ZC3H18 PE=1 SV=2 - [ZCH18_HUMAN]	2.2	7	2	2	2	75.2028	2.2	2	2					953	106.316	8.32373
Q5HY54	Filamin-A OS=Homo sapiens GN=FLNA PE=1 SV=1 - [Q5HY54_HUMAN]	2.19	20	5	5	6	127.007	2.19	5	5	45.54	0.42	1	1	2607	276.378	6.04932
O95782	AP-2 complex subunit alpha-1 OS=Homo sapiens GN=AP2A1 PE=1 SV=3 - [AP2A1_HUMAN]	2.15	8	2	2	2	45.87	2.15	2	2					977	107.478	7.03467
B7WP74	Pre-mRNA-splicing factor CWC22 homolog (Fragment) OS=Homo sapiens GN=CWC22 PE=1 SV=1 - [B7WP74_HUMAN]	2.15	2	1	1	1					30.33	2.15	1	1	745	85.5238	5.70654
E9PBY7	Zinc finger CCCH domain-containing protein 11A (Fragment) OS=Homo sapiens GN=ZC3H11A PE=1 SV=1 - [E9PBY7_HUMAN]	2.14	4	1	1	1					0	2.14	1	1	515	57.3925	8.63135
A0A0C4DG98	THO complex subunit 2 OS=Homo sapiens GN=THOC2 PE=1 SV=1 - [A0A0C4DG98_HUMAN]	2.03	9	3	3	4	44.71	1.49	2	2	83.2729	1.42	2	2	1478	169.475	8.67529
Q15758	Neutral amino acid transporter B(0) OS=Homo sapiens GN=SLC1A5 PE=1 SV=2 - [AAAT_HUMAN]	2.03	3	1	1	1					50.26	2.03	1	1	541	56.5623	5.47803
B4DZC0	cDNA FLJ51771, highly similar to SWI/SNF-related matrix-associatedactin-dependent regulator of chromatin subfamily A member5 (EC 3.6.1.-) OS=Homo sapiens PE=2 SV=1 - [B4DZC0_HUMAN]	2.01	9	2	2	2					51.27	2.01	2	2	995	116.683	8.33838
B4DMA4	cDNA FLJ58400, highly similar to Cleavage stimulation factor 77 kDa subunit OS=Homo sapiens PE=2 SV=1 - [B4DMA4_HUMAN]	2	2	1	1	1	22.39	2	1	1					650	75.1237	8.1333
H0UI22	Arginyl-tRNA synthetase-like, isoform CRA_e OS=Homo sapiens GN=RARSL PE=3 SV=1 - [H0UI22_HUMAN]	1.99	2	1	1	1	28.51	1.99	1	1					403	45.9676	7.53271
Q5T200	Zinc finger CCCH domain-containing protein 13 OS=Homo sapiens GN=ZC3H13 PE=1 SV=1 - [ZC3HD_HUMAN]	1.98	5	3	3	4	60.9936	1.2	2	2	64.8736	1.38	2	2	1668	196.519	9.42236
B8ZZ38	Leucine-rich PPR motif-containing protein, mitochondrial OS=Homo sapiens GN=LRPPRC PE=1 SV=1 - [B8ZZ38_HUMAN]	1.98	4	1	1	2	37.64	1.98	1	1	32.69	1.98	1	1	504	56.2536	8.17725
B4DLL8	cDNA FLJ59335, highly similar to Transmembrane glycoprotein NMB OS=Homo sapiens PE=2 SV=1 - [B4DLL8_HUMAN]	1.98	9	1	1	1	25.59	1.98	1	1					455	50.5475	6.23975
Q7Z6E9	E3 ubiquitin-protein ligase RBBP6 OS=Homo sapiens GN=RBBP6 PE=1 SV=1 - [RBBP6_HUMAN]	1.95	1	3	3	3	75.9133	1.95	3	3					1792	201.442	9.64209
P38919	Eukaryotic initiation factor 4A-III OS=Homo sapiens GN=EIF4A3 PE=1 SV=4 - [IF4A3_HUMAN]	1.95	1	1	1	2	0	1.95	1	1	25.35	1.95	1	1	411	46.8412	6.72705
B3KRA9	Phosphotransferase OS=Homo sapiens PE=2 SV=1 - [B3KRA9_HUMAN]	1.94	7	1	1	1	42.36	1.94	1	1					566	63.3155	7.91357
A0A0K0Q2Z1	Serpin peptidase inhibitor clade C member 1 OS=Homo sapiens GN=SERPINC1 PE=2 SV=1 - [A0A0K0Q2Z1_HUMAN]	1.94	2	1	1	1	43.86	1.94	1	1					464	52.5088	6.7124
A8K8Y8	cDNA FLJ77796, highly similar to Homo sapiens evolutionarily conserved G-patch domain containing protein mRNA OS=Homo sapiens PE=2 SV=1 - [A8K8Y8_HUMAN]	1.93	3	2	2	2	52.18	1.93	2	2					931	103.267	7.15186
Q14554	Protein disulfide-isomerase A5 OS=Homo sapiens GN=PDIA5 PE=1 SV=1 - [PDIA5_HUMAN]	1.93	1	1	1	2	0	1.93	1	1	0	1.93	1	1	519	59.5561	7.91357
Q8IV32	Coiled-coil domain-containing protein 71 OS=Homo sapiens GN=CCDC71 PE=1 SV=3 - [CCD71_HUMAN]	1.93	1	1	1	1					44.73	1.93	1	1	467	49.6176	11.7954
B4E1R7	cDNA FLJ58224, highly similar to Calpain-2 catalytic subunit (EC 3.4.22.53) OS=Homo sapiens PE=2 SV=1 - [B4E1R7_HUMAN]	1.91	4	1	1	1	29.08	1.91	1	1					523	60.4691	5.07178
B4DXV3	cDNA FLJ61690, highly similar to HECT domain and RCC1-like domain-containing protein 5 OS=Homo sapiens PE=2 SV=1 - [B4DXV3_HUMAN]	1.9	3	1	1	1					23.4	1.9	1	1	578	67.8943	6.32861
A0A024R592	Glucosidase, alpha neutral AB, isoform CRA_b OS=Homo sapiens GN=GANAB PE=3 SV=1 - [A0A024R592_HUMAN]	1.89	8	2	2	2	55.1782	1.89	2	2					847	96.1289	5.8335
Q9NQZ2	Something about silencing protein 10 OS=Homo sapiens GN=UTP3 PE=1 SV=1 - [SAS10_HUMAN]	1.88	1	1	1	2	40	1.88	1	1	0	1.88	1	1	479	54.5251	5.61768
Q9UPQ8	Dolichol kinase OS=Homo sapiens GN=DOLK PE=1 SV=1 - [DOLK_HUMAN]	1.86	1	1	1	1					45.99	1.86	1	1	538	59.2289	8.60205
B4DIE5	cDNA FLJ60561, highly similar to Complement C4-B OS=Homo sapiens PE=2 SV=1 - [B4DIE5_HUMAN]	1.83	10	1	1	2	71.03	1.83	1	1	65.76	1.83	1	1	763	83.7773	9.12939
P27487	Dipeptidyl peptidase 4 OS=Homo sapiens GN=DPP4 PE=1 SV=2 - [DPP4_HUMAN]	1.83	1	1	1	1	0	1.83	1	1					766	88.2225	6.03662
A0A024RCU9	SFRS protein kinase 1, isoform CRA_e OS=Homo sapiens GN=SRPK1 PE=4 SV=1 - [A0A024RCU9_HUMAN]	1.82	4	1	1	2	42.42	1.82	1	1	49.71	1.82	1	1	548	61.9241	5.69385
B2RAQ8	cDNA, FLJ95058, highly similar to Homo sapiens carnitine palmitoyltransferase 1A (liver) (CPT1A),nuclear gene encoding mitochondrial protein, mRNA OS=Homo sapiens PE=2 SV=1 - [B2RAQ8_HUMAN]	1.81	2	1	1	1					28.23	1.81	1	1	773	88.2827	8.5874
Q8NFZ6	Vomeronasal type-1 receptor 2 OS=Homo sapiens GN=VN1R2 PE=2 SV=2 - [VN1R2_HUMAN]	1.77	1	1	1	1					61.01	1.77	1	1	395	44.4471	9.39307
Q9UKJ3	G patch domain-containing protein 8 OS=Homo sapiens GN=GPATCH8 PE=1 SV=2 - [GPTC8_HUMAN]	1.73	1	2	2	2	61.04	1	1	1	24.04	0.73	1	1	1502	164.098	8.66064
H0YMN5	DNA helicase INO80 OS=Homo sapiens GN=INO80 PE=1 SV=1 - [H0YMN5_HUMAN]	1.72	3	2	2	2					42.42	1.72	2	2	1104	127.886	9.42236
A0A087WTA8	Collagen alpha-2(I) chain OS=Homo sapiens GN=COL1A2 PE=1 SV=1 - [A0A087WTA8_HUMAN]	1.69	2	2	2	2	34.12	1.69	2	2					1364	129.072	9.01221
A0A024QYX7	Eukaryotic translation initiation factor 3 subunit C OS=Homo sapiens GN=EIF3S8 PE=3 SV=1 - [A0A024QYX7_HUMAN]	1.68	10	1	1	1					57.85	1.68	1	1	597	69.223	6.69775
H0Y8J2	Centromere protein C (Fragment) OS=Homo sapiens GN=CENPC PE=1 SV=1 - [H0Y8J2_HUMAN]	1.65	2	1	1	1	23.69	1.65	1	1					728	82.5071	9.53955
Q8NBH6	Fibulin-1 OS=Homo sapiens PE=2 SV=1 - [Q8NBH6_HUMAN]	1.57	4	1	1	1	22.14	1.57	1	1					638	70.5305	5.90967
B2R774	cDNA, FLJ93313, highly similar to Homo sapiens lectin, mannose-binding, 1 (LMAN1), mRNA OS=Homo sapiens PE=2 SV=1 - [B2R774_HUMAN]	1.57	3	1	1	1					25.98	1.57	1	1	510	57.483	6.771
Q05BY4	C1orf167 protein (Fragment) OS=Homo sapiens GN=C1orf167 PE=2 SV=1 - [Q05BY4_HUMAN]	1.51	5	1	1	2	46.01	1.51	1	1	34.72	1.51	1	1	531	59.1238	10.4185
Q5VWG9	Transcription initiation factor TFIID subunit 3 OS=Homo sapiens GN=TAF3 PE=1 SV=1 - [TAF3_HUMAN]	1.51	1	1	1	1	0	1.51	1	1					929	103.517	9.05615
Q96MU7	YTH domain-containing protein 1 OS=Homo sapiens GN=YTHDC1 PE=1 SV=3 - [YTDC1_HUMAN]	1.51	2	1	1	1					29.34	1.51	1	1	727	84.6493	6.22705
P78527	DNA-dependent protein kinase catalytic subunit OS=Homo sapiens GN=PRKDC PE=1 SV=3 - [PRKDC_HUMAN]	1.48	3	7	7	9	70.9211	0.61	3	3	74.6061	1.26	6	6	4128	468.788	7.12256
B4DZY7	cDNA FLJ57022, highly similar to Growth-arrest-specific protein 6 OS=Homo sapiens PE=2 SV=1 - [B4DZY7_HUMAN]	1.48	2	1	1	1	44.77	1.48	1	1					542	59.5513	5.80811
Q16610	Extracellular matrix protein 1 OS=Homo sapiens GN=ECM1 PE=1 SV=2 - [ECM1_HUMAN]	1.48	1	1	1	2	35.2	1.48	1	1	37.24	1.48	1	1	540	60.6353	6.7124
Q9NPI1	Bromodomain-containing protein 7 OS=Homo sapiens GN=BRD7 PE=1 SV=1 - [BRD7_HUMAN]	1.38	1	1	1	1					30.31	1.38	1	1	651	74.0922	6.39209
B4E0B9	cDNA FLJ54526, highly similar to 5'-3' exoribonuclease 2 (EC 3.1.11.-) OS=Homo sapiens PE=2 SV=1 - [B4E0B9_HUMAN]	1.37	4	1	1	1					0	1.37	1	1	874	99.8881	8.01611
B3KY63	cDNA FLJ16830 fis, clone UTERU3022536, highly similar to Chromodomain helicase-DNA-binding protein 4 (EC 3.6.1.-) OS=Homo sapiens PE=2 SV=1 - [B3KY63_HUMAN]	1.33	6	2	2	3	21.09	0.85	1	1	34.26	1.33	2	2	1886	215.149	5.89697
A0A0F6QNT9	E3 ubiquitin-protein ligase Topors (Fragment) OS=Homo sapiens PE=4 SV=1 - [A0A0F6QNT9_HUMAN]	1.25	2	1	1	1	38.03	1.25	1	1					1044	119.024	9.48096
B7Z5C1	cDNA FLJ56126, highly similar to Programmed cell death 6-interacting protein OS=Homo sapiens PE=2 SV=1 - [B7Z5C1_HUMAN]	1.23	4	1	1	1	0	1.23	1	1					649	71.7747	6.41748
Q2TBE0	CWF19-like protein 2 OS=Homo sapiens GN=CWF19L2 PE=1 SV=4 - [C19L2_HUMAN]	1.23	1	1	1	1	46.66	1.23	1	1					894	103.722	8.646
Q12873	Chromodomain-helicase-DNA-binding protein 3 OS=Homo sapiens GN=CHD3 PE=1 SV=3 - [CHD3_HUMAN]	1.2	1	2	2	2	79.79	0.7	1	1	0	0.5	1	1	2000	226.45	7.29834
B3KMV8	cDNA FLJ12766 fis, clone NT2RP2001520, highly similar to Calcium-binding mitochondrial carrier protein Aralar1 OS=Homo sapiens PE=2 SV=1 - [B3KMV8_HUMAN]	1.18	2	1	1	1	37.13	1.18	1	1					678	74.7308	8.38232
Q09161	Nuclear cap-binding protein subunit 1 OS=Homo sapiens GN=NCBP1 PE=1 SV=1 - [NCBP1_HUMAN]	1.14	1	1	1	1					26.08	1.14	1	1	790	91.7805	6.43018
H7BXI1	Extended synaptotagmin-2 (Fragment) OS=Homo sapiens GN=ESYT2 PE=1 SV=1 - [H7BXI1_HUMAN]	1.13	3	1	1	1					54.17	1.13	1	1	884	97.9487	8.57275
B4DSC8	cDNA FLJ53181, highly similar to Probable global transcription activator SNF2L2 (EC 3.6.1.-) (Fragment) OS=Homo sapiens PE=2 SV=1 - [B4DSC8_HUMAN]	1.12	12	1	1	1					35.27	1.12	1	1	715	83.4013	8.5874
B4DIP7	cDNA FLJ57114, highly similar to Niemann-Pick C1 protein OS=Homo sapiens PE=2 SV=1 - [B4DIP7_HUMAN]	1.03	10	1	1	1	0	1.03	1	1					776	86.3018	4.93213
P35251	Replication factor C subunit 1 OS=Homo sapiens GN=RFC1 PE=1 SV=4 - [RFC1_HUMAN]	0.96	1	1	1	1	56.72	0.96	1	1					1148	128.175	9.36377
A0A024RC75	Chromodomain helicase DNA binding protein 2, isoform CRA_a OS=Homo sapiens GN=CHD2 PE=4 SV=1 - [A0A024RC75_HUMAN]	0.92	3	2	2	2	46.25	0.4	1	1	35.96	0.52	1	1	1739	200.438	7.84033
A0A024R7P3	Cation-transporting ATPase OS=Homo sapiens GN=ATP13A1 PE=3 SV=1 - [A0A024R7P3_HUMAN]	0.92	2	1	1	1					37.42	0.92	1	1	1086	121.032	7.75244
Q12872	Splicing factor, suppressor of white-apricot homolog OS=Homo sapiens GN=SFSWAP PE=1 SV=3 - [SFSWA_HUMAN]	0.84	1	1	1	1	36.14	0.84	1	1					951	104.758	8.04541
P08572	Collagen alpha-2(IV) chain OS=Homo sapiens GN=COL4A2 PE=1 SV=4 - [CO4A2_HUMAN]	0.7	1	1	1	1	0	0.7	1	1					1712	167.449	8.66064
Q03701	CCAAT/enhancer-binding protein zeta OS=Homo sapiens GN=CEBPZ PE=1 SV=3 - [CEBPZ_HUMAN]	0.66	1	1	1	1					0	0.66	1	1	1054	120.898	5.93506
A8KA77	cDNA FLJ78669, highly similar to Homo sapiens tetratricopeptide repeat domain 21B (TTC21B), mRNA OS=Homo sapiens PE=2 SV=1 - [A8KA77_HUMAN]	0.53	2	1	1	1	42.11	0.53	1	1					1316	150.741	7.03467
Q92576	PHD finger protein 3 OS=Homo sapiens GN=PHF3 PE=1 SV=3 - [PHF3_HUMAN]	0.39	1	1	1	1					27.83	0.39	1	1	2039	229.339	6.96143
A9NIU4	Obscurin isoform B (Fragment) OS=Homo sapiens GN=OBSCN PE=2 SV=1 - [A9NIU4_HUMAN]	0.36	4	1	1	1	26.63	0.36	1	1					1960	212.263	6.354
Q9NR99	Matrix-remodeling-associated protein 5 OS=Homo sapiens GN=MXRA5 PE=1 SV=3 - [MXRA5_HUMAN]	0.35	1	1	1	1	0	0.35	1	1					2828	311.955	8.32373
P35555	Fibrillin-1 OS=Homo sapiens GN=FBN1 PE=1 SV=3 - [FBN1_HUMAN]	0.31	1	1	1	1	44.25	0.31	1	1					2871	312.022	4.93213
A4UGR9	Xin actin-binding repeat-containing protein 2 OS=Homo sapiens GN=XIRP2 PE=1 SV=2 - [XIRP2_HUMAN]	0.24	1	1	1	2	48.04	0.24	1	1	41.85	0.24	1	1	3374	382.063	6.37939
